# Supplementary material for: New elevation data triple estimates of global vulnerability to sea-level rise and coastal flooding
Source: Nat Commun. 2019 Oct 29;10:4844. doi: 10.1038/s41467-019-12808-z (PMC6820795; doi:10.1038/s41467-019-12808-z)
Supplement: Supplementary file 4 — Supplementary Data 1 [file 41467_2019_12808_MOESM4_ESM.csv]

Place	Total	SeaLevel	CoastalDEM_Perm_p5	CoastalDEM_Perm_p50	CoastalDEM_Perm_p95	CoastalDEM_RL1_p5	CoastalDEM_RL1_p50	CoastalDEM_RL1_p95	SRTM_Perm_p5	SRTM_Perm_p50	SRTM_Perm_p95	SRTM_RL1_p5	SRTM_RL1_p50	SRTM_RL1_p95	JAXA_Perm_p5	JAXA_Perm_p50	JAXA_Perm_p95	JAXA_RL1_p5	JAXA_RL1_p50	JAXA_RL1_p95	MERITDEM_Perm_p5	MERITDEM_Perm_p50	MERITDEM_Perm_p95	MERITDEM_RL1_p5	MERITDEM_RL1_p50	MERITDEM_RL1_p95
World	6800	Present day	--	110	--	--	250	--	--	28	--	--	65	--	--	30	--	--	63	--	--	19	--	--	47	--
World	6800	K14_rcp26_2050	130	150	160	270	300	320	32	37	43	71	78	86	34	39	45	69	77	85	22	25	29	58	67	79
World	6800	K14_rcp26_2100	150	190	250	300	340	400	36	48	65	78	95	120	38	49	65	77	95	120	27	37	56	71	96	130
World	6800	K14_rcp45_2050	140	150	170	280	300	320	33	38	44	72	79	87	35	40	45	70	77	85	22	25	30	58	69	80
World	6800	K14_rcp45_2100	160	200	260	310	360	420	39	52	70	82	100	130	41	53	70	81	100	130	29	41	62	77	110	150
World	6800	K14_rcp85_2050	140	150	170	280	300	330	33	39	45	73	80	89	35	41	47	71	79	88	23	26	31	60	71	83
World	6800	K14_rcp85_2100	180	230	310	330	390	460	44	60	85	90	110	150	46	60	85	89	110	150	34	50	80	89	120	170
World	6800	K17_rcp26_2050	130	150	170	260	290	330	29	37	47	68	77	91	32	39	48	66	75	89	20	24	32	52	64	85
World	6800	K17_rcp26_2100	140	190	280	280	350	430	32	50	75	72	97	140	34	51	74	71	96	130	24	37	64	61	97	150
World	6800	K17_rcp45_2050	130	150	180	260	300	330	30	38	48	68	78	92	32	40	48	66	77	90	21	25	33	52	66	87
World	6800	K17_rcp45_2100	170	250	380	320	400	510	41	64	110	84	120	180	43	64	110	83	120	170	31	53	110	78	130	210
World	6800	K17_rcp85_2050	130	150	180	270	300	340	31	39	50	69	81	95	33	41	51	67	79	93	21	26	34	54	69	92
World	6800	K17_rcp85_2100	220	340	520	380	480	630	56	94	180	110	170	260	57	93	170	110	160	250	45	91	200	110	190	290
SIDS	62	Present day	--	0.61	--	--	0.84	--	--	0.26	--	--	0.38	--	--	0.37	--	--	0.50	--	--	0.35	--	--	0.48	--
SIDS	62	K14_rcp26_2050	0.68	0.76	0.85	0.93	1.00	1.2	0.30	0.34	0.38	0.42	0.46	0.50	0.41	0.46	0.50	0.55	0.59	0.64	0.39	0.43	0.47	0.53	0.59	0.65
SIDS	62	K14_rcp26_2100	0.73	0.96	1.5	0.99	1.4	2.1	0.32	0.41	0.53	0.44	0.54	0.71	0.44	0.55	0.69	0.57	0.69	0.87	0.41	0.52	0.73	0.56	0.72	0.97
SIDS	62	K14_rcp45_2050	0.68	0.76	0.86	0.93	1.00	1.2	0.30	0.34	0.38	0.42	0.46	0.50	0.42	0.46	0.51	0.55	0.60	0.65	0.39	0.43	0.48	0.53	0.59	0.66
SIDS	62	K14_rcp45_2100	0.77	1.1	1.7	1.1	1.5	2.3	0.34	0.44	0.58	0.46	0.57	0.76	0.46	0.58	0.74	0.59	0.72	0.93	0.44	0.56	0.79	0.60	0.77	1.1
SIDS	62	K14_rcp85_2050	0.70	0.78	0.89	0.95	1.1	1.3	0.30	0.35	0.39	0.42	0.47	0.52	0.42	0.47	0.52	0.56	0.61	0.66	0.40	0.44	0.49	0.54	0.61	0.68
SIDS	62	K14_rcp85_2100	0.87	1.3	2.2	1.2	1.8	2.9	0.38	0.50	0.71	0.50	0.65	0.90	0.51	0.64	0.88	0.65	0.81	1.1	0.48	0.66	0.97	0.66	0.88	1.3
SIDS	62	K17_rcp26_2050	0.64	0.75	0.94	0.88	1.00	1.3	0.28	0.33	0.40	0.40	0.45	0.53	0.39	0.45	0.54	0.52	0.59	0.68	0.37	0.42	0.51	0.50	0.58	0.70
SIDS	62	K17_rcp26_2100	0.69	1.1	1.8	0.95	1.5	2.4	0.30	0.43	0.62	0.42	0.56	0.81	0.41	0.57	0.78	0.55	0.71	0.97	0.39	0.55	0.84	0.53	0.75	1.1
SIDS	62	K17_rcp45_2050	0.65	0.77	0.96	0.89	1.1	1.4	0.28	0.34	0.41	0.40	0.46	0.54	0.39	0.46	0.54	0.53	0.60	0.69	0.37	0.43	0.52	0.50	0.60	0.72
SIDS	62	K17_rcp45_2100	0.87	1.6	3.1	1.2	2.1	4.0	0.38	0.54	0.91	0.50	0.73	1.2	0.50	0.70	1.1	0.64	0.88	1.3	0.48	0.75	1.3	0.66	0.99	1.6
SIDS	62	K17_rcp85_2050	0.67	0.80	1.00	0.92	1.1	1.5	0.29	0.35	0.42	0.41	0.47	0.55	0.41	0.48	0.56	0.54	0.61	0.70	0.38	0.45	0.54	0.52	0.62	0.74
SIDS	62	K17_rcp85_2100	1.4	2.7	5.4	1.9	3.5	5.9	0.50	0.82	1.6	0.66	1.00	1.9	0.65	0.99	1.7	0.82	1.2	2.1	0.68	1.2	2.2	0.90	1.4	2.6
Albania	3.0	Present day	--	0.05	--	--	0.06	--	--	0.00	--	--	0.00	--	--	0.01	--	--	0.01	--	--	0.02	--	--	0.03	--
Albania	3.0	K14_rcp26_2050	0.05	0.06	0.10	0.06	0.08	0.11	0.00	0.00	0.01	0.00	0.01	0.01	0.01	0.01	0.02	0.01	0.02	0.03	0.02	0.03	0.04	0.03	0.04	0.05
Albania	3.0	K14_rcp26_2100	0.05	0.08	0.12	0.06	0.10	0.12	0.00	0.01	0.02	0.00	0.01	0.04	0.01	0.02	0.04	0.01	0.03	0.05	0.02	0.04	0.06	0.03	0.04	0.07
Albania	3.0	K14_rcp45_2050	0.05	0.06	0.08	0.06	0.09	0.10	0.00	0.00	0.00	0.00	0.01	0.01	0.01	0.01	0.02	0.02	0.02	0.03	0.02	0.03	0.03	0.03	0.04	0.04
Albania	3.0	K14_rcp45_2100	0.06	0.10	0.11	0.09	0.11	0.12	0.00	0.01	0.01	0.01	0.01	0.02	0.02	0.02	0.04	0.02	0.03	0.04	0.03	0.04	0.06	0.04	0.05	0.06
Albania	3.0	K14_rcp85_2050	0.05	0.06	0.10	0.06	0.09	0.11	0.00	0.00	0.01	0.00	0.01	0.01	0.01	0.02	0.02	0.01	0.02	0.03	0.02	0.03	0.04	0.03	0.04	0.05
Albania	3.0	K14_rcp85_2100	0.07	0.11	0.12	0.10	0.11	0.13	0.00	0.01	0.02	0.01	0.01	0.05	0.02	0.03	0.04	0.02	0.03	0.05	0.03	0.05	0.07	0.04	0.06	0.08
Albania	3.0	K17_rcp26_2050	0.05	0.06	0.10	0.06	0.08	0.11	0.00	0.00	0.01	0.00	0.00	0.01	0.01	0.01	0.02	0.01	0.02	0.03	0.02	0.03	0.04	0.03	0.03	0.05
Albania	3.0	K17_rcp26_2100	0.05	0.10	0.12	0.06	0.11	0.13	0.00	0.01	0.03	0.00	0.01	0.05	0.01	0.02	0.05	0.01	0.03	0.06	0.02	0.04	0.07	0.03	0.05	0.08
Albania	3.0	K17_rcp45_2050	0.05	0.06	0.09	0.06	0.09	0.11	0.00	0.00	0.01	0.00	0.01	0.01	0.01	0.02	0.02	0.01	0.02	0.03	0.02	0.03	0.04	0.03	0.04	0.05
Albania	3.0	K17_rcp45_2100	0.08	0.11	0.13	0.10	0.12	0.14	0.00	0.01	0.07	0.01	0.02	0.09	0.02	0.03	0.06	0.03	0.04	0.07	0.03	0.05	0.09	0.04	0.06	0.10
Albania	3.0	K17_rcp85_2050	0.05	0.06	0.10	0.06	0.09	0.11	0.00	0.00	0.01	0.00	0.01	0.01	0.01	0.02	0.03	0.01	0.02	0.03	0.02	0.03	0.04	0.03	0.04	0.05
Albania	3.0	K17_rcp85_2100	0.11	0.13	0.19	0.11	0.13	0.20	0.01	0.05	0.14	0.01	0.07	0.15	0.03	0.05	0.10	0.04	0.06	0.11	0.05	0.08	0.12	0.06	0.09	0.13
Algeria	35	Present day	--	0.03	--	--	0.04	--	--	0.00	--	--	0.01	--	--	0.02	--	--	0.03	--	--	0.01	--	--	0.02	--
Algeria	35	K14_rcp26_2050	0.04	0.04	0.04	0.04	0.04	0.04	0.00	0.01	0.02	0.01	0.02	0.03	0.02	0.03	0.03	0.03	0.03	0.04	0.01	0.02	0.02	0.02	0.02	0.02
Algeria	35	K14_rcp26_2100	0.04	0.04	0.05	0.04	0.04	0.10	0.00	0.02	0.05	0.01	0.03	0.06	0.02	0.03	0.05	0.03	0.04	0.05	0.01	0.02	0.03	0.02	0.02	0.03
Algeria	35	K14_rcp45_2050	0.04	0.04	0.04	0.04	0.04	0.04	0.01	0.01	0.02	0.01	0.02	0.03	0.02	0.03	0.03	0.03	0.03	0.04	0.02	0.02	0.02	0.02	0.02	0.02
Algeria	35	K14_rcp45_2100	0.04	0.04	0.05	0.04	0.05	0.06	0.01	0.03	0.05	0.02	0.04	0.06	0.03	0.04	0.05	0.03	0.04	0.05	0.02	0.02	0.03	0.02	0.02	0.03
Algeria	35	K14_rcp85_2050	0.04	0.04	0.04	0.04	0.04	0.05	0.00	0.02	0.03	0.01	0.02	0.04	0.02	0.03	0.04	0.03	0.03	0.04	0.01	0.02	0.02	0.02	0.02	0.02
Algeria	35	K14_rcp85_2100	0.04	0.05	0.11	0.04	0.05	0.16	0.02	0.04	0.07	0.03	0.05	0.08	0.03	0.04	0.06	0.04	0.05	0.07	0.02	0.03	0.04	0.02	0.03	0.04
Algeria	35	K17_rcp26_2050	0.03	0.04	0.05	0.04	0.04	0.05	0.00	0.01	0.04	0.01	0.02	0.04	0.02	0.03	0.04	0.03	0.03	0.04	0.01	0.02	0.02	0.02	0.02	0.03
Algeria	35	K17_rcp26_2100	0.03	0.04	0.14	0.04	0.05	0.17	0.00	0.03	0.08	0.01	0.04	0.08	0.02	0.04	0.07	0.03	0.04	0.07	0.01	0.02	0.04	0.02	0.02	0.05
Algeria	35	K17_rcp45_2050	0.04	0.04	0.04	0.04	0.04	0.05	0.00	0.02	0.03	0.01	0.02	0.04	0.02	0.03	0.04	0.03	0.03	0.04	0.01	0.02	0.02	0.02	0.02	0.02
Algeria	35	K17_rcp45_2100	0.04	0.05	0.21	0.04	0.05	0.25	0.02	0.05	0.10	0.03	0.06	0.11	0.03	0.05	0.09	0.04	0.05	0.10	0.02	0.03	0.06	0.02	0.04	0.06
Algeria	35	K17_rcp85_2050	0.03	0.04	0.05	0.04	0.04	0.05	0.00	0.02	0.04	0.01	0.03	0.05	0.02	0.03	0.04	0.03	0.03	0.05	0.01	0.02	0.02	0.02	0.02	0.03
Algeria	35	K17_rcp85_2100	0.05	0.18	0.55	0.05	0.19	0.61	0.05	0.09	0.18	0.05	0.10	0.20	0.04	0.08	0.16	0.05	0.08	0.17	0.03	0.05	0.16	0.03	0.06	0.17
Angola	13	Present day	--	0.00	--	--	0.01	--	--	0.00	--	--	0.00	--	--	0.00	--	--	0.01	--	--	0.00	--	--	0.00	--
Angola	13	K14_rcp26_2050	0.00	0.01	0.01	0.01	0.01	0.01	0.00	0.00	0.00	0.00	0.00	0.00	0.01	0.01	0.01	0.01	0.01	0.01	0.00	0.00	0.00	0.00	0.00	0.00
Angola	13	K14_rcp26_2100	0.01	0.01	0.01	0.01	0.02	0.06	0.00	0.00	0.00	0.00	0.00	0.00	0.01	0.01	0.01	0.01	0.01	0.01	0.00	0.00	0.00	0.00	0.00	0.00
Angola	13	K14_rcp45_2050	0.00	0.01	0.01	0.01	0.01	0.01	0.00	0.00	0.00	0.00	0.00	0.00	0.01	0.01	0.01	0.01	0.01	0.01	0.00	0.00	0.00	0.00	0.00	0.00
Angola	13	K14_rcp45_2100	0.01	0.01	0.01	0.01	0.02	0.09	0.00	0.00	0.00	0.00	0.00	0.01	0.01	0.01	0.01	0.01	0.01	0.01	0.00	0.00	0.00	0.00	0.00	0.00
Angola	13	K14_rcp85_2050	0.00	0.01	0.01	0.01	0.01	0.01	0.00	0.00	0.00	0.00	0.00	0.00	0.01	0.01	0.01	0.01	0.01	0.01	0.00	0.00	0.00	0.00	0.00	0.00
Angola	13	K14_rcp85_2100	0.01	0.01	0.04	0.01	0.05	0.12	0.00	0.00	0.00	0.00	0.00	0.01	0.01	0.01	0.01	0.01	0.01	0.02	0.00	0.00	0.00	0.00	0.00	0.01
Angola	13	K17_rcp26_2050	0.00	0.00	0.01	0.01	0.01	0.02	0.00	0.00	0.00	0.00	0.00	0.00	0.01	0.01	0.01	0.01	0.01	0.01	0.00	0.00	0.00	0.00	0.00	0.00
Angola	13	K17_rcp26_2100	0.00	0.01	0.02	0.01	0.02	0.10	0.00	0.00	0.00	0.00	0.00	0.01	0.01	0.01	0.01	0.01	0.01	0.01	0.00	0.00	0.00	0.00	0.00	0.01
Angola	13	K17_rcp45_2050	0.00	0.01	0.01	0.01	0.01	0.02	0.00	0.00	0.00	0.00	0.00	0.00	0.01	0.01	0.01	0.01	0.01	0.01	0.00	0.00	0.00	0.00	0.00	0.00
Angola	13	K17_rcp45_2100	0.01	0.01	0.10	0.01	0.08	0.16	0.00	0.00	0.01	0.00	0.00	0.01	0.01	0.01	0.02	0.01	0.01	0.02	0.00	0.00	0.01	0.00	0.00	0.02
Angola	13	K17_rcp85_2050	0.00	0.01	0.01	0.01	0.01	0.02	0.00	0.00	0.00	0.00	0.00	0.00	0.01	0.01	0.01	0.01	0.01	0.01	0.00	0.00	0.00	0.00	0.00	0.00
Angola	13	K17_rcp85_2100	0.01	0.09	0.20	0.05	0.14	0.31	0.00	0.01	0.01	0.00	0.01	0.02	0.01	0.01	0.03	0.01	0.02	0.04	0.00	0.00	0.03	0.00	0.01	0.05
Argentina	41	Present day	--	0.01	--	--	0.11	--	--	0.00	--	--	0.01	--	--	0.01	--	--	0.02	--	--	0.00	--	--	0.01	--
Argentina	41	K14_rcp26_2050	0.02	0.02	0.02	0.12	0.13	0.14	0.00	0.01	0.01	0.01	0.02	0.02	0.01	0.01	0.01	0.02	0.03	0.03	0.00	0.01	0.01	0.01	0.01	0.01
Argentina	41	K14_rcp26_2100	0.02	0.03	0.08	0.13	0.15	0.19	0.01	0.01	0.01	0.02	0.02	0.03	0.01	0.02	0.02	0.03	0.03	0.04	0.01	0.01	0.01	0.01	0.01	0.02
Argentina	41	K14_rcp45_2050	0.02	0.02	0.02	0.12	0.13	0.14	0.00	0.01	0.01	0.01	0.02	0.02	0.01	0.01	0.02	0.02	0.03	0.03	0.00	0.01	0.01	0.01	0.01	0.01
Argentina	41	K14_rcp45_2100	0.02	0.04	0.09	0.14	0.16	0.21	0.01	0.01	0.01	0.02	0.02	0.03	0.01	0.02	0.02	0.03	0.03	0.04	0.01	0.01	0.01	0.01	0.02	0.02
Argentina	41	K14_rcp85_2050	0.02	0.02	0.03	0.13	0.14	0.15	0.01	0.01	0.01	0.02	0.02	0.02	0.01	0.01	0.02	0.02	0.03	0.03	0.00	0.01	0.01	0.01	0.01	0.01
Argentina	41	K14_rcp85_2100	0.03	0.07	0.13	0.15	0.18	0.57	0.01	0.01	0.02	0.02	0.03	0.05	0.02	0.02	0.03	0.03	0.04	0.06	0.01	0.01	0.01	0.01	0.02	0.03
Argentina	41	K17_rcp26_2050	0.01	0.02	0.03	0.12	0.13	0.15	0.00	0.01	0.01	0.01	0.02	0.02	0.01	0.01	0.02	0.02	0.03	0.03	0.00	0.01	0.01	0.01	0.01	0.01
Argentina	41	K17_rcp26_2100	0.02	0.04	0.10	0.13	0.16	0.21	0.01	0.01	0.01	0.02	0.02	0.03	0.01	0.02	0.02	0.02	0.03	0.05	0.00	0.01	0.01	0.01	0.02	0.02
Argentina	41	K17_rcp45_2050	0.01	0.02	0.03	0.12	0.13	0.15	0.00	0.01	0.01	0.01	0.02	0.02	0.01	0.01	0.02	0.02	0.03	0.03	0.00	0.01	0.01	0.01	0.01	0.01
Argentina	41	K17_rcp45_2100	0.02	0.08	0.15	0.15	0.19	1.1	0.01	0.01	0.02	0.02	0.03	0.06	0.02	0.02	0.03	0.03	0.04	0.08	0.01	0.01	0.01	0.01	0.02	0.03
Argentina	41	K17_rcp85_2050	0.02	0.02	0.03	0.12	0.14	0.16	0.00	0.01	0.01	0.01	0.02	0.02	0.01	0.01	0.02	0.02	0.03	0.03	0.00	0.01	0.01	0.01	0.01	0.01
Argentina	41	K17_rcp85_2100	0.06	0.14	0.51	0.18	0.86	2.1	0.01	0.02	0.05	0.03	0.05	0.14	0.02	0.03	0.07	0.04	0.07	0.15	0.01	0.01	0.03	0.02	0.03	0.08
Australia	21	Present day	--	0.07	--	--	0.16	--	--	0.03	--	--	0.06	--	--	0.04	--	--	0.07	--	--	0.04	--	--	0.08	--
Australia	21	K14_rcp26_2050	0.09	0.10	0.11	0.19	0.21	0.23	0.04	0.04	0.05	0.06	0.07	0.07	0.05	0.05	0.06	0.07	0.08	0.08	0.05	0.06	0.06	0.09	0.10	0.11
Australia	21	K14_rcp26_2100	0.10	0.13	0.20	0.21	0.27	0.37	0.04	0.05	0.07	0.07	0.08	0.12	0.05	0.06	0.08	0.07	0.09	0.12	0.06	0.07	0.10	0.10	0.13	0.17
Australia	21	K14_rcp45_2050	0.09	0.10	0.12	0.19	0.21	0.24	0.04	0.04	0.05	0.06	0.07	0.07	0.05	0.05	0.06	0.07	0.08	0.08	0.05	0.06	0.07	0.09	0.10	0.11
Australia	21	K14_rcp45_2100	0.11	0.15	0.23	0.23	0.30	0.42	0.05	0.06	0.07	0.07	0.09	0.13	0.06	0.07	0.08	0.08	0.09	0.13	0.06	0.08	0.12	0.11	0.14	0.18
Australia	21	K14_rcp85_2050	0.09	0.10	0.12	0.20	0.22	0.25	0.04	0.04	0.05	0.06	0.07	0.08	0.05	0.06	0.06	0.07	0.08	0.08	0.05	0.06	0.07	0.09	0.10	0.12
Australia	21	K14_rcp85_2100	0.13	0.20	0.31	0.27	0.36	0.57	0.05	0.07	0.11	0.08	0.11	0.17	0.06	0.08	0.11	0.09	0.11	0.16	0.07	0.10	0.15	0.13	0.16	0.24
Australia	21	K17_rcp26_2050	0.08	0.10	0.13	0.17	0.21	0.26	0.04	0.04	0.05	0.06	0.07	0.08	0.05	0.05	0.06	0.07	0.08	0.09	0.05	0.06	0.07	0.08	0.10	0.12
Australia	21	K17_rcp26_2100	0.09	0.14	0.25	0.20	0.28	0.45	0.04	0.06	0.08	0.06	0.08	0.14	0.05	0.07	0.09	0.07	0.09	0.13	0.05	0.08	0.12	0.09	0.13	0.19
Australia	21	K17_rcp45_2050	0.08	0.10	0.13	0.18	0.21	0.26	0.04	0.04	0.05	0.06	0.07	0.08	0.05	0.05	0.06	0.07	0.08	0.09	0.05	0.06	0.07	0.09	0.10	0.12
Australia	21	K17_rcp45_2100	0.13	0.22	0.46	0.26	0.40	0.85	0.05	0.07	0.15	0.08	0.13	0.21	0.06	0.08	0.14	0.09	0.12	0.20	0.07	0.11	0.20	0.12	0.18	0.32
Australia	21	K17_rcp85_2050	0.09	0.11	0.14	0.19	0.22	0.27	0.04	0.05	0.05	0.06	0.07	0.08	0.05	0.06	0.06	0.07	0.08	0.09	0.05	0.06	0.08	0.09	0.11	0.13
Australia	21	K17_rcp85_2100	0.22	0.41	1.1	0.40	0.77	1.5	0.07	0.13	0.28	0.12	0.20	0.39	0.08	0.13	0.26	0.12	0.18	0.35	0.11	0.18	0.41	0.18	0.29	0.55
Bahamas	0.31	Present day	--	0.00	--	--	0.00	--	--	0.00	--	--	0.00	--	--	0.00	--	--	0.00	--	--	0.00	--	--	0.00	--
Bahamas	0.31	K14_rcp26_2050	0.00	0.01	0.01	0.01	0.01	0.03	0.00	0.00	0.00	0.00	0.00	0.00	0.00	0.01	0.01	0.01	0.01	0.01	0.00	0.00	0.00	0.00	0.00	0.00
Bahamas	0.31	K14_rcp26_2100	0.01	0.02	0.12	0.01	0.08	0.13	0.00	0.00	0.01	0.00	0.01	0.01	0.01	0.01	0.01	0.01	0.01	0.01	0.00	0.00	0.01	0.00	0.00	0.01
Bahamas	0.31	K14_rcp45_2050	0.00	0.01	0.01	0.01	0.01	0.04	0.00	0.00	0.00	0.00	0.00	0.00	0.00	0.01	0.01	0.01	0.01	0.01	0.00	0.00	0.00	0.00	0.00	0.00
Bahamas	0.31	K14_rcp45_2100	0.01	0.06	0.13	0.01	0.11	0.14	0.00	0.01	0.01	0.00	0.01	0.01	0.01	0.01	0.01	0.01	0.01	0.01	0.00	0.00	0.01	0.00	0.01	0.01
Bahamas	0.31	K14_rcp85_2050	0.00	0.01	0.01	0.01	0.01	0.06	0.00	0.00	0.00	0.00	0.00	0.01	0.00	0.01	0.01	0.01	0.01	0.01	0.00	0.00	0.00	0.00	0.00	0.00
Bahamas	0.31	K14_rcp85_2100	0.01	0.11	0.14	0.03	0.12	0.15	0.00	0.01	0.01	0.00	0.01	0.01	0.01	0.01	0.01	0.01	0.01	0.01	0.00	0.01	0.01	0.00	0.01	0.01
Bahamas	0.31	K17_rcp26_2050	0.00	0.01	0.02	0.01	0.01	0.08	0.00	0.00	0.00	0.00	0.00	0.01	0.00	0.01	0.01	0.01	0.01	0.01	0.00	0.00	0.00	0.00	0.00	0.00
Bahamas	0.31	K17_rcp26_2100	0.00	0.05	0.14	0.01	0.11	0.15	0.00	0.00	0.01	0.00	0.01	0.01	0.00	0.01	0.01	0.01	0.01	0.01	0.00	0.00	0.01	0.00	0.01	0.01
Bahamas	0.31	K17_rcp45_2050	0.00	0.01	0.02	0.01	0.01	0.09	0.00	0.00	0.00	0.00	0.00	0.01	0.00	0.01	0.01	0.01	0.01	0.01	0.00	0.00	0.00	0.00	0.00	0.00
Bahamas	0.31	K17_rcp45_2100	0.01	0.13	0.17	0.05	0.14	0.17	0.00	0.01	0.01	0.00	0.01	0.01	0.01	0.01	0.01	0.01	0.01	0.02	0.00	0.01	0.01	0.00	0.01	0.01
Bahamas	0.31	K17_rcp85_2050	0.00	0.01	0.04	0.01	0.01	0.10	0.00	0.00	0.00	0.00	0.00	0.01	0.00	0.01	0.01	0.01	0.01	0.01	0.00	0.00	0.00	0.00	0.00	0.01
Bahamas	0.31	K17_rcp85_2100	0.12	0.16	0.21	0.13	0.17	0.21	0.01	0.01	0.03	0.01	0.01	0.03	0.01	0.01	0.03	0.01	0.01	0.04	0.01	0.01	0.02	0.01	0.01	0.03
Bahrain	0.73	Present day	--	0.00	--	--	0.00	--	--	0.01	--	--	0.02	--	--	0.00	--	--	0.01	--	--	0.01	--	--	0.01	--
Bahrain	0.73	K14_rcp26_2050	0.00	0.00	0.00	0.00	0.00	0.01	0.01	0.02	0.02	0.02	0.02	0.03	0.00	0.00	0.01	0.01	0.01	0.01	0.01	0.01	0.01	0.01	0.01	0.01
Bahrain	0.73	K14_rcp26_2100	0.00	0.00	0.02	0.00	0.02	0.05	0.02	0.02	0.03	0.02	0.03	0.04	0.00	0.01	0.01	0.01	0.01	0.01	0.01	0.01	0.01	0.01	0.01	0.02
Bahrain	0.73	K14_rcp45_2050	0.00	0.00	0.00	0.00	0.00	0.01	0.01	0.02	0.02	0.02	0.02	0.03	0.00	0.00	0.01	0.01	0.01	0.01	0.01	0.01	0.01	0.01	0.01	0.01
Bahrain	0.73	K14_rcp45_2100	0.00	0.00	0.02	0.00	0.03	0.07	0.02	0.02	0.03	0.02	0.03	0.04	0.00	0.01	0.01	0.01	0.01	0.02	0.01	0.01	0.01	0.01	0.02	0.02
Bahrain	0.73	K14_rcp85_2050	0.00	0.00	0.00	0.00	0.00	0.02	0.01	0.02	0.02	0.02	0.02	0.03	0.00	0.00	0.01	0.01	0.01	0.01	0.01	0.01	0.01	0.01	0.01	0.01
Bahrain	0.73	K14_rcp85_2100	0.00	0.01	0.05	0.01	0.04	0.19	0.02	0.03	0.04	0.03	0.03	0.05	0.01	0.01	0.01	0.01	0.01	0.02	0.01	0.01	0.02	0.01	0.02	0.03
Bahrain	0.73	K17_rcp26_2050	0.00	0.00	0.00	0.00	0.00	0.01	0.01	0.02	0.02	0.02	0.02	0.03	0.00	0.00	0.01	0.01	0.01	0.01	0.01	0.01	0.01	0.01	0.01	0.01
Bahrain	0.73	K17_rcp26_2100	0.00	0.00	0.03	0.00	0.02	0.08	0.02	0.02	0.03	0.02	0.03	0.04	0.00	0.01	0.01	0.01	0.01	0.02	0.01	0.01	0.02	0.01	0.01	0.02
Bahrain	0.73	K17_rcp45_2050	0.00	0.00	0.00	0.00	0.00	0.02	0.01	0.02	0.02	0.02	0.02	0.03	0.00	0.00	0.01	0.01	0.01	0.01	0.01	0.01	0.01	0.01	0.01	0.01
Bahrain	0.73	K17_rcp45_2100	0.00	0.02	0.14	0.01	0.05	0.34	0.02	0.03	0.04	0.03	0.04	0.06	0.01	0.01	0.02	0.01	0.01	0.03	0.01	0.01	0.03	0.01	0.02	0.04
Bahrain	0.73	K17_rcp85_2050	0.00	0.00	0.00	0.00	0.00	0.02	0.01	0.02	0.02	0.02	0.02	0.03	0.00	0.00	0.01	0.01	0.01	0.01	0.01	0.01	0.01	0.01	0.01	0.01
Bahrain	0.73	K17_rcp85_2100	0.01	0.08	0.43	0.04	0.28	0.48	0.02	0.04	0.08	0.03	0.05	0.10	0.01	0.02	0.05	0.01	0.03	0.06	0.01	0.02	0.06	0.02	0.03	0.08
Bangladesh	160	Present day	--	9.3	--	--	28	--	--	1.1	--	--	3.0	--	--	1.4	--	--	3.6	--	--	2.0	--	--	6.6	--
Bangladesh	160	K14_rcp26_2050	16	18	20	39	42	45	1.6	1.8	2.1	4.2	4.7	5.3	2.0	2.2	2.5	4.8	5.4	6.1	3.0	3.5	4.1	9.3	11	13
Bangladesh	160	K14_rcp26_2100	24	30	39	50	56	62	2.3	3.0	4.2	5.9	7.5	10	2.8	3.6	4.8	7.1	9.0	12	4.6	6.3	9.4	15	19	24
Bangladesh	160	K14_rcp45_2050	16	18	21	39	42	45	1.6	1.8	2.1	4.2	4.8	5.4	2.0	2.2	2.6	4.8	5.5	6.3	3.0	3.5	4.2	9.4	11	13
Bangladesh	160	K14_rcp45_2100	25	32	41	51	57	64	2.5	3.3	4.7	6.2	8.1	11	3.0	3.9	5.4	7.5	9.7	13	4.9	7.0	11	16	20	26
Bangladesh	160	K14_rcp85_2050	16	19	21	40	43	46	1.6	1.9	2.2	4.3	4.9	5.5	2.0	2.3	2.6	4.9	5.6	6.4	3.1	3.6	4.3	9.7	11	13
Bangladesh	160	K14_rcp85_2100	28	36	46	54	60	68	2.8	3.8	5.6	6.9	9.4	13	3.3	4.4	6.6	8.3	11	15	5.7	8.3	13	18	23	29
Bangladesh	160	K17_rcp26_2050	15	18	21	37	42	46	1.5	1.8	2.2	3.9	4.6	5.5	1.8	2.1	2.7	4.5	5.3	6.4	2.6	3.3	4.4	8.5	10	13
Bangladesh	160	K17_rcp26_2100	23	31	42	48	57	65	2.0	3.1	4.7	5.5	7.6	12	2.4	3.6	5.4	6.6	9.2	13	4.1	6.4	11	13	19	26
Bangladesh	160	K17_rcp45_2050	15	18	22	38	42	47	1.5	1.8	2.3	3.9	4.7	5.7	1.8	2.2	2.7	4.5	5.4	6.6	2.7	3.4	4.6	8.6	11	14
Bangladesh	160	K17_rcp45_2100	27	39	54	53	63	73	2.6	4.1	7.1	6.6	10	17	3.0	4.7	8.4	7.9	12	18	5.3	8.9	18	16	24	33
Bangladesh	160	K17_rcp85_2050	15	19	22	39	43	48	1.5	1.9	2.3	4.1	4.9	5.9	1.8	2.3	2.8	4.6	5.6	6.8	2.8	3.6	4.8	8.9	11	14
Bangladesh	160	K17_rcp85_2100	35	50	67	60	70	83	3.5	6.2	13	8.9	15	27	4.1	7.3	15	11	16	29	7.5	15	29	22	31	42
Belgium	10	Present day	--	0.08	--	--	0.16	--	--	0.09	--	--	0.22	--	--	0.08	--	--	0.19	--	--	0.01	--	--	0.13	--
Belgium	10	K14_rcp26_2050	0.08	0.09	0.10	0.16	0.18	0.20	0.10	0.11	0.13	0.23	0.24	0.26	0.09	0.10	0.11	0.20	0.22	0.25	0.02	0.02	0.03	0.14	0.16	0.17
Belgium	10	K14_rcp26_2100	0.09	0.10	0.11	0.17	0.20	0.27	0.10	0.13	0.16	0.23	0.26	0.31	0.09	0.11	0.14	0.21	0.25	0.29	0.02	0.03	0.05	0.15	0.17	0.21
Belgium	10	K14_rcp45_2050	0.08	0.09	0.09	0.17	0.18	0.19	0.10	0.11	0.13	0.23	0.24	0.26	0.09	0.10	0.11	0.21	0.23	0.24	0.02	0.02	0.03	0.14	0.16	0.17
Belgium	10	K14_rcp45_2100	0.09	0.10	0.12	0.18	0.22	0.29	0.11	0.14	0.17	0.25	0.28	0.33	0.10	0.12	0.15	0.23	0.26	0.31	0.02	0.03	0.05	0.16	0.18	0.22
Belgium	10	K14_rcp85_2050	0.08	0.09	0.10	0.17	0.18	0.21	0.10	0.12	0.13	0.23	0.25	0.27	0.09	0.10	0.11	0.21	0.23	0.25	0.02	0.02	0.03	0.14	0.16	0.18
Belgium	10	K14_rcp85_2100	0.09	0.11	0.14	0.19	0.26	0.39	0.12	0.16	0.20	0.26	0.30	0.39	0.11	0.13	0.17	0.24	0.29	0.35	0.03	0.04	0.11	0.17	0.20	0.25
Belgium	10	K17_rcp26_2050	0.08	0.09	0.10	0.16	0.18	0.21	0.09	0.11	0.13	0.22	0.24	0.27	0.08	0.10	0.12	0.20	0.22	0.25	0.01	0.02	0.03	0.14	0.16	0.18
Belgium	10	K17_rcp26_2100	0.08	0.10	0.12	0.17	0.21	0.31	0.10	0.14	0.18	0.23	0.27	0.34	0.09	0.12	0.15	0.21	0.26	0.31	0.02	0.03	0.05	0.14	0.18	0.22
Belgium	10	K17_rcp45_2050	0.08	0.09	0.10	0.16	0.18	0.21	0.10	0.11	0.13	0.23	0.25	0.27	0.09	0.10	0.12	0.20	0.23	0.25	0.02	0.02	0.03	0.14	0.16	0.18
Belgium	10	K17_rcp45_2100	0.10	0.12	0.18	0.20	0.29	0.51	0.13	0.17	0.25	0.26	0.32	0.48	0.11	0.14	0.23	0.25	0.30	0.40	0.03	0.05	0.16	0.17	0.22	0.29
Belgium	10	K17_rcp85_2050	0.08	0.09	0.10	0.17	0.19	0.22	0.10	0.12	0.14	0.23	0.25	0.28	0.09	0.10	0.12	0.21	0.23	0.26	0.02	0.02	0.03	0.14	0.16	0.18
Belgium	10	K17_rcp85_2100	0.11	0.17	0.39	0.27	0.46	1.1	0.16	0.23	0.40	0.31	0.44	0.70	0.14	0.21	0.35	0.29	0.38	0.55	0.05	0.14	0.25	0.21	0.28	0.42
Belize	0.31	Present day	--	0.00	--	--	0.00	--	--	0.00	--	--	0.00	--	--	0.01	--	--	0.01	--	--	0.00	--	--	0.00	--
Belize	0.31	K14_rcp26_2050	0.00	0.00	0.01	0.00	0.00	0.01	0.00	0.00	0.00	0.00	0.00	0.00	0.01	0.01	0.01	0.01	0.01	0.01	0.00	0.00	0.00	0.00	0.00	0.00
Belize	0.31	K14_rcp26_2100	0.00	0.01	0.02	0.00	0.01	0.02	0.00	0.00	0.00	0.00	0.00	0.00	0.01	0.01	0.02	0.01	0.01	0.02	0.00	0.00	0.00	0.00	0.00	0.00
Belize	0.31	K14_rcp45_2050	0.00	0.00	0.01	0.00	0.01	0.01	0.00	0.00	0.00	0.00	0.00	0.00	0.01	0.01	0.01	0.01	0.01	0.01	0.00	0.00	0.00	0.00	0.00	0.00
Belize	0.31	K14_rcp45_2100	0.01	0.01	0.02	0.01	0.01	0.03	0.00	0.00	0.01	0.00	0.00	0.01	0.01	0.01	0.02	0.01	0.01	0.02	0.00	0.00	0.00	0.00	0.00	0.01
Belize	0.31	K14_rcp85_2050	0.00	0.01	0.01	0.00	0.01	0.01	0.00	0.00	0.00	0.00	0.00	0.00	0.01	0.01	0.01	0.01	0.01	0.01	0.00	0.00	0.00	0.00	0.00	0.00
Belize	0.31	K14_rcp85_2100	0.01	0.02	0.04	0.01	0.02	0.04	0.00	0.00	0.01	0.00	0.00	0.01	0.01	0.01	0.03	0.01	0.01	0.03	0.00	0.00	0.01	0.00	0.00	0.01
Belize	0.31	K17_rcp26_2050	0.00	0.00	0.01	0.00	0.00	0.01	0.00	0.00	0.00	0.00	0.00	0.00	0.01	0.01	0.01	0.01	0.01	0.01	0.00	0.00	0.00	0.00	0.00	0.00
Belize	0.31	K17_rcp26_2100	0.00	0.01	0.03	0.00	0.01	0.03	0.00	0.00	0.01	0.00	0.00	0.01	0.01	0.01	0.02	0.01	0.01	0.02	0.00	0.00	0.01	0.00	0.00	0.01
Belize	0.31	K17_rcp45_2050	0.00	0.00	0.01	0.00	0.00	0.01	0.00	0.00	0.00	0.00	0.00	0.00	0.01	0.01	0.01	0.01	0.01	0.01	0.00	0.00	0.00	0.00	0.00	0.00
Belize	0.31	K17_rcp45_2100	0.01	0.02	0.07	0.01	0.02	0.07	0.00	0.00	0.01	0.00	0.00	0.01	0.01	0.02	0.04	0.01	0.02	0.04	0.00	0.00	0.01	0.00	0.00	0.01
Belize	0.31	K17_rcp85_2050	0.00	0.01	0.01	0.00	0.01	0.01	0.00	0.00	0.00	0.00	0.00	0.00	0.01	0.01	0.01	0.01	0.01	0.01	0.00	0.00	0.00	0.00	0.00	0.00
Belize	0.31	K17_rcp85_2100	0.01	0.06	0.12	0.02	0.06	0.12	0.00	0.01	0.03	0.00	0.01	0.03	0.01	0.04	0.07	0.01	0.04	0.07	0.00	0.01	0.05	0.00	0.01	0.05
Benin	9.1	Present day	--	0.37	--	--	0.42	--	--	0.04	--	--	0.07	--	--	0.03	--	--	0.04	--	--	0.02	--	--	0.07	--
Benin	9.1	K14_rcp26_2050	0.39	0.41	0.42	0.45	0.46	0.49	0.06	0.07	0.08	0.09	0.10	0.12	0.03	0.04	0.04	0.05	0.05	0.06	0.05	0.06	0.08	0.09	0.11	0.12
Benin	9.1	K14_rcp26_2100	0.41	0.45	0.53	0.47	0.53	0.66	0.07	0.10	0.14	0.10	0.13	0.16	0.04	0.05	0.06	0.05	0.06	0.09	0.06	0.10	0.15	0.11	0.14	0.18
Benin	9.1	K14_rcp45_2050	0.39	0.41	0.42	0.45	0.47	0.49	0.06	0.07	0.08	0.09	0.10	0.12	0.03	0.04	0.04	0.05	0.05	0.06	0.05	0.06	0.08	0.09	0.11	0.12
Benin	9.1	K14_rcp45_2100	0.42	0.47	0.57	0.48	0.56	0.70	0.08	0.11	0.14	0.11	0.14	0.17	0.04	0.05	0.07	0.06	0.07	0.10	0.07	0.11	0.16	0.12	0.15	0.19
Benin	9.1	K14_rcp85_2050	0.40	0.41	0.43	0.45	0.47	0.50	0.06	0.07	0.08	0.10	0.11	0.12	0.03	0.04	0.04	0.05	0.05	0.06	0.05	0.07	0.08	0.10	0.11	0.13
Benin	9.1	K14_rcp85_2100	0.44	0.51	0.67	0.52	0.62	0.89	0.09	0.13	0.17	0.13	0.16	0.20	0.05	0.06	0.09	0.06	0.08	0.12	0.09	0.14	0.18	0.14	0.17	0.23
Benin	9.1	K17_rcp26_2050	0.38	0.40	0.43	0.43	0.45	0.50	0.04	0.06	0.08	0.08	0.10	0.12	0.03	0.04	0.04	0.04	0.05	0.06	0.03	0.06	0.08	0.08	0.10	0.13
Benin	9.1	K17_rcp26_2100	0.39	0.45	0.57	0.44	0.52	0.70	0.05	0.09	0.14	0.09	0.13	0.17	0.03	0.05	0.07	0.05	0.06	0.10	0.04	0.09	0.16	0.09	0.14	0.19
Benin	9.1	K17_rcp45_2050	0.38	0.40	0.43	0.43	0.46	0.51	0.04	0.06	0.09	0.08	0.10	0.12	0.03	0.04	0.05	0.04	0.05	0.06	0.03	0.06	0.08	0.08	0.10	0.13
Benin	9.1	K17_rcp45_2100	0.42	0.53	0.84	0.48	0.64	1.1	0.08	0.13	0.19	0.11	0.16	0.23	0.04	0.06	0.11	0.06	0.09	0.14	0.07	0.14	0.22	0.12	0.17	0.33
Benin	9.1	K17_rcp85_2050	0.38	0.41	0.44	0.43	0.47	0.52	0.05	0.07	0.09	0.08	0.11	0.13	0.03	0.04	0.05	0.04	0.05	0.06	0.04	0.06	0.09	0.08	0.11	0.14
Benin	9.1	K17_rcp85_2100	0.49	0.74	1.3	0.59	1.00	1.4	0.12	0.18	0.38	0.15	0.21	0.47	0.06	0.10	0.23	0.08	0.13	0.28	0.12	0.19	0.45	0.16	0.28	0.54
Brazil	200	Present day	--	0.77	--	--	1.2	--	--	0.20	--	--	0.31	--	--	0.28	--	--	0.40	--	--	0.21	--	--	0.34	--
Brazil	200	K14_rcp26_2050	0.87	0.94	1.00	1.3	1.4	1.5	0.23	0.25	0.27	0.34	0.36	0.39	0.32	0.35	0.37	0.44	0.47	0.50	0.24	0.26	0.30	0.40	0.44	0.49
Brazil	200	K14_rcp26_2100	0.92	1.1	1.5	1.4	1.6	2.0	0.25	0.30	0.38	0.36	0.42	0.58	0.34	0.41	0.50	0.46	0.54	0.69	0.25	0.34	0.49	0.43	0.56	0.77
Brazil	200	K14_rcp45_2050	0.87	0.95	1.00	1.3	1.4	1.5	0.23	0.25	0.28	0.34	0.36	0.39	0.32	0.35	0.38	0.44	0.47	0.50	0.24	0.26	0.30	0.40	0.44	0.49
Brazil	200	K14_rcp45_2100	0.96	1.2	1.6	1.4	1.7	2.2	0.26	0.32	0.41	0.37	0.45	0.65	0.36	0.43	0.54	0.48	0.57	0.75	0.27	0.37	0.56	0.45	0.61	0.85
Brazil	200	K14_rcp85_2050	0.89	0.97	1.1	1.3	1.4	1.5	0.24	0.26	0.29	0.34	0.37	0.40	0.33	0.36	0.39	0.45	0.48	0.51	0.24	0.27	0.31	0.41	0.45	0.51
Brazil	200	K14_rcp85_2100	1.1	1.4	2.0	1.6	2.0	2.9	0.29	0.37	0.58	0.41	0.55	0.82	0.40	0.49	0.69	0.52	0.66	0.91	0.32	0.45	0.73	0.52	0.73	1.1
Brazil	200	K17_rcp26_2050	0.82	0.93	1.1	1.2	1.4	1.6	0.22	0.25	0.29	0.33	0.36	0.41	0.30	0.34	0.40	0.42	0.46	0.52	0.23	0.26	0.32	0.37	0.43	0.53
Brazil	200	K17_rcp26_2100	0.88	1.2	1.6	1.3	1.7	2.3	0.24	0.32	0.43	0.35	0.44	0.68	0.33	0.43	0.56	0.45	0.56	0.78	0.24	0.36	0.58	0.41	0.59	0.88
Brazil	200	K17_rcp45_2050	0.83	0.95	1.1	1.2	1.4	1.6	0.22	0.25	0.30	0.33	0.36	0.42	0.31	0.35	0.40	0.43	0.47	0.53	0.23	0.26	0.33	0.38	0.44	0.54
Brazil	200	K17_rcp45_2100	1.1	1.5	2.7	1.5	2.1	3.7	0.28	0.39	0.76	0.40	0.61	1.00	0.39	0.52	0.86	0.51	0.72	1.1	0.31	0.52	0.98	0.51	0.80	1.4
Brazil	200	K17_rcp85_2050	0.86	0.98	1.1	1.3	1.4	1.6	0.23	0.26	0.31	0.34	0.38	0.43	0.32	0.36	0.41	0.44	0.48	0.54	0.24	0.28	0.35	0.39	0.46	0.57
Brazil	200	K17_rcp85_2100	1.4	2.3	5.1	2.0	3.4	6.6	0.37	0.68	1.3	0.55	0.93	1.7	0.49	0.78	1.4	0.66	1.00	1.8	0.46	0.86	2.0	0.73	1.3	2.6
Brunei	0.40	Present day	--	0.00	--	--	0.00	--	--	0.00	--	--	0.00	--	--	0.00	--	--	0.00	--	--	0.01	--	--	0.01	--
Brunei	0.40	K14_rcp26_2050	0.00	0.00	0.00	0.00	0.00	0.00	0.00	0.00	0.00	0.00	0.00	0.00	0.00	0.00	0.00	0.00	0.00	0.00	0.01	0.01	0.01	0.02	0.02	0.02
Brunei	0.40	K14_rcp26_2100	0.00	0.00	0.00	0.00	0.00	0.01	0.00	0.00	0.00	0.00	0.00	0.00	0.00	0.00	0.00	0.00	0.00	0.00	0.01	0.01	0.02	0.02	0.02	0.03
Brunei	0.40	K14_rcp45_2050	0.00	0.00	0.00	0.00	0.00	0.00	0.00	0.00	0.00	0.00	0.00	0.00	0.00	0.00	0.00	0.00	0.00	0.00	0.01	0.01	0.01	0.02	0.02	0.02
Brunei	0.40	K14_rcp45_2100	0.00	0.00	0.00	0.00	0.01	0.02	0.00	0.00	0.00	0.00	0.00	0.00	0.00	0.00	0.00	0.00	0.00	0.00	0.01	0.02	0.02	0.02	0.02	0.03
Brunei	0.40	K14_rcp85_2050	0.00	0.00	0.00	0.00	0.00	0.00	0.00	0.00	0.00	0.00	0.00	0.00	0.00	0.00	0.00	0.00	0.00	0.00	0.01	0.01	0.01	0.02	0.02	0.02
Brunei	0.40	K14_rcp85_2100	0.00	0.00	0.01	0.00	0.01	0.04	0.00	0.00	0.00	0.00	0.00	0.00	0.00	0.00	0.00	0.00	0.00	0.00	0.01	0.02	0.02	0.02	0.02	0.03
Brunei	0.40	K17_rcp26_2050	0.00	0.00	0.00	0.00	0.00	0.00	0.00	0.00	0.00	0.00	0.00	0.00	0.00	0.00	0.00	0.00	0.00	0.00	0.01	0.01	0.01	0.02	0.02	0.02
Brunei	0.40	K17_rcp26_2100	0.00	0.00	0.01	0.00	0.01	0.02	0.00	0.00	0.00	0.00	0.00	0.00	0.00	0.00	0.00	0.00	0.00	0.00	0.01	0.02	0.02	0.02	0.02	0.03
Brunei	0.40	K17_rcp45_2050	0.00	0.00	0.00	0.00	0.00	0.00	0.00	0.00	0.00	0.00	0.00	0.00	0.00	0.00	0.00	0.00	0.00	0.00	0.01	0.01	0.01	0.02	0.02	0.02
Brunei	0.40	K17_rcp45_2100	0.00	0.00	0.04	0.00	0.01	0.08	0.00	0.00	0.00	0.00	0.00	0.01	0.00	0.00	0.00	0.00	0.00	0.01	0.01	0.02	0.03	0.02	0.03	0.04
Brunei	0.40	K17_rcp85_2050	0.00	0.00	0.00	0.00	0.00	0.00	0.00	0.00	0.00	0.00	0.00	0.00	0.00	0.00	0.00	0.00	0.00	0.00	0.01	0.01	0.02	0.02	0.02	0.02
Brunei	0.40	K17_rcp85_2100	0.00	0.02	0.10	0.01	0.06	0.12	0.00	0.00	0.01	0.00	0.00	0.01	0.00	0.00	0.01	0.00	0.00	0.01	0.02	0.03	0.06	0.02	0.04	0.08
Cambodia	14	Present day	--	0.34	--	--	0.63	--	--	0.01	--	--	0.03	--	--	0.00	--	--	0.01	--	--	0.01	--	--	0.03	--
Cambodia	14	K14_rcp26_2050	0.40	0.46	0.52	0.69	0.77	0.87	0.01	0.01	0.02	0.03	0.04	0.05	0.00	0.01	0.01	0.01	0.01	0.02	0.01	0.02	0.02	0.04	0.05	0.07
Cambodia	14	K14_rcp26_2100	0.43	0.58	0.82	0.74	0.99	1.3	0.01	0.02	0.04	0.03	0.07	0.14	0.01	0.01	0.02	0.01	0.04	0.10	0.01	0.03	0.05	0.05	0.08	0.12
Cambodia	14	K14_rcp45_2050	0.40	0.46	0.53	0.69	0.78	0.89	0.01	0.01	0.02	0.03	0.04	0.05	0.00	0.01	0.01	0.01	0.01	0.03	0.01	0.02	0.02	0.04	0.06	0.07
Cambodia	14	K14_rcp45_2100	0.47	0.63	0.92	0.79	1.1	1.4	0.01	0.03	0.05	0.04	0.08	0.15	0.01	0.01	0.03	0.01	0.05	0.11	0.02	0.03	0.06	0.06	0.09	0.13
Cambodia	14	K14_rcp85_2050	0.41	0.47	0.54	0.71	0.80	0.92	0.01	0.02	0.02	0.03	0.04	0.06	0.00	0.01	0.01	0.01	0.02	0.03	0.01	0.02	0.02	0.05	0.06	0.07
Cambodia	14	K14_rcp85_2100	0.54	0.75	1.1	0.92	1.2	1.6	0.02	0.03	0.10	0.06	0.12	0.20	0.01	0.01	0.06	0.03	0.08	0.15	0.02	0.04	0.09	0.07	0.11	0.17
Cambodia	14	K17_rcp26_2050	0.35	0.45	0.58	0.63	0.76	0.97	0.01	0.01	0.02	0.03	0.04	0.07	0.00	0.01	0.01	0.01	0.01	0.04	0.01	0.02	0.03	0.03	0.05	0.08
Cambodia	14	K17_rcp26_2100	0.36	0.60	1.00	0.64	1.00	1.5	0.01	0.02	0.08	0.03	0.07	0.18	0.00	0.01	0.05	0.01	0.04	0.13	0.01	0.03	0.09	0.03	0.08	0.16
Cambodia	14	K17_rcp45_2050	0.35	0.46	0.59	0.63	0.77	1.00	0.01	0.01	0.02	0.03	0.04	0.07	0.00	0.01	0.01	0.01	0.01	0.04	0.01	0.02	0.03	0.03	0.05	0.08
Cambodia	14	K17_rcp45_2100	0.46	0.81	1.5	0.79	1.3	1.9	0.01	0.04	0.17	0.04	0.13	0.32	0.01	0.02	0.13	0.01	0.09	0.30	0.02	0.06	0.15	0.05	0.12	0.27
Cambodia	14	K17_rcp85_2050	0.36	0.48	0.62	0.65	0.80	1.00	0.01	0.02	0.03	0.03	0.04	0.08	0.00	0.01	0.01	0.01	0.02	0.05	0.01	0.02	0.03	0.03	0.06	0.09
Cambodia	14	K17_rcp85_2100	0.67	1.3	2.0	1.1	1.7	2.5	0.03	0.12	0.38	0.09	0.24	0.61	0.01	0.09	0.38	0.06	0.21	0.67	0.03	0.12	0.31	0.09	0.22	0.48
Cameroon	19	Present day	--	0.03	--	--	0.06	--	--	0.00	--	--	0.00	--	--	0.01	--	--	0.01	--	--	0.01	--	--	0.02	--
Cameroon	19	K14_rcp26_2050	0.04	0.05	0.06	0.06	0.07	0.07	0.00	0.00	0.00	0.00	0.00	0.00	0.01	0.01	0.01	0.01	0.01	0.01	0.01	0.01	0.01	0.02	0.02	0.03
Cameroon	19	K14_rcp26_2100	0.05	0.06	0.07	0.07	0.08	0.09	0.00	0.00	0.00	0.00	0.00	0.00	0.01	0.01	0.01	0.01	0.01	0.01	0.01	0.02	0.03	0.02	0.03	0.03
Cameroon	19	K14_rcp45_2050	0.04	0.05	0.06	0.06	0.07	0.07	0.00	0.00	0.00	0.00	0.00	0.00	0.01	0.01	0.01	0.01	0.01	0.01	0.01	0.01	0.01	0.02	0.02	0.03
Cameroon	19	K14_rcp45_2100	0.05	0.06	0.08	0.07	0.08	0.10	0.00	0.00	0.00	0.00	0.00	0.00	0.01	0.01	0.01	0.01	0.01	0.01	0.01	0.02	0.03	0.02	0.03	0.04
Cameroon	19	K14_rcp85_2050	0.05	0.05	0.06	0.06	0.07	0.07	0.00	0.00	0.00	0.00	0.00	0.00	0.01	0.01	0.01	0.01	0.01	0.01	0.01	0.01	0.02	0.02	0.02	0.03
Cameroon	19	K14_rcp85_2100	0.06	0.07	0.09	0.08	0.09	0.12	0.00	0.00	0.00	0.00	0.00	0.00	0.01	0.01	0.01	0.01	0.01	0.02	0.02	0.02	0.03	0.03	0.03	0.05
Cameroon	19	K17_rcp26_2050	0.04	0.05	0.06	0.06	0.06	0.07	0.00	0.00	0.00	0.00	0.00	0.00	0.01	0.01	0.01	0.01	0.01	0.01	0.01	0.01	0.02	0.02	0.02	0.03
Cameroon	19	K17_rcp26_2100	0.04	0.06	0.08	0.06	0.08	0.10	0.00	0.00	0.00	0.00	0.00	0.00	0.01	0.01	0.01	0.01	0.01	0.01	0.01	0.02	0.03	0.02	0.03	0.04
Cameroon	19	K17_rcp45_2050	0.04	0.05	0.06	0.06	0.07	0.07	0.00	0.00	0.00	0.00	0.00	0.00	0.01	0.01	0.01	0.01	0.01	0.01	0.01	0.01	0.02	0.02	0.02	0.03
Cameroon	19	K17_rcp45_2100	0.05	0.07	0.10	0.07	0.09	0.15	0.00	0.00	0.00	0.00	0.00	0.00	0.01	0.01	0.01	0.01	0.01	0.02	0.01	0.02	0.04	0.02	0.03	0.05
Cameroon	19	K17_rcp85_2050	0.04	0.05	0.06	0.06	0.07	0.08	0.00	0.00	0.00	0.00	0.00	0.00	0.01	0.01	0.01	0.01	0.01	0.01	0.01	0.01	0.02	0.02	0.02	0.03
Cameroon	19	K17_rcp85_2100	0.06	0.09	0.17	0.09	0.14	0.23	0.00	0.00	0.00	0.00	0.00	0.01	0.01	0.01	0.02	0.01	0.02	0.03	0.02	0.03	0.06	0.03	0.05	0.08
Canada	33	Present day	--	0.33	--	--	0.47	--	--	0.08	--	--	0.22	--	--	0.10	--	--	0.19	--	--	0.08	--	--	0.25	--
Canada	33	K14_rcp26_2050	0.34	0.35	0.37	0.47	0.48	0.50	0.09	0.10	0.11	0.22	0.24	0.25	0.10	0.11	0.12	0.20	0.21	0.23	0.08	0.09	0.11	0.26	0.27	0.28
Canada	33	K14_rcp26_2100	0.34	0.37	0.42	0.47	0.50	0.56	0.09	0.12	0.16	0.22	0.26	0.30	0.10	0.12	0.15	0.20	0.23	0.28	0.08	0.11	0.17	0.26	0.29	0.33
Canada	33	K14_rcp45_2050	0.34	0.35	0.37	0.47	0.49	0.50	0.09	0.10	0.11	0.22	0.24	0.25	0.10	0.11	0.12	0.20	0.21	0.23	0.08	0.09	0.11	0.26	0.27	0.28
Canada	33	K14_rcp45_2100	0.34	0.38	0.43	0.48	0.52	0.58	0.09	0.13	0.17	0.23	0.27	0.31	0.11	0.13	0.16	0.20	0.24	0.29	0.09	0.12	0.19	0.26	0.30	0.34
Canada	33	K14_rcp85_2050	0.34	0.35	0.37	0.47	0.49	0.51	0.09	0.10	0.12	0.22	0.24	0.26	0.10	0.11	0.12	0.20	0.21	0.23	0.08	0.10	0.11	0.26	0.27	0.29
Canada	33	K14_rcp85_2100	0.35	0.40	0.47	0.49	0.54	0.62	0.10	0.14	0.20	0.24	0.28	0.34	0.11	0.14	0.18	0.22	0.26	0.32	0.10	0.14	0.22	0.27	0.31	0.37
Canada	33	K17_rcp26_2050	0.33	0.35	0.38	0.47	0.48	0.52	0.08	0.10	0.13	0.22	0.24	0.26	0.10	0.11	0.13	0.19	0.21	0.24	0.08	0.09	0.12	0.25	0.27	0.30
Canada	33	K17_rcp26_2100	0.34	0.38	0.45	0.47	0.51	0.60	0.09	0.13	0.19	0.22	0.26	0.33	0.10	0.13	0.17	0.19	0.24	0.31	0.08	0.12	0.21	0.26	0.30	0.35
Canada	33	K17_rcp45_2050	0.34	0.35	0.38	0.47	0.49	0.52	0.09	0.10	0.13	0.22	0.24	0.27	0.10	0.11	0.13	0.19	0.21	0.24	0.08	0.09	0.12	0.25	0.27	0.30
Canada	33	K17_rcp45_2100	0.36	0.43	0.54	0.50	0.57	0.68	0.11	0.17	0.26	0.25	0.31	0.39	0.12	0.15	0.24	0.22	0.29	0.38	0.10	0.18	0.29	0.28	0.34	0.42
Canada	33	K17_rcp85_2050	0.34	0.36	0.38	0.47	0.49	0.52	0.09	0.11	0.13	0.22	0.24	0.27	0.10	0.11	0.13	0.20	0.22	0.25	0.08	0.10	0.12	0.26	0.28	0.30
Canada	33	K17_rcp85_2100	0.41	0.51	0.70	0.55	0.66	0.84	0.16	0.23	0.37	0.30	0.37	0.48	0.15	0.21	0.35	0.28	0.36	0.48	0.16	0.27	0.40	0.33	0.40	0.50
Cape Verde	0.50	Present day	--	0.01	--	--	0.01	--	--	0.01	--	--	0.01	--	--	0.01	--	--	0.01	--	--	0.01	--	--	0.01	--
Cape Verde	0.50	K14_rcp26_2050	0.01	0.01	0.01	0.01	0.02	0.02	0.01	0.01	0.01	0.01	0.01	0.01	0.01	0.01	0.01	0.01	0.02	0.02	0.01	0.01	0.01	0.01	0.01	0.01
Cape Verde	0.50	K14_rcp26_2100	0.01	0.02	0.02	0.01	0.02	0.03	0.01	0.01	0.01	0.01	0.01	0.02	0.01	0.02	0.02	0.01	0.02	0.02	0.01	0.01	0.01	0.01	0.01	0.02
Cape Verde	0.50	K14_rcp45_2050	0.01	0.01	0.01	0.01	0.02	0.02	0.01	0.01	0.01	0.01	0.01	0.01	0.01	0.01	0.01	0.01	0.02	0.02	0.01	0.01	0.01	0.01	0.01	0.01
Cape Verde	0.50	K14_rcp45_2100	0.01	0.02	0.03	0.02	0.02	0.04	0.01	0.01	0.02	0.01	0.01	0.02	0.01	0.02	0.02	0.02	0.02	0.02	0.01	0.01	0.02	0.01	0.01	0.02
Cape Verde	0.50	K14_rcp85_2050	0.01	0.01	0.02	0.01	0.02	0.02	0.01	0.01	0.01	0.01	0.01	0.01	0.01	0.01	0.02	0.01	0.02	0.02	0.01	0.01	0.01	0.01	0.01	0.01
Cape Verde	0.50	K14_rcp85_2100	0.01	0.02	0.04	0.02	0.03	0.04	0.01	0.01	0.02	0.01	0.02	0.02	0.01	0.02	0.02	0.02	0.02	0.02	0.01	0.01	0.02	0.01	0.02	0.02
Cape Verde	0.50	K17_rcp26_2050	0.01	0.01	0.02	0.01	0.02	0.02	0.01	0.01	0.01	0.01	0.01	0.01	0.01	0.01	0.02	0.01	0.02	0.02	0.01	0.01	0.01	0.01	0.01	0.01
Cape Verde	0.50	K17_rcp26_2100	0.01	0.02	0.03	0.01	0.02	0.04	0.01	0.01	0.02	0.01	0.01	0.02	0.01	0.02	0.02	0.01	0.02	0.02	0.01	0.01	0.02	0.01	0.01	0.02
Cape Verde	0.50	K17_rcp45_2050	0.01	0.01	0.02	0.01	0.02	0.02	0.01	0.01	0.01	0.01	0.01	0.01	0.01	0.01	0.02	0.01	0.02	0.02	0.01	0.01	0.01	0.01	0.01	0.01
Cape Verde	0.50	K17_rcp45_2100	0.01	0.02	0.04	0.02	0.03	0.05	0.01	0.01	0.02	0.01	0.02	0.02	0.01	0.02	0.02	0.02	0.02	0.03	0.01	0.01	0.02	0.01	0.02	0.02
Cape Verde	0.50	K17_rcp85_2050	0.01	0.01	0.02	0.01	0.02	0.02	0.01	0.01	0.01	0.01	0.01	0.01	0.01	0.01	0.02	0.01	0.02	0.02	0.01	0.01	0.01	0.01	0.01	0.01
Cape Verde	0.50	K17_rcp85_2100	0.02	0.04	0.05	0.03	0.04	0.05	0.01	0.02	0.03	0.02	0.02	0.03	0.02	0.02	0.03	0.02	0.03	0.03	0.01	0.02	0.02	0.02	0.02	0.03
Cayman Islands	0.05	Present day	--	0.00	--	--	0.00	--	--	0.00	--	--	0.00	--	--	0.00	--	--	0.00	--	--	0.00	--	--	0.00	--
Cayman Islands	0.05	K14_rcp26_2050	0.00	0.00	0.00	0.00	0.00	0.00	0.00	0.00	0.00	0.00	0.00	0.00	0.00	0.00	0.00	0.00	0.00	0.00	0.00	0.00	0.00	0.00	0.00	0.00
Cayman Islands	0.05	K14_rcp26_2100	0.00	0.00	0.00	0.00	0.00	0.00	0.00	0.00	0.00	0.00	0.00	0.00	0.00	0.00	0.00	0.00	0.00	0.00	0.00	0.00	0.00	0.00	0.00	0.00
Cayman Islands	0.05	K14_rcp45_2050	0.00	0.00	0.00	0.00	0.00	0.00	0.00	0.00	0.00	0.00	0.00	0.00	0.00	0.00	0.00	0.00	0.00	0.00	0.00	0.00	0.00	0.00	0.00	0.00
Cayman Islands	0.05	K14_rcp45_2100	0.00	0.00	0.00	0.00	0.00	0.00	0.00	0.00	0.00	0.00	0.00	0.00	0.00	0.00	0.00	0.00	0.00	0.00	0.00	0.00	0.00	0.00	0.00	0.00
Cayman Islands	0.05	K14_rcp85_2050	0.00	0.00	0.00	0.00	0.00	0.00	0.00	0.00	0.00	0.00	0.00	0.00	0.00	0.00	0.00	0.00	0.00	0.00	0.00	0.00	0.00	0.00	0.00	0.00
Cayman Islands	0.05	K14_rcp85_2100	0.00	0.00	0.01	0.00	0.00	0.01	0.00	0.00	0.00	0.00	0.00	0.00	0.00	0.00	0.00	0.00	0.00	0.00	0.00	0.00	0.00	0.00	0.00	0.00
Cayman Islands	0.05	K17_rcp26_2050	0.00	0.00	0.00	0.00	0.00	0.00	0.00	0.00	0.00	0.00	0.00	0.00	0.00	0.00	0.00	0.00	0.00	0.00	0.00	0.00	0.00	0.00	0.00	0.00
Cayman Islands	0.05	K17_rcp26_2100	0.00	0.00	0.01	0.00	0.00	0.01	0.00	0.00	0.00	0.00	0.00	0.00	0.00	0.00	0.00	0.00	0.00	0.00	0.00	0.00	0.00	0.00	0.00	0.00
Cayman Islands	0.05	K17_rcp45_2050	0.00	0.00	0.00	0.00	0.00	0.00	0.00	0.00	0.00	0.00	0.00	0.00	0.00	0.00	0.00	0.00	0.00	0.00	0.00	0.00	0.00	0.00	0.00	0.00
Cayman Islands	0.05	K17_rcp45_2100	0.00	0.00	0.03	0.00	0.00	0.03	0.00	0.00	0.00	0.00	0.00	0.00	0.00	0.00	0.00	0.00	0.00	0.00	0.00	0.00	0.00	0.00	0.00	0.00
Cayman Islands	0.05	K17_rcp85_2050	0.00	0.00	0.00	0.00	0.00	0.00	0.00	0.00	0.00	0.00	0.00	0.00	0.00	0.00	0.00	0.00	0.00	0.00	0.00	0.00	0.00	0.00	0.00	0.00
Cayman Islands	0.05	K17_rcp85_2100	0.00	0.02	0.04	0.00	0.02	0.04	0.00	0.00	0.01	0.00	0.00	0.01	0.00	0.00	0.01	0.00	0.00	0.01	0.00	0.00	0.00	0.00	0.00	0.00
Chile	17	Present day	--	0.03	--	--	0.04	--	--	0.01	--	--	0.01	--	--	0.02	--	--	0.03	--	--	0.01	--	--	0.01	--
Chile	17	K14_rcp26_2050	0.03	0.03	0.04	0.05	0.05	0.05	0.01	0.01	0.01	0.01	0.01	0.01	0.02	0.02	0.02	0.03	0.03	0.03	0.01	0.01	0.01	0.02	0.02	0.02
Chile	17	K14_rcp26_2100	0.03	0.04	0.05	0.05	0.06	0.08	0.01	0.01	0.01	0.01	0.01	0.02	0.02	0.02	0.03	0.03	0.03	0.03	0.01	0.01	0.02	0.02	0.02	0.02
Chile	17	K14_rcp45_2050	0.03	0.03	0.04	0.05	0.05	0.06	0.01	0.01	0.01	0.01	0.01	0.01	0.02	0.02	0.02	0.03	0.03	0.03	0.01	0.01	0.01	0.02	0.02	0.02
Chile	17	K14_rcp45_2100	0.04	0.04	0.06	0.05	0.07	0.08	0.01	0.01	0.01	0.01	0.01	0.02	0.02	0.03	0.03	0.03	0.03	0.03	0.01	0.01	0.02	0.02	0.02	0.02
Chile	17	K14_rcp85_2050	0.03	0.04	0.04	0.05	0.05	0.06	0.01	0.01	0.01	0.01	0.01	0.01	0.02	0.02	0.02	0.03	0.03	0.03	0.01	0.01	0.01	0.02	0.02	0.02
Chile	17	K14_rcp85_2100	0.04	0.05	0.07	0.06	0.08	0.10	0.01	0.01	0.02	0.01	0.02	0.02	0.02	0.03	0.03	0.03	0.03	0.04	0.01	0.02	0.02	0.02	0.02	0.03
Chile	17	K17_rcp26_2050	0.03	0.03	0.04	0.04	0.05	0.06	0.01	0.01	0.01	0.01	0.01	0.01	0.02	0.02	0.02	0.03	0.03	0.03	0.01	0.01	0.01	0.02	0.02	0.02
Chile	17	K17_rcp26_2100	0.03	0.04	0.06	0.05	0.06	0.09	0.01	0.01	0.01	0.01	0.01	0.02	0.02	0.03	0.03	0.03	0.03	0.03	0.01	0.01	0.02	0.02	0.02	0.03
Chile	17	K17_rcp45_2050	0.03	0.03	0.04	0.04	0.05	0.06	0.01	0.01	0.01	0.01	0.01	0.01	0.02	0.02	0.02	0.03	0.03	0.03	0.01	0.01	0.01	0.02	0.02	0.02
Chile	17	K17_rcp45_2100	0.04	0.06	0.09	0.05	0.08	0.12	0.01	0.01	0.02	0.01	0.02	0.02	0.02	0.03	0.03	0.03	0.03	0.04	0.01	0.02	0.03	0.02	0.02	0.04
Chile	17	K17_rcp85_2050	0.03	0.04	0.04	0.04	0.05	0.06	0.01	0.01	0.01	0.01	0.01	0.01	0.02	0.02	0.03	0.03	0.03	0.03	0.01	0.01	0.01	0.02	0.02	0.02
Chile	17	K17_rcp85_2100	0.05	0.08	0.13	0.07	0.11	0.17	0.01	0.02	0.03	0.02	0.02	0.04	0.03	0.03	0.04	0.03	0.04	0.05	0.02	0.02	0.04	0.02	0.03	0.06
China	1300	Present day	--	23	--	--	81	--	--	5.5	--	--	25	--	--	8.1	--	--	23	--	--	2.0	--	--	9.3	--
China	1300	K14_rcp26_2050	26	29	34	85	93	100	6.5	8.8	11	26	29	32	8.8	10	12	25	27	30	2.2	2.6	3.1	10	13	17
China	1300	K14_rcp26_2100	28	38	57	89	100	120	7.3	12	18	28	35	45	9.4	13	17	26	32	40	2.4	3.4	5.5	12	20	32
China	1300	K14_rcp45_2050	26	30	34	86	93	100	6.9	9.0	11	27	29	33	9.0	10	12	25	27	30	2.3	2.7	3.2	11	14	17
China	1300	K14_rcp45_2100	29	43	64	92	110	130	8.3	14	20	29	37	48	10	14	18	27	34	42	2.6	3.9	6.3	13	22	35
China	1300	K14_rcp85_2050	26	31	36	87	94	100	7.0	9.3	12	27	30	34	9.1	11	12	25	28	31	2.3	2.8	3.3	11	14	18
China	1300	K14_rcp85_2100	34	52	78	98	120	140	11	16	24	32	42	55	12	16	22	30	38	48	3.1	4.9	8.7	17	28	43
China	1300	K17_rcp26_2050	24	29	38	82	92	100	5.6	8.7	13	25	29	35	8.2	10	13	24	27	32	2.1	2.6	3.5	9.5	13	19
China	1300	K17_rcp26_2100	25	40	70	83	110	130	6.0	13	22	26	36	51	8.4	13	20	24	33	44	2.2	3.7	7.2	10	21	39
China	1300	K17_rcp45_2050	24	30	40	82	94	110	5.8	9.1	13	25	29	35	8.3	10	13	24	28	32	2.1	2.7	3.6	9.6	14	20
China	1300	K17_rcp45_2100	30	57	100	94	120	150	8.9	18	30	30	45	65	10	17	28	28	40	57	2.8	5.5	14	14	31	54
China	1300	K17_rcp85_2050	24	31	42	83	95	110	5.9	9.6	14	26	30	37	8.4	11	14	24	28	33	2.1	2.8	3.8	9.8	14	22
China	1300	K17_rcp85_2100	46	87	130	110	140	170	14	26	51	39	59	87	14	25	45	35	51	76	4.3	10	38	24	47	78
Colombia	44	Present day	--	0.26	--	--	0.32	--	--	0.02	--	--	0.03	--	--	0.04	--	--	0.06	--	--	0.09	--	--	0.13	--
Colombia	44	K14_rcp26_2050	0.28	0.32	0.37	0.35	0.40	0.44	0.03	0.04	0.05	0.04	0.05	0.06	0.04	0.05	0.05	0.06	0.07	0.07	0.11	0.11	0.12	0.14	0.14	0.15
Colombia	44	K14_rcp26_2100	0.33	0.42	0.53	0.41	0.49	0.60	0.04	0.05	0.08	0.05	0.07	0.09	0.05	0.06	0.08	0.07	0.08	0.11	0.11	0.13	0.16	0.14	0.16	0.20
Colombia	44	K14_rcp45_2050	0.28	0.32	0.37	0.35	0.40	0.45	0.03	0.04	0.05	0.04	0.05	0.06	0.04	0.05	0.05	0.06	0.07	0.08	0.11	0.11	0.12	0.14	0.14	0.15
Colombia	44	K14_rcp45_2100	0.35	0.44	0.58	0.43	0.51	0.64	0.04	0.06	0.08	0.05	0.07	0.10	0.05	0.06	0.09	0.07	0.09	0.12	0.12	0.14	0.17	0.15	0.16	0.21
Colombia	44	K14_rcp85_2050	0.29	0.33	0.38	0.36	0.41	0.46	0.03	0.04	0.05	0.04	0.05	0.06	0.05	0.05	0.06	0.07	0.07	0.08	0.11	0.12	0.13	0.14	0.15	0.15
Colombia	44	K14_rcp85_2100	0.39	0.50	0.76	0.47	0.56	0.83	0.05	0.07	0.10	0.06	0.09	0.12	0.06	0.07	0.11	0.08	0.10	0.14	0.13	0.16	0.19	0.15	0.19	0.23
Colombia	44	K17_rcp26_2050	0.27	0.31	0.39	0.33	0.39	0.47	0.03	0.04	0.05	0.04	0.05	0.06	0.04	0.05	0.06	0.06	0.07	0.08	0.10	0.11	0.13	0.13	0.14	0.15
Colombia	44	K17_rcp26_2100	0.31	0.43	0.61	0.39	0.50	0.68	0.04	0.06	0.09	0.05	0.07	0.11	0.05	0.06	0.10	0.07	0.09	0.12	0.11	0.14	0.18	0.14	0.16	0.21
Colombia	44	K17_rcp45_2050	0.27	0.32	0.40	0.33	0.40	0.47	0.03	0.04	0.05	0.04	0.05	0.06	0.04	0.05	0.06	0.06	0.07	0.08	0.10	0.11	0.13	0.13	0.14	0.16
Colombia	44	K17_rcp45_2100	0.39	0.55	1.00	0.47	0.61	1.1	0.05	0.08	0.13	0.06	0.10	0.16	0.06	0.08	0.15	0.08	0.11	0.18	0.13	0.17	0.24	0.15	0.20	0.28
Colombia	44	K17_rcp85_2050	0.28	0.34	0.41	0.34	0.42	0.48	0.03	0.04	0.05	0.04	0.05	0.07	0.04	0.05	0.06	0.06	0.07	0.08	0.10	0.12	0.13	0.14	0.15	0.16
Colombia	44	K17_rcp85_2100	0.52	0.93	1.6	0.58	0.99	1.7	0.07	0.12	0.27	0.09	0.14	0.30	0.08	0.14	0.26	0.10	0.16	0.30	0.16	0.22	0.42	0.19	0.25	0.46
Comoros	0.77	Present day	--	0.03	--	--	0.05	--	--	0.01	--	--	0.01	--	--	0.01	--	--	0.02	--	--	0.01	--	--	0.02	--
Comoros	0.77	K14_rcp26_2050	0.03	0.04	0.04	0.05	0.06	0.06	0.01	0.01	0.01	0.01	0.02	0.02	0.01	0.01	0.01	0.02	0.02	0.02	0.01	0.01	0.01	0.02	0.02	0.02
Comoros	0.77	K14_rcp26_2100	0.04	0.04	0.05	0.06	0.06	0.06	0.01	0.01	0.01	0.02	0.02	0.02	0.01	0.01	0.01	0.02	0.02	0.02	0.01	0.01	0.01	0.02	0.02	0.02
Comoros	0.77	K14_rcp45_2050	0.03	0.04	0.04	0.05	0.06	0.06	0.01	0.01	0.01	0.01	0.02	0.02	0.01	0.01	0.01	0.02	0.02	0.02	0.01	0.01	0.01	0.02	0.02	0.02
Comoros	0.77	K14_rcp45_2100	0.04	0.04	0.05	0.06	0.06	0.06	0.01	0.01	0.01	0.02	0.02	0.02	0.01	0.01	0.02	0.02	0.02	0.02	0.01	0.01	0.02	0.02	0.02	0.02
Comoros	0.77	K14_rcp85_2050	0.04	0.04	0.04	0.05	0.06	0.06	0.01	0.01	0.01	0.02	0.02	0.02	0.01	0.01	0.01	0.02	0.02	0.02	0.01	0.01	0.01	0.02	0.02	0.02
Comoros	0.77	K14_rcp85_2100	0.04	0.05	0.05	0.06	0.06	0.07	0.01	0.01	0.02	0.02	0.02	0.02	0.01	0.01	0.02	0.02	0.02	0.02	0.01	0.01	0.02	0.02	0.02	0.02
Comoros	0.77	K17_rcp26_2050	0.03	0.04	0.04	0.05	0.06	0.06	0.01	0.01	0.01	0.01	0.02	0.02	0.01	0.01	0.01	0.02	0.02	0.02	0.01	0.01	0.01	0.02	0.02	0.02
Comoros	0.77	K17_rcp26_2100	0.04	0.04	0.05	0.05	0.06	0.07	0.01	0.01	0.01	0.02	0.02	0.02	0.01	0.01	0.02	0.02	0.02	0.02	0.01	0.01	0.02	0.02	0.02	0.02
Comoros	0.77	K17_rcp45_2050	0.03	0.04	0.04	0.05	0.06	0.06	0.01	0.01	0.01	0.01	0.02	0.02	0.01	0.01	0.01	0.02	0.02	0.02	0.01	0.01	0.01	0.02	0.02	0.02
Comoros	0.77	K17_rcp45_2100	0.04	0.05	0.06	0.06	0.06	0.07	0.01	0.01	0.02	0.02	0.02	0.03	0.01	0.02	0.02	0.02	0.02	0.02	0.01	0.02	0.02	0.02	0.02	0.03
Comoros	0.77	K17_rcp85_2050	0.03	0.04	0.04	0.05	0.06	0.06	0.01	0.01	0.01	0.01	0.02	0.02	0.01	0.01	0.01	0.02	0.02	0.02	0.01	0.01	0.01	0.02	0.02	0.02
Comoros	0.77	K17_rcp85_2100	0.05	0.06	0.07	0.06	0.07	0.08	0.01	0.02	0.02	0.02	0.02	0.03	0.01	0.02	0.02	0.02	0.02	0.03	0.01	0.02	0.02	0.02	0.02	0.03
Costa Rica	4.5	Present day	--	0.01	--	--	0.02	--	--	0.01	--	--	0.01	--	--	0.01	--	--	0.01	--	--	0.01	--	--	0.01	--
Costa Rica	4.5	K14_rcp26_2050	0.02	0.02	0.02	0.02	0.03	0.03	0.01	0.01	0.01	0.01	0.01	0.01	0.01	0.01	0.01	0.01	0.01	0.01	0.01	0.01	0.01	0.01	0.01	0.01
Costa Rica	4.5	K14_rcp26_2100	0.02	0.02	0.04	0.03	0.04	0.06	0.01	0.01	0.02	0.01	0.01	0.02	0.01	0.01	0.01	0.01	0.01	0.01	0.01	0.01	0.02	0.01	0.01	0.03
Costa Rica	4.5	K14_rcp45_2050	0.02	0.02	0.02	0.02	0.03	0.03	0.01	0.01	0.01	0.01	0.01	0.01	0.01	0.01	0.01	0.01	0.01	0.01	0.01	0.01	0.01	0.01	0.01	0.01
Costa Rica	4.5	K14_rcp45_2100	0.02	0.03	0.05	0.03	0.05	0.07	0.01	0.01	0.02	0.01	0.01	0.02	0.01	0.01	0.01	0.01	0.01	0.01	0.01	0.01	0.02	0.01	0.02	0.03
Costa Rica	4.5	K14_rcp85_2050	0.02	0.02	0.02	0.02	0.03	0.03	0.01	0.01	0.01	0.01	0.01	0.01	0.01	0.01	0.01	0.01	0.01	0.01	0.01	0.01	0.01	0.01	0.01	0.01
Costa Rica	4.5	K14_rcp85_2100	0.02	0.04	0.06	0.03	0.06	0.09	0.01	0.01	0.02	0.01	0.02	0.02	0.01	0.01	0.01	0.01	0.01	0.01	0.01	0.02	0.03	0.01	0.02	0.04
Costa Rica	4.5	K17_rcp26_2050	0.02	0.02	0.02	0.02	0.03	0.04	0.01	0.01	0.01	0.01	0.01	0.01	0.01	0.01	0.01	0.01	0.01	0.01	0.01	0.01	0.01	0.01	0.01	0.01
Costa Rica	4.5	K17_rcp26_2100	0.02	0.03	0.05	0.03	0.05	0.08	0.01	0.01	0.02	0.01	0.01	0.02	0.01	0.01	0.01	0.01	0.01	0.01	0.01	0.01	0.02	0.01	0.02	0.03
Costa Rica	4.5	K17_rcp45_2050	0.02	0.02	0.02	0.02	0.03	0.04	0.01	0.01	0.01	0.01	0.01	0.01	0.01	0.01	0.01	0.01	0.01	0.01	0.01	0.01	0.01	0.01	0.01	0.01
Costa Rica	4.5	K17_rcp45_2100	0.02	0.04	0.08	0.03	0.07	0.11	0.01	0.02	0.02	0.01	0.02	0.03	0.01	0.01	0.01	0.01	0.01	0.02	0.01	0.02	0.04	0.01	0.03	0.05
Costa Rica	4.5	K17_rcp85_2050	0.02	0.02	0.03	0.02	0.03	0.04	0.01	0.01	0.01	0.01	0.01	0.01	0.01	0.01	0.01	0.01	0.01	0.01	0.01	0.01	0.01	0.01	0.01	0.02
Costa Rica	4.5	K17_rcp85_2100	0.04	0.08	0.13	0.06	0.10	0.14	0.01	0.02	0.03	0.02	0.02	0.04	0.01	0.01	0.02	0.01	0.01	0.03	0.02	0.04	0.07	0.03	0.05	0.08
Croatia	4.5	Present day	--	0.02	--	--	0.02	--	--	0.00	--	--	0.00	--	--	0.00	--	--	0.01	--	--	0.01	--	--	0.01	--
Croatia	4.5	K14_rcp26_2050	0.02	0.02	0.02	0.02	0.02	0.03	0.00	0.00	0.00	0.00	0.00	0.01	0.01	0.01	0.02	0.01	0.02	0.03	0.01	0.01	0.01	0.01	0.01	0.02
Croatia	4.5	K14_rcp26_2100	0.02	0.02	0.03	0.02	0.03	0.04	0.00	0.00	0.01	0.00	0.01	0.02	0.01	0.02	0.03	0.01	0.02	0.04	0.01	0.01	0.02	0.01	0.02	0.03
Croatia	4.5	K14_rcp45_2050	0.02	0.02	0.02	0.02	0.02	0.03	0.00	0.00	0.00	0.00	0.00	0.01	0.01	0.01	0.02	0.01	0.02	0.02	0.01	0.01	0.01	0.01	0.01	0.02
Croatia	4.5	K14_rcp45_2100	0.02	0.02	0.03	0.02	0.03	0.04	0.00	0.00	0.01	0.00	0.01	0.01	0.01	0.02	0.03	0.02	0.03	0.04	0.01	0.01	0.02	0.01	0.02	0.03
Croatia	4.5	K14_rcp85_2050	0.02	0.02	0.02	0.02	0.02	0.03	0.00	0.00	0.00	0.00	0.01	0.01	0.00	0.01	0.02	0.01	0.02	0.03	0.01	0.01	0.01	0.01	0.01	0.02
Croatia	4.5	K14_rcp85_2100	0.02	0.03	0.04	0.02	0.03	0.04	0.00	0.01	0.01	0.01	0.01	0.02	0.01	0.02	0.04	0.02	0.03	0.04	0.01	0.02	0.02	0.02	0.02	0.03
Croatia	4.5	K17_rcp26_2050	0.02	0.02	0.02	0.02	0.02	0.03	0.00	0.00	0.01	0.00	0.00	0.01	0.00	0.01	0.02	0.01	0.02	0.03	0.01	0.01	0.01	0.01	0.01	0.02
Croatia	4.5	K17_rcp26_2100	0.02	0.02	0.04	0.02	0.03	0.04	0.00	0.00	0.01	0.00	0.01	0.02	0.00	0.02	0.04	0.01	0.03	0.05	0.01	0.01	0.03	0.01	0.02	0.03
Croatia	4.5	K17_rcp45_2050	0.02	0.02	0.02	0.02	0.02	0.03	0.00	0.00	0.00	0.00	0.00	0.01	0.00	0.01	0.02	0.01	0.02	0.03	0.01	0.01	0.01	0.01	0.01	0.02
Croatia	4.5	K17_rcp45_2100	0.02	0.03	0.05	0.03	0.04	0.06	0.00	0.01	0.03	0.01	0.01	0.04	0.01	0.03	0.05	0.02	0.04	0.06	0.01	0.02	0.04	0.02	0.02	0.04
Croatia	4.5	K17_rcp85_2050	0.02	0.02	0.03	0.02	0.02	0.03	0.00	0.00	0.01	0.00	0.01	0.01	0.00	0.01	0.02	0.01	0.02	0.03	0.01	0.01	0.02	0.01	0.02	0.02
Croatia	4.5	K17_rcp85_2100	0.03	0.04	0.08	0.03	0.05	0.09	0.01	0.02	0.06	0.01	0.03	0.07	0.02	0.04	0.07	0.03	0.05	0.08	0.02	0.03	0.06	0.02	0.04	0.06
Cuba	11	Present day	--	0.03	--	--	0.03	--	--	0.00	--	--	0.00	--	--	0.01	--	--	0.01	--	--	0.01	--	--	0.01	--
Cuba	11	K14_rcp26_2050	0.03	0.04	0.05	0.04	0.05	0.05	0.00	0.01	0.01	0.01	0.01	0.01	0.01	0.01	0.02	0.01	0.01	0.02	0.01	0.01	0.02	0.01	0.02	0.02
Cuba	11	K14_rcp26_2100	0.04	0.05	0.08	0.04	0.06	0.09	0.01	0.01	0.01	0.01	0.01	0.01	0.01	0.02	0.02	0.01	0.02	0.02	0.01	0.02	0.02	0.02	0.02	0.03
Cuba	11	K14_rcp45_2050	0.03	0.04	0.05	0.04	0.05	0.05	0.00	0.01	0.01	0.01	0.01	0.01	0.01	0.01	0.02	0.01	0.01	0.02	0.01	0.01	0.02	0.01	0.02	0.02
Cuba	11	K14_rcp45_2100	0.04	0.06	0.09	0.05	0.07	0.10	0.01	0.01	0.01	0.01	0.01	0.02	0.01	0.02	0.02	0.01	0.02	0.02	0.01	0.02	0.03	0.02	0.02	0.03
Cuba	11	K14_rcp85_2050	0.03	0.04	0.05	0.04	0.05	0.06	0.00	0.01	0.01	0.01	0.01	0.01	0.01	0.01	0.02	0.01	0.01	0.02	0.01	0.02	0.02	0.01	0.02	0.02
Cuba	11	K14_rcp85_2100	0.05	0.07	0.12	0.05	0.08	0.13	0.01	0.01	0.02	0.01	0.01	0.02	0.01	0.02	0.03	0.02	0.02	0.03	0.02	0.02	0.03	0.02	0.02	0.04
Cuba	11	K17_rcp26_2050	0.03	0.04	0.05	0.04	0.04	0.06	0.00	0.01	0.01	0.01	0.01	0.01	0.01	0.01	0.02	0.01	0.01	0.02	0.01	0.01	0.02	0.01	0.02	0.02
Cuba	11	K17_rcp26_2100	0.03	0.06	0.09	0.04	0.06	0.10	0.00	0.01	0.01	0.01	0.01	0.02	0.01	0.02	0.02	0.01	0.02	0.02	0.01	0.02	0.03	0.01	0.02	0.03
Cuba	11	K17_rcp45_2050	0.03	0.04	0.05	0.04	0.05	0.06	0.00	0.01	0.01	0.01	0.01	0.01	0.01	0.01	0.02	0.01	0.01	0.02	0.01	0.01	0.02	0.01	0.02	0.02
Cuba	11	K17_rcp45_2100	0.05	0.08	0.17	0.05	0.09	0.19	0.01	0.01	0.02	0.01	0.01	0.03	0.01	0.02	0.03	0.02	0.02	0.04	0.02	0.02	0.04	0.02	0.03	0.05
Cuba	11	K17_rcp85_2050	0.03	0.04	0.05	0.04	0.05	0.06	0.00	0.01	0.01	0.01	0.01	0.01	0.01	0.01	0.02	0.01	0.01	0.02	0.01	0.02	0.02	0.01	0.02	0.02
Cuba	11	K17_rcp85_2100	0.07	0.14	0.46	0.08	0.16	0.50	0.01	0.02	0.05	0.01	0.02	0.06	0.02	0.03	0.07	0.02	0.03	0.07	0.02	0.04	0.10	0.02	0.04	0.10
Curaçao	0.17	Present day	--	0.00	--	--	0.00	--	--	0.00	--	--	0.00	--	--	0.00	--	--	0.00	--	--	0.00	--	--	0.00	--
Curaçao	0.17	K14_rcp26_2050	0.00	0.00	0.00	0.00	0.00	0.00	0.00	0.00	0.00	0.00	0.00	0.00	0.00	0.00	0.00	0.00	0.00	0.00	0.00	0.00	0.00	0.00	0.00	0.00
Curaçao	0.17	K14_rcp26_2100	0.00	0.00	0.01	0.00	0.00	0.01	0.00	0.00	0.00	0.00	0.00	0.00	0.00	0.00	0.00	0.00	0.00	0.00	0.00	0.00	0.00	0.00	0.00	0.00
Curaçao	0.17	K14_rcp45_2050	0.00	0.00	0.00	0.00	0.00	0.00	0.00	0.00	0.00	0.00	0.00	0.00	0.00	0.00	0.00	0.00	0.00	0.00	0.00	0.00	0.00	0.00	0.00	0.00
Curaçao	0.17	K14_rcp45_2100	0.00	0.00	0.01	0.00	0.01	0.01	0.00	0.00	0.00	0.00	0.00	0.00	0.00	0.00	0.00	0.00	0.00	0.00	0.00	0.00	0.00	0.00	0.00	0.00
Curaçao	0.17	K14_rcp85_2050	0.00	0.00	0.00	0.00	0.00	0.00	0.00	0.00	0.00	0.00	0.00	0.00	0.00	0.00	0.00	0.00	0.00	0.00	0.00	0.00	0.00	0.00	0.00	0.00
Curaçao	0.17	K14_rcp85_2100	0.00	0.01	0.01	0.00	0.01	0.01	0.00	0.00	0.00	0.00	0.00	0.00	0.00	0.00	0.00	0.00	0.00	0.00	0.00	0.00	0.00	0.00	0.00	0.00
Curaçao	0.17	K17_rcp26_2050	0.00	0.00	0.00	0.00	0.00	0.00	0.00	0.00	0.00	0.00	0.00	0.00	0.00	0.00	0.00	0.00	0.00	0.00	0.00	0.00	0.00	0.00	0.00	0.00
Curaçao	0.17	K17_rcp26_2100	0.00	0.00	0.01	0.00	0.00	0.01	0.00	0.00	0.00	0.00	0.00	0.00	0.00	0.00	0.00	0.00	0.00	0.00	0.00	0.00	0.00	0.00	0.00	0.00
Curaçao	0.17	K17_rcp45_2050	0.00	0.00	0.00	0.00	0.00	0.00	0.00	0.00	0.00	0.00	0.00	0.00	0.00	0.00	0.00	0.00	0.00	0.00	0.00	0.00	0.00	0.00	0.00	0.00
Curaçao	0.17	K17_rcp45_2100	0.00	0.01	0.02	0.00	0.01	0.02	0.00	0.00	0.00	0.00	0.00	0.00	0.00	0.00	0.00	0.00	0.00	0.00	0.00	0.00	0.00	0.00	0.00	0.00
Curaçao	0.17	K17_rcp85_2050	0.00	0.00	0.00	0.00	0.00	0.00	0.00	0.00	0.00	0.00	0.00	0.00	0.00	0.00	0.00	0.00	0.00	0.00	0.00	0.00	0.00	0.00	0.00	0.00
Curaçao	0.17	K17_rcp85_2100	0.01	0.01	0.02	0.01	0.02	0.02	0.00	0.00	0.01	0.00	0.00	0.01	0.00	0.00	0.00	0.00	0.00	0.00	0.00	0.00	0.00	0.00	0.00	0.00
Côte d'Ivoire	21	Present day	--	0.83	--	--	0.87	--	--	0.00	--	--	0.00	--	--	0.01	--	--	0.01	--	--	0.05	--	--	0.07	--
Côte d'Ivoire	21	K14_rcp26_2050	0.84	0.85	0.86	0.87	0.88	0.89	0.00	0.00	0.00	0.00	0.00	0.00	0.01	0.01	0.01	0.01	0.01	0.01	0.05	0.06	0.06	0.07	0.08	0.08
Côte d'Ivoire	21	K14_rcp26_2100	0.84	0.86	0.90	0.87	0.90	0.94	0.00	0.00	0.00	0.00	0.00	0.01	0.01	0.01	0.01	0.01	0.01	0.01	0.05	0.07	0.08	0.07	0.08	0.11
Côte d'Ivoire	21	K14_rcp45_2050	0.84	0.85	0.86	0.87	0.88	0.89	0.00	0.00	0.00	0.00	0.00	0.00	0.01	0.01	0.01	0.01	0.01	0.01	0.05	0.06	0.06	0.07	0.08	0.08
Côte d'Ivoire	21	K14_rcp45_2100	0.84	0.87	0.91	0.88	0.91	0.95	0.00	0.00	0.00	0.00	0.00	0.02	0.01	0.01	0.01	0.01	0.01	0.01	0.05	0.07	0.09	0.07	0.09	0.11
Côte d'Ivoire	21	K14_rcp85_2050	0.84	0.85	0.86	0.88	0.89	0.90	0.00	0.00	0.00	0.00	0.00	0.00	0.01	0.01	0.01	0.01	0.01	0.01	0.05	0.06	0.07	0.07	0.08	0.08
Côte d'Ivoire	21	K14_rcp85_2100	0.85	0.89	0.94	0.89	0.93	0.98	0.00	0.00	0.01	0.00	0.00	0.03	0.01	0.01	0.01	0.01	0.01	0.02	0.06	0.08	0.11	0.08	0.10	0.14
Côte d'Ivoire	21	K17_rcp26_2050	0.84	0.85	0.88	0.87	0.89	0.91	0.00	0.00	0.00	0.00	0.00	0.00	0.01	0.01	0.01	0.01	0.01	0.01	0.05	0.06	0.07	0.07	0.08	0.09
Côte d'Ivoire	21	K17_rcp26_2100	0.84	0.88	0.94	0.88	0.92	0.98	0.00	0.00	0.01	0.00	0.00	0.03	0.01	0.01	0.01	0.01	0.01	0.02	0.05	0.08	0.11	0.08	0.10	0.14
Côte d'Ivoire	21	K17_rcp45_2050	0.84	0.86	0.88	0.87	0.89	0.92	0.00	0.00	0.00	0.00	0.00	0.00	0.01	0.01	0.01	0.01	0.01	0.01	0.05	0.06	0.07	0.07	0.08	0.09
Côte d'Ivoire	21	K17_rcp45_2100	0.87	0.92	1.00	0.91	0.96	1.1	0.00	0.00	0.05	0.00	0.02	0.07	0.01	0.01	0.02	0.01	0.01	0.03	0.07	0.10	0.16	0.09	0.13	0.19
Côte d'Ivoire	21	K17_rcp85_2050	0.84	0.86	0.88	0.88	0.90	0.92	0.00	0.00	0.00	0.00	0.00	0.00	0.01	0.01	0.01	0.01	0.01	0.01	0.05	0.06	0.08	0.08	0.08	0.10
Côte d'Ivoire	21	K17_rcp85_2100	0.91	0.99	1.4	0.95	1.1	1.6	0.00	0.04	0.10	0.02	0.06	0.12	0.01	0.02	0.04	0.01	0.02	0.05	0.09	0.15	0.27	0.11	0.18	0.31
Denmark	5.5	Present day	--	0.06	--	--	0.10	--	--	0.09	--	--	0.14	--	--	0.08	--	--	0.14	--	--	0.05	--	--	0.08	--
Denmark	5.5	K14_rcp26_2050	0.06	0.07	0.08	0.10	0.11	0.12	0.09	0.11	0.12	0.14	0.16	0.18	0.08	0.10	0.12	0.15	0.16	0.18	0.05	0.05	0.06	0.08	0.09	0.10
Denmark	5.5	K14_rcp26_2100	0.06	0.08	0.09	0.10	0.12	0.15	0.09	0.12	0.15	0.15	0.17	0.21	0.09	0.11	0.15	0.15	0.17	0.21	0.05	0.06	0.08	0.08	0.10	0.13
Denmark	5.5	K14_rcp45_2050	0.06	0.07	0.08	0.10	0.11	0.12	0.09	0.11	0.12	0.15	0.16	0.18	0.09	0.10	0.12	0.15	0.16	0.18	0.05	0.05	0.06	0.08	0.09	0.10
Denmark	5.5	K14_rcp45_2100	0.07	0.08	0.10	0.11	0.13	0.16	0.10	0.13	0.16	0.16	0.18	0.23	0.10	0.12	0.16	0.16	0.19	0.23	0.05	0.06	0.09	0.09	0.11	0.14
Denmark	5.5	K14_rcp85_2050	0.07	0.08	0.08	0.10	0.11	0.13	0.10	0.11	0.13	0.15	0.16	0.18	0.09	0.11	0.12	0.15	0.17	0.19	0.05	0.05	0.07	0.08	0.09	0.11
Denmark	5.5	K14_rcp85_2100	0.07	0.09	0.12	0.11	0.14	0.22	0.10	0.14	0.19	0.15	0.20	0.27	0.09	0.14	0.20	0.16	0.21	0.27	0.05	0.08	0.12	0.08	0.12	0.18
Denmark	5.5	K17_rcp26_2050	0.06	0.07	0.08	0.10	0.11	0.13	0.09	0.11	0.13	0.14	0.16	0.19	0.08	0.10	0.13	0.14	0.16	0.19	0.05	0.05	0.07	0.08	0.09	0.11
Denmark	5.5	K17_rcp26_2100	0.06	0.08	0.10	0.10	0.12	0.17	0.09	0.12	0.16	0.15	0.18	0.24	0.09	0.12	0.17	0.15	0.18	0.24	0.05	0.06	0.09	0.08	0.10	0.15
Denmark	5.5	K17_rcp45_2050	0.06	0.07	0.08	0.10	0.11	0.13	0.09	0.11	0.13	0.15	0.16	0.18	0.08	0.10	0.12	0.15	0.16	0.19	0.05	0.05	0.06	0.08	0.09	0.11
Denmark	5.5	K17_rcp45_2100	0.08	0.09	0.15	0.12	0.16	0.28	0.12	0.15	0.23	0.17	0.22	0.30	0.11	0.15	0.23	0.17	0.22	0.30	0.06	0.08	0.14	0.10	0.14	0.21
Denmark	5.5	K17_rcp85_2050	0.07	0.08	0.09	0.10	0.11	0.13	0.09	0.11	0.13	0.15	0.17	0.19	0.09	0.11	0.13	0.15	0.17	0.19	0.05	0.06	0.07	0.08	0.09	0.11
Denmark	5.5	K17_rcp85_2100	0.09	0.14	0.35	0.15	0.25	0.65	0.14	0.21	0.35	0.21	0.29	0.44	0.14	0.22	0.34	0.21	0.29	0.43	0.08	0.13	0.26	0.12	0.20	0.35
Djibouti	0.74	Present day	--	0.14	--	--	0.16	--	--	0.00	--	--	0.00	--	--	0.00	--	--	0.00	--	--	0.00	--	--	0.00	--
Djibouti	0.74	K14_rcp26_2050	0.15	0.15	0.15	0.16	0.16	0.17	0.00	0.00	0.00	0.00	0.00	0.00	0.00	0.00	0.00	0.00	0.00	0.00	0.00	0.00	0.00	0.00	0.00	0.00
Djibouti	0.74	K14_rcp26_2100	0.15	0.16	0.17	0.17	0.17	0.18	0.00	0.00	0.00	0.00	0.00	0.00	0.00	0.00	0.00	0.00	0.01	0.01	0.00	0.00	0.00	0.00	0.00	0.00
Djibouti	0.74	K14_rcp45_2050	0.15	0.15	0.15	0.16	0.16	0.17	0.00	0.00	0.00	0.00	0.00	0.00	0.00	0.00	0.00	0.00	0.00	0.00	0.00	0.00	0.00	0.00	0.00	0.00
Djibouti	0.74	K14_rcp45_2100	0.15	0.16	0.17	0.17	0.18	0.19	0.00	0.00	0.00	0.00	0.00	0.00	0.00	0.00	0.01	0.00	0.01	0.01	0.00	0.00	0.00	0.00	0.00	0.00
Djibouti	0.74	K14_rcp85_2050	0.15	0.15	0.16	0.16	0.17	0.17	0.00	0.00	0.00	0.00	0.00	0.00	0.00	0.00	0.00	0.00	0.00	0.00	0.00	0.00	0.00	0.00	0.00	0.00
Djibouti	0.74	K14_rcp85_2100	0.16	0.17	0.18	0.17	0.18	0.20	0.00	0.00	0.00	0.00	0.00	0.01	0.00	0.00	0.01	0.00	0.01	0.01	0.00	0.00	0.00	0.00	0.00	0.00
Djibouti	0.74	K17_rcp26_2050	0.15	0.15	0.16	0.16	0.16	0.17	0.00	0.00	0.00	0.00	0.00	0.00	0.00	0.00	0.00	0.00	0.00	0.00	0.00	0.00	0.00	0.00	0.00	0.00
Djibouti	0.74	K17_rcp26_2100	0.15	0.16	0.17	0.16	0.17	0.19	0.00	0.00	0.00	0.00	0.00	0.00	0.00	0.00	0.01	0.00	0.00	0.01	0.00	0.00	0.00	0.00	0.00	0.00
Djibouti	0.74	K17_rcp45_2050	0.15	0.15	0.16	0.16	0.16	0.17	0.00	0.00	0.00	0.00	0.00	0.00	0.00	0.00	0.00	0.00	0.00	0.00	0.00	0.00	0.00	0.00	0.00	0.00
Djibouti	0.74	K17_rcp45_2100	0.15	0.17	0.19	0.17	0.18	0.21	0.00	0.00	0.00	0.00	0.00	0.01	0.00	0.00	0.01	0.00	0.01	0.01	0.00	0.00	0.00	0.00	0.00	0.01
Djibouti	0.74	K17_rcp85_2050	0.15	0.15	0.16	0.16	0.16	0.17	0.00	0.00	0.00	0.00	0.00	0.00	0.00	0.00	0.00	0.00	0.00	0.00	0.00	0.00	0.00	0.00	0.00	0.00
Djibouti	0.74	K17_rcp85_2100	0.16	0.18	0.23	0.18	0.20	0.25	0.00	0.00	0.01	0.00	0.01	0.01	0.00	0.01	0.02	0.01	0.01	0.04	0.00	0.00	0.01	0.00	0.00	0.01
Dominican Republic	9.8	Present day	--	0.04	--	--	0.04	--	--	0.00	--	--	0.00	--	--	0.02	--	--	0.02	--	--	0.00	--	--	0.00	--
Dominican Republic	9.8	K14_rcp26_2050	0.04	0.05	0.05	0.05	0.05	0.05	0.00	0.00	0.01	0.00	0.00	0.01	0.02	0.02	0.02	0.02	0.02	0.02	0.00	0.01	0.01	0.01	0.01	0.01
Dominican Republic	9.8	K14_rcp26_2100	0.04	0.05	0.07	0.05	0.05	0.07	0.00	0.01	0.01	0.00	0.01	0.01	0.02	0.02	0.02	0.02	0.02	0.03	0.00	0.01	0.01	0.01	0.01	0.01
Dominican Republic	9.8	K14_rcp45_2050	0.04	0.05	0.05	0.04	0.05	0.05	0.00	0.00	0.01	0.00	0.00	0.01	0.02	0.02	0.02	0.02	0.02	0.02	0.00	0.01	0.01	0.00	0.01	0.01
Dominican Republic	9.8	K14_rcp45_2100	0.04	0.05	0.07	0.05	0.06	0.07	0.00	0.01	0.01	0.00	0.01	0.01	0.02	0.02	0.03	0.02	0.02	0.03	0.01	0.01	0.01	0.01	0.01	0.01
Dominican Republic	9.8	K14_rcp85_2050	0.04	0.05	0.05	0.05	0.05	0.05	0.00	0.00	0.01	0.00	0.00	0.01	0.02	0.02	0.02	0.02	0.02	0.02	0.00	0.01	0.01	0.01	0.01	0.01
Dominican Republic	9.8	K14_rcp85_2100	0.05	0.06	0.08	0.05	0.06	0.08	0.00	0.01	0.01	0.01	0.01	0.01	0.02	0.02	0.03	0.02	0.02	0.03	0.01	0.01	0.01	0.01	0.01	0.02
Dominican Republic	9.8	K17_rcp26_2050	0.04	0.05	0.05	0.04	0.05	0.06	0.00	0.00	0.01	0.00	0.00	0.01	0.02	0.02	0.02	0.02	0.02	0.02	0.00	0.01	0.01	0.00	0.01	0.01
Dominican Republic	9.8	K17_rcp26_2100	0.04	0.05	0.07	0.04	0.06	0.08	0.00	0.01	0.01	0.00	0.01	0.01	0.02	0.02	0.03	0.02	0.02	0.03	0.00	0.01	0.01	0.00	0.01	0.01
Dominican Republic	9.8	K17_rcp45_2050	0.04	0.05	0.05	0.04	0.05	0.06	0.00	0.00	0.01	0.00	0.00	0.01	0.02	0.02	0.02	0.02	0.02	0.02	0.00	0.01	0.01	0.00	0.01	0.01
Dominican Republic	9.8	K17_rcp45_2100	0.05	0.07	0.11	0.05	0.07	0.12	0.00	0.01	0.02	0.01	0.01	0.02	0.02	0.02	0.03	0.02	0.03	0.04	0.01	0.01	0.02	0.01	0.01	0.02
Dominican Republic	9.8	K17_rcp85_2050	0.04	0.05	0.05	0.04	0.05	0.06	0.00	0.00	0.01	0.00	0.00	0.01	0.02	0.02	0.02	0.02	0.02	0.02	0.00	0.01	0.01	0.00	0.01	0.01
Dominican Republic	9.8	K17_rcp85_2100	0.06	0.09	0.29	0.06	0.10	0.31	0.01	0.01	0.04	0.01	0.01	0.04	0.02	0.03	0.05	0.02	0.03	0.05	0.01	0.02	0.05	0.01	0.02	0.06
East Timor	1.2	Present day	--	0.03	--	--	0.07	--	--	0.01	--	--	0.02	--	--	0.00	--	--	0.00	--	--	0.01	--	--	0.01	--
East Timor	1.2	K14_rcp26_2050	0.03	0.03	0.04	0.07	0.07	0.07	0.01	0.01	0.01	0.02	0.02	0.02	0.00	0.00	0.00	0.00	0.00	0.00	0.01	0.01	0.01	0.02	0.02	0.02
East Timor	1.2	K14_rcp26_2100	0.03	0.04	0.06	0.07	0.08	0.08	0.01	0.01	0.02	0.02	0.03	0.03	0.00	0.00	0.00	0.00	0.00	0.01	0.01	0.01	0.01	0.02	0.02	0.03
East Timor	1.2	K14_rcp45_2050	0.03	0.03	0.04	0.07	0.07	0.07	0.01	0.01	0.01	0.02	0.02	0.02	0.00	0.00	0.00	0.00	0.00	0.00	0.01	0.01	0.01	0.02	0.02	0.02
East Timor	1.2	K14_rcp45_2100	0.04	0.05	0.06	0.07	0.08	0.08	0.01	0.01	0.02	0.02	0.03	0.03	0.00	0.00	0.00	0.00	0.01	0.01	0.01	0.01	0.01	0.02	0.02	0.03
East Timor	1.2	K14_rcp85_2050	0.03	0.03	0.04	0.07	0.07	0.07	0.01	0.01	0.01	0.02	0.02	0.02	0.00	0.00	0.00	0.00	0.00	0.00	0.01	0.01	0.01	0.02	0.02	0.02
East Timor	1.2	K14_rcp85_2100	0.04	0.06	0.07	0.08	0.08	0.09	0.01	0.02	0.02	0.03	0.03	0.04	0.00	0.00	0.00	0.00	0.01	0.01	0.01	0.01	0.02	0.02	0.03	0.03
East Timor	1.2	K17_rcp26_2050	0.03	0.03	0.04	0.07	0.07	0.08	0.01	0.01	0.01	0.02	0.02	0.03	0.00	0.00	0.00	0.00	0.00	0.00	0.01	0.01	0.01	0.01	0.02	0.02
East Timor	1.2	K17_rcp26_2100	0.03	0.05	0.07	0.07	0.08	0.08	0.01	0.01	0.02	0.02	0.03	0.03	0.00	0.00	0.00	0.00	0.01	0.01	0.01	0.01	0.01	0.02	0.02	0.03
East Timor	1.2	K17_rcp45_2050	0.03	0.03	0.04	0.07	0.07	0.08	0.01	0.01	0.01	0.02	0.02	0.03	0.00	0.00	0.00	0.00	0.00	0.00	0.01	0.01	0.01	0.01	0.02	0.02
East Timor	1.2	K17_rcp45_2100	0.04	0.06	0.08	0.08	0.08	0.09	0.01	0.02	0.03	0.03	0.03	0.04	0.00	0.00	0.01	0.00	0.01	0.01	0.01	0.01	0.02	0.02	0.03	0.05
East Timor	1.2	K17_rcp85_2050	0.03	0.03	0.04	0.07	0.07	0.08	0.01	0.01	0.01	0.02	0.02	0.03	0.00	0.00	0.00	0.00	0.00	0.00	0.01	0.01	0.01	0.01	0.02	0.02
East Timor	1.2	K17_rcp85_2100	0.06	0.08	0.09	0.08	0.09	0.10	0.02	0.03	0.04	0.03	0.04	0.06	0.00	0.00	0.01	0.01	0.01	0.02	0.01	0.02	0.04	0.03	0.04	0.06
Ecuador	15	Present day	--	0.46	--	--	0.71	--	--	0.01	--	--	0.04	--	--	0.02	--	--	0.03	--	--	0.05	--	--	0.10	--
Ecuador	15	K14_rcp26_2050	0.48	0.51	0.55	0.77	0.87	0.98	0.02	0.02	0.03	0.04	0.05	0.05	0.02	0.02	0.03	0.03	0.04	0.04	0.06	0.06	0.07	0.11	0.12	0.13
Ecuador	15	K14_rcp26_2100	0.50	0.60	0.76	0.83	1.00	1.2	0.02	0.03	0.04	0.05	0.06	0.09	0.02	0.03	0.03	0.04	0.04	0.06	0.06	0.08	0.11	0.12	0.14	0.23
Ecuador	15	K14_rcp45_2050	0.48	0.51	0.56	0.77	0.89	0.99	0.02	0.02	0.03	0.04	0.05	0.05	0.02	0.02	0.03	0.03	0.04	0.04	0.06	0.06	0.07	0.11	0.12	0.13
Ecuador	15	K14_rcp45_2100	0.51	0.65	0.87	0.88	1.1	1.2	0.02	0.03	0.05	0.05	0.07	0.10	0.02	0.03	0.04	0.04	0.05	0.06	0.06	0.08	0.12	0.12	0.15	0.26
Ecuador	15	K14_rcp85_2050	0.49	0.52	0.58	0.80	0.91	1.00	0.02	0.02	0.03	0.04	0.05	0.06	0.02	0.03	0.03	0.03	0.04	0.04	0.06	0.06	0.07	0.11	0.12	0.14
Ecuador	15	K14_rcp85_2100	0.57	0.71	1.1	1.00	1.2	1.4	0.03	0.04	0.07	0.06	0.09	0.13	0.03	0.03	0.05	0.04	0.05	0.08	0.07	0.10	0.15	0.14	0.20	0.33
Ecuador	15	K17_rcp26_2050	0.46	0.51	0.59	0.72	0.86	1.00	0.02	0.02	0.03	0.04	0.05	0.06	0.02	0.02	0.03	0.03	0.04	0.04	0.05	0.06	0.08	0.10	0.12	0.14
Ecuador	15	K17_rcp26_2100	0.48	0.63	0.92	0.77	1.1	1.3	0.02	0.03	0.05	0.04	0.07	0.11	0.02	0.03	0.04	0.03	0.05	0.07	0.06	0.08	0.13	0.11	0.15	0.28
Ecuador	15	K17_rcp45_2050	0.47	0.51	0.60	0.72	0.88	1.00	0.02	0.02	0.03	0.04	0.05	0.06	0.02	0.02	0.03	0.03	0.04	0.04	0.06	0.06	0.08	0.10	0.12	0.14
Ecuador	15	K17_rcp45_2100	0.56	0.80	1.2	0.99	1.2	1.6	0.03	0.04	0.10	0.06	0.10	0.18	0.03	0.04	0.06	0.04	0.06	0.11	0.07	0.11	0.24	0.14	0.24	0.43
Ecuador	15	K17_rcp85_2050	0.48	0.52	0.62	0.76	0.93	1.1	0.02	0.02	0.03	0.04	0.05	0.07	0.02	0.03	0.03	0.03	0.04	0.04	0.06	0.07	0.08	0.11	0.13	0.15
Ecuador	15	K17_rcp85_2100	0.72	1.2	1.7	1.2	1.5	2.0	0.04	0.09	0.22	0.09	0.16	0.35	0.03	0.06	0.13	0.06	0.09	0.23	0.10	0.20	0.48	0.21	0.39	0.69
Egypt	80	Present day	--	3.9	--	--	4.0	--	--	0.00	--	--	0.01	--	--	0.01	--	--	0.27	--	--	0.40	--	--	0.41	--
Egypt	80	K14_rcp26_2050	3.9	4.0	4.4	4.0	4.2	4.6	0.00	0.01	0.01	0.01	0.01	0.01	0.01	0.47	1.1	0.27	0.73	1.3	0.40	0.43	0.49	0.41	0.46	0.52
Egypt	80	K14_rcp26_2100	3.9	4.3	5.0	4.0	4.5	5.1	0.00	0.01	0.27	0.01	0.01	0.73	0.01	0.95	2.2	0.27	1.2	2.3	0.40	0.48	0.92	0.41	0.51	1.00
Egypt	80	K14_rcp45_2050	3.9	4.1	4.3	4.0	4.2	4.4	0.00	0.01	0.01	0.01	0.01	0.01	0.22	0.53	0.85	0.47	0.78	1.1	0.41	0.43	0.47	0.43	0.46	0.50
Egypt	80	K14_rcp45_2100	4.1	4.5	4.9	4.3	4.6	5.0	0.01	0.01	0.01	0.01	0.01	0.19	0.65	1.2	1.9	0.90	1.4	2.1	0.45	0.50	0.77	0.47	0.54	0.91
Egypt	80	K14_rcp85_2050	3.9	4.1	4.4	4.0	4.2	4.6	0.00	0.01	0.01	0.01	0.01	0.01	0.01	0.55	1.2	0.27	0.81	1.4	0.40	0.44	0.50	0.41	0.46	0.53
Egypt	80	K14_rcp85_2100	4.2	4.7	5.1	4.3	4.9	5.2	0.01	0.01	0.88	0.01	0.01	1.4	0.74	1.6	2.4	1.00	1.8	2.5	0.46	0.55	1.00	0.48	0.71	1.1
Egypt	80	K17_rcp26_2050	3.9	4.0	4.4	4.0	4.2	4.6	0.00	0.01	0.01	0.01	0.01	0.01	0.01	0.43	1.2	0.27	0.69	1.4	0.40	0.43	0.50	0.41	0.45	0.53
Egypt	80	K17_rcp26_2100	3.9	4.4	5.1	4.0	4.5	5.2	0.00	0.01	0.71	0.01	0.01	1.2	0.01	1.00	2.3	0.27	1.3	2.5	0.40	0.49	0.99	0.41	0.52	1.1
Egypt	80	K17_rcp45_2050	3.9	4.1	4.3	4.0	4.2	4.5	0.00	0.01	0.01	0.01	0.01	0.01	0.09	0.52	0.98	0.34	0.78	1.2	0.40	0.43	0.48	0.42	0.46	0.51
Egypt	80	K17_rcp45_2100	4.2	4.8	5.3	4.4	5.0	5.5	0.01	0.01	2.1	0.01	0.03	2.6	0.82	1.8	2.8	1.1	2.1	3.0	0.46	0.70	1.4	0.49	0.87	1.6
Egypt	80	K17_rcp85_2050	3.9	4.1	4.5	4.0	4.2	4.7	0.00	0.01	0.01	0.01	0.01	0.01	0.01	0.57	1.3	0.27	0.83	1.5	0.40	0.44	0.52	0.41	0.47	0.55
Egypt	80	K17_rcp85_2100	4.7	5.2	6.7	4.8	5.3	7.1	0.01	1.5	4.5	0.01	2.0	4.7	1.5	2.6	4.1	1.8	2.8	4.4	0.54	1.2	3.5	0.68	1.3	3.8
El Salvador	6.0	Present day	--	0.00	--	--	0.00	--	--	0.00	--	--	0.00	--	--	0.00	--	--	0.00	--	--	0.00	--	--	0.00	--
El Salvador	6.0	K14_rcp26_2050	0.00	0.00	0.00	0.01	0.01	0.01	0.00	0.00	0.00	0.00	0.00	0.00	0.00	0.00	0.00	0.00	0.00	0.00	0.00	0.00	0.00	0.00	0.00	0.01
El Salvador	6.0	K14_rcp26_2100	0.00	0.00	0.01	0.01	0.01	0.02	0.00	0.00	0.00	0.00	0.00	0.00	0.00	0.00	0.00	0.00	0.00	0.00	0.00	0.00	0.01	0.00	0.01	0.01
El Salvador	6.0	K14_rcp45_2050	0.00	0.00	0.00	0.01	0.01	0.01	0.00	0.00	0.00	0.00	0.00	0.00	0.00	0.00	0.00	0.00	0.00	0.00	0.00	0.00	0.00	0.00	0.00	0.01
El Salvador	6.0	K14_rcp45_2100	0.00	0.01	0.01	0.01	0.01	0.02	0.00	0.00	0.00	0.00	0.00	0.00	0.00	0.00	0.00	0.00	0.00	0.00	0.00	0.00	0.01	0.00	0.01	0.01
El Salvador	6.0	K14_rcp85_2050	0.00	0.00	0.00	0.01	0.01	0.01	0.00	0.00	0.00	0.00	0.00	0.00	0.00	0.00	0.00	0.00	0.00	0.00	0.00	0.00	0.00	0.00	0.00	0.01
El Salvador	6.0	K14_rcp85_2100	0.00	0.01	0.01	0.01	0.01	0.03	0.00	0.00	0.00	0.00	0.00	0.00	0.00	0.00	0.00	0.00	0.00	0.00	0.00	0.00	0.01	0.01	0.01	0.01
El Salvador	6.0	K17_rcp26_2050	0.00	0.00	0.00	0.01	0.01	0.01	0.00	0.00	0.00	0.00	0.00	0.00	0.00	0.00	0.00	0.00	0.00	0.00	0.00	0.00	0.00	0.00	0.00	0.01
El Salvador	6.0	K17_rcp26_2100	0.00	0.01	0.01	0.01	0.01	0.03	0.00	0.00	0.00	0.00	0.00	0.00	0.00	0.00	0.00	0.00	0.00	0.00	0.00	0.00	0.01	0.00	0.01	0.01
El Salvador	6.0	K17_rcp45_2050	0.00	0.00	0.00	0.01	0.01	0.01	0.00	0.00	0.00	0.00	0.00	0.00	0.00	0.00	0.00	0.00	0.00	0.00	0.00	0.00	0.00	0.00	0.00	0.01
El Salvador	6.0	K17_rcp45_2100	0.00	0.01	0.03	0.01	0.02	0.05	0.00	0.00	0.00	0.00	0.00	0.00	0.00	0.00	0.00	0.00	0.00	0.01	0.00	0.01	0.02	0.01	0.01	0.02
El Salvador	6.0	K17_rcp85_2050	0.00	0.00	0.01	0.01	0.01	0.01	0.00	0.00	0.00	0.00	0.00	0.00	0.00	0.00	0.00	0.00	0.00	0.00	0.00	0.00	0.00	0.00	0.00	0.01
El Salvador	6.0	K17_rcp85_2100	0.01	0.03	0.07	0.02	0.04	0.09	0.00	0.00	0.01	0.00	0.00	0.01	0.00	0.00	0.01	0.00	0.01	0.01	0.01	0.01	0.03	0.01	0.02	0.03
Eritrea	5.8	Present day	--	0.00	--	--	0.00	--	--	0.00	--	--	0.00	--	--	0.00	--	--	0.00	--	--	0.00	--	--	0.00	--
Eritrea	5.8	K14_rcp26_2050	0.00	0.00	0.00	0.00	0.00	0.01	0.00	0.00	0.00	0.00	0.00	0.00	0.00	0.00	0.00	0.00	0.00	0.00	0.00	0.00	0.00	0.00	0.00	0.00
Eritrea	5.8	K14_rcp26_2100	0.00	0.00	0.01	0.00	0.01	0.03	0.00	0.00	0.00	0.00	0.00	0.00	0.00	0.00	0.00	0.00	0.00	0.01	0.00	0.00	0.00	0.00	0.00	0.00
Eritrea	5.8	K14_rcp45_2050	0.00	0.00	0.00	0.00	0.01	0.01	0.00	0.00	0.00	0.00	0.00	0.00	0.00	0.00	0.00	0.00	0.00	0.00	0.00	0.00	0.00	0.00	0.00	0.00
Eritrea	5.8	K14_rcp45_2100	0.00	0.01	0.01	0.01	0.01	0.03	0.00	0.00	0.00	0.00	0.00	0.00	0.00	0.00	0.00	0.00	0.00	0.01	0.00	0.00	0.00	0.00	0.00	0.00
Eritrea	5.8	K14_rcp85_2050	0.00	0.00	0.00	0.00	0.01	0.01	0.00	0.00	0.00	0.00	0.00	0.00	0.00	0.00	0.00	0.00	0.00	0.00	0.00	0.00	0.00	0.00	0.00	0.00
Eritrea	5.8	K14_rcp85_2100	0.00	0.01	0.02	0.01	0.02	0.04	0.00	0.00	0.00	0.00	0.00	0.01	0.00	0.00	0.01	0.00	0.01	0.01	0.00	0.00	0.00	0.00	0.00	0.00
Eritrea	5.8	K17_rcp26_2050	0.00	0.00	0.00	0.00	0.00	0.01	0.00	0.00	0.00	0.00	0.00	0.00	0.00	0.00	0.00	0.00	0.00	0.00	0.00	0.00	0.00	0.00	0.00	0.00
Eritrea	5.8	K17_rcp26_2100	0.00	0.00	0.02	0.00	0.01	0.03	0.00	0.00	0.00	0.00	0.00	0.01	0.00	0.00	0.01	0.00	0.00	0.01	0.00	0.00	0.00	0.00	0.00	0.00
Eritrea	5.8	K17_rcp45_2050	0.00	0.00	0.00	0.00	0.00	0.01	0.00	0.00	0.00	0.00	0.00	0.00	0.00	0.00	0.00	0.00	0.00	0.00	0.00	0.00	0.00	0.00	0.00	0.00
Eritrea	5.8	K17_rcp45_2100	0.00	0.01	0.03	0.01	0.02	0.06	0.00	0.00	0.00	0.00	0.00	0.01	0.00	0.00	0.01	0.00	0.01	0.01	0.00	0.00	0.00	0.00	0.00	0.01
Eritrea	5.8	K17_rcp85_2050	0.00	0.00	0.00	0.00	0.00	0.01	0.00	0.00	0.00	0.00	0.00	0.00	0.00	0.00	0.00	0.00	0.00	0.00	0.00	0.00	0.00	0.00	0.00	0.00
Eritrea	5.8	K17_rcp85_2100	0.01	0.03	0.09	0.02	0.05	0.11	0.00	0.00	0.01	0.00	0.01	0.01	0.00	0.01	0.01	0.01	0.01	0.01	0.00	0.00	0.01	0.00	0.01	0.01
Fiji	0.86	Present day	--	0.02	--	--	0.03	--	--	0.01	--	--	0.02	--	--	0.01	--	--	0.02	--	--	0.05	--	--	0.06	--
Fiji	0.86	K14_rcp26_2050	0.02	0.03	0.03	0.04	0.05	0.06	0.02	0.02	0.02	0.02	0.02	0.02	0.02	0.02	0.02	0.02	0.02	0.02	0.06	0.06	0.06	0.07	0.07	0.08
Fiji	0.86	K14_rcp26_2100	0.03	0.04	0.07	0.05	0.07	0.10	0.02	0.02	0.03	0.02	0.02	0.03	0.02	0.02	0.03	0.02	0.03	0.03	0.06	0.07	0.09	0.08	0.09	0.10
Fiji	0.86	K14_rcp45_2050	0.02	0.03	0.03	0.04	0.05	0.06	0.02	0.02	0.02	0.02	0.02	0.02	0.02	0.02	0.02	0.02	0.02	0.02	0.06	0.06	0.07	0.07	0.07	0.08
Fiji	0.86	K14_rcp45_2100	0.03	0.05	0.08	0.05	0.07	0.10	0.02	0.02	0.03	0.02	0.03	0.03	0.02	0.02	0.03	0.02	0.03	0.04	0.06	0.08	0.09	0.08	0.09	0.10
Fiji	0.86	K14_rcp85_2050	0.03	0.03	0.03	0.04	0.05	0.06	0.02	0.02	0.02	0.02	0.02	0.02	0.02	0.02	0.02	0.02	0.02	0.02	0.06	0.06	0.07	0.07	0.08	0.08
Fiji	0.86	K14_rcp85_2100	0.04	0.06	0.10	0.06	0.09	0.13	0.02	0.02	0.03	0.02	0.03	0.04	0.02	0.02	0.03	0.02	0.03	0.04	0.07	0.08	0.10	0.08	0.10	0.11
Fiji	0.86	K17_rcp26_2050	0.02	0.03	0.04	0.04	0.05	0.06	0.01	0.02	0.02	0.02	0.02	0.02	0.02	0.02	0.02	0.02	0.02	0.02	0.05	0.06	0.07	0.07	0.07	0.08
Fiji	0.86	K17_rcp26_2100	0.03	0.05	0.08	0.05	0.07	0.11	0.02	0.02	0.03	0.02	0.03	0.04	0.02	0.02	0.03	0.02	0.03	0.04	0.06	0.08	0.09	0.07	0.09	0.10
Fiji	0.86	K17_rcp45_2050	0.02	0.03	0.04	0.04	0.05	0.06	0.01	0.02	0.02	0.02	0.02	0.02	0.02	0.02	0.02	0.02	0.02	0.02	0.05	0.06	0.07	0.07	0.07	0.08
Fiji	0.86	K17_rcp45_2100	0.04	0.07	0.13	0.06	0.10	0.15	0.02	0.03	0.04	0.02	0.03	0.05	0.02	0.03	0.04	0.02	0.04	0.05	0.07	0.09	0.11	0.08	0.10	0.12
Fiji	0.86	K17_rcp85_2050	0.02	0.03	0.04	0.04	0.05	0.07	0.02	0.02	0.02	0.02	0.02	0.02	0.02	0.02	0.02	0.02	0.02	0.03	0.06	0.06	0.07	0.07	0.08	0.08
Fiji	0.86	K17_rcp85_2100	0.07	0.12	0.17	0.09	0.14	0.18	0.02	0.04	0.07	0.03	0.05	0.08	0.03	0.04	0.07	0.03	0.05	0.08	0.09	0.11	0.14	0.10	0.12	0.15
France	63	Present day	--	0.30	--	--	0.89	--	--	0.26	--	--	0.57	--	--	0.24	--	--	0.47	--	--	0.08	--	--	0.37	--
France	63	K14_rcp26_2050	0.32	0.37	0.44	0.92	1.00	1.1	0.27	0.31	0.35	0.59	0.63	0.67	0.25	0.28	0.33	0.49	0.53	0.60	0.09	0.12	0.17	0.39	0.43	0.49
France	63	K14_rcp26_2100	0.34	0.45	0.67	0.94	1.1	1.3	0.29	0.36	0.46	0.60	0.68	0.80	0.26	0.32	0.42	0.50	0.60	0.74	0.10	0.17	0.26	0.40	0.49	0.62
France	63	K14_rcp45_2050	0.33	0.38	0.44	0.93	1.00	1.1	0.28	0.31	0.35	0.59	0.63	0.67	0.25	0.29	0.32	0.50	0.54	0.59	0.10	0.13	0.16	0.40	0.44	0.48
France	63	K14_rcp45_2100	0.37	0.50	0.73	0.99	1.2	1.4	0.31	0.38	0.48	0.63	0.70	0.81	0.28	0.35	0.43	0.53	0.63	0.76	0.13	0.20	0.26	0.43	0.52	0.64
France	63	K14_rcp85_2050	0.33	0.39	0.46	0.94	1.00	1.1	0.28	0.32	0.36	0.60	0.64	0.68	0.25	0.29	0.33	0.50	0.55	0.61	0.10	0.13	0.18	0.40	0.45	0.50
France	63	K14_rcp85_2100	0.40	0.58	0.86	1.00	1.2	1.5	0.33	0.42	0.55	0.65	0.75	0.88	0.30	0.38	0.49	0.56	0.68	0.83	0.15	0.23	0.35	0.46	0.57	0.71
France	63	K17_rcp26_2050	0.31	0.37	0.47	0.90	0.99	1.1	0.26	0.31	0.37	0.57	0.62	0.69	0.24	0.28	0.34	0.47	0.53	0.62	0.08	0.12	0.18	0.37	0.43	0.51
France	63	K17_rcp26_2100	0.32	0.48	0.77	0.92	1.1	1.4	0.28	0.37	0.51	0.59	0.69	0.85	0.25	0.34	0.46	0.49	0.62	0.79	0.10	0.19	0.28	0.39	0.51	0.67
France	63	K17_rcp45_2050	0.31	0.37	0.47	0.91	1.00	1.1	0.27	0.31	0.37	0.58	0.63	0.69	0.24	0.29	0.33	0.48	0.54	0.61	0.09	0.13	0.18	0.38	0.44	0.50
France	63	K17_rcp45_2100	0.42	0.69	1.1	1.1	1.3	1.8	0.35	0.47	0.69	0.66	0.79	1.1	0.31	0.42	0.63	0.58	0.74	0.98	0.16	0.26	0.49	0.48	0.62	0.85
France	63	K17_rcp85_2050	0.32	0.39	0.50	0.93	1.00	1.2	0.28	0.33	0.38	0.59	0.64	0.70	0.25	0.29	0.35	0.49	0.55	0.63	0.10	0.14	0.20	0.39	0.45	0.52
France	63	K17_rcp85_2100	0.61	1.00	1.8	1.3	1.7	2.3	0.44	0.63	1.00	0.76	0.98	1.4	0.39	0.57	0.93	0.70	0.92	1.3	0.24	0.44	0.79	0.59	0.79	1.1
French Guiana	0.17	Present day	--	0.00	--	--	0.00	--	--	0.00	--	--	0.00	--	--	0.00	--	--	0.00	--	--	0.00	--	--	0.00	--
French Guiana	0.17	K14_rcp26_2050	0.00	0.00	0.00	0.00	0.00	0.00	0.00	0.00	0.00	0.00	0.00	0.00	0.00	0.00	0.00	0.00	0.00	0.00	0.00	0.00	0.00	0.00	0.00	0.01
French Guiana	0.17	K14_rcp26_2100	0.00	0.00	0.00	0.00	0.00	0.01	0.00	0.00	0.00	0.00	0.00	0.00	0.00	0.00	0.00	0.00	0.00	0.00	0.00	0.00	0.01	0.00	0.01	0.01
French Guiana	0.17	K14_rcp45_2050	0.00	0.00	0.00	0.00	0.00	0.00	0.00	0.00	0.00	0.00	0.00	0.00	0.00	0.00	0.00	0.00	0.00	0.00	0.00	0.00	0.00	0.00	0.00	0.01
French Guiana	0.17	K14_rcp45_2100	0.00	0.00	0.00	0.00	0.01	0.01	0.00	0.00	0.00	0.00	0.00	0.00	0.00	0.00	0.00	0.00	0.00	0.01	0.00	0.00	0.01	0.00	0.01	0.01
French Guiana	0.17	K14_rcp85_2050	0.00	0.00	0.00	0.00	0.00	0.00	0.00	0.00	0.00	0.00	0.00	0.00	0.00	0.00	0.00	0.00	0.00	0.00	0.00	0.00	0.00	0.00	0.00	0.01
French Guiana	0.17	K14_rcp85_2100	0.00	0.00	0.01	0.00	0.01	0.03	0.00	0.00	0.00	0.00	0.00	0.01	0.00	0.00	0.00	0.00	0.00	0.01	0.00	0.00	0.01	0.01	0.01	0.01
French Guiana	0.17	K17_rcp26_2050	0.00	0.00	0.00	0.00	0.00	0.00	0.00	0.00	0.00	0.00	0.00	0.00	0.00	0.00	0.00	0.00	0.00	0.00	0.00	0.00	0.00	0.00	0.00	0.01
French Guiana	0.17	K17_rcp26_2100	0.00	0.00	0.01	0.00	0.00	0.02	0.00	0.00	0.00	0.00	0.00	0.01	0.00	0.00	0.00	0.00	0.00	0.01	0.00	0.00	0.01	0.00	0.01	0.01
French Guiana	0.17	K17_rcp45_2050	0.00	0.00	0.00	0.00	0.00	0.00	0.00	0.00	0.00	0.00	0.00	0.00	0.00	0.00	0.00	0.00	0.00	0.00	0.00	0.00	0.00	0.00	0.00	0.01
French Guiana	0.17	K17_rcp45_2100	0.00	0.00	0.02	0.00	0.01	0.05	0.00	0.00	0.01	0.00	0.00	0.01	0.00	0.00	0.01	0.00	0.00	0.01	0.00	0.01	0.01	0.01	0.01	0.01
French Guiana	0.17	K17_rcp85_2050	0.00	0.00	0.00	0.00	0.00	0.00	0.00	0.00	0.00	0.00	0.00	0.00	0.00	0.00	0.00	0.00	0.00	0.00	0.00	0.00	0.00	0.00	0.01	0.01
French Guiana	0.17	K17_rcp85_2100	0.00	0.01	0.06	0.01	0.04	0.07	0.00	0.01	0.01	0.00	0.01	0.01	0.00	0.01	0.01	0.00	0.01	0.02	0.01	0.01	0.02	0.01	0.01	0.03
French Polynesia	0.28	Present day	--	0.01	--	--	0.01	--	--	0.01	--	--	0.01	--	--	0.00	--	--	0.00	--	--	0.00	--	--	0.00	--
French Polynesia	0.28	K14_rcp26_2050	0.01	0.01	0.01	0.01	0.01	0.01	0.01	0.01	0.01	0.01	0.01	0.01	0.00	0.00	0.00	0.00	0.00	0.00	0.00	0.00	0.00	0.00	0.00	0.00
French Polynesia	0.28	K14_rcp26_2100	0.01	0.01	0.02	0.01	0.02	0.03	0.01	0.01	0.01	0.01	0.01	0.01	0.00	0.00	0.01	0.00	0.01	0.01	0.00	0.00	0.01	0.00	0.00	0.01
French Polynesia	0.28	K14_rcp45_2050	0.01	0.01	0.01	0.01	0.01	0.01	0.01	0.01	0.01	0.01	0.01	0.01	0.00	0.00	0.00	0.00	0.00	0.00	0.00	0.00	0.00	0.00	0.00	0.00
French Polynesia	0.28	K14_rcp45_2100	0.01	0.01	0.03	0.01	0.02	0.03	0.01	0.01	0.01	0.01	0.01	0.01	0.00	0.00	0.01	0.00	0.01	0.01	0.00	0.00	0.01	0.00	0.00	0.01
French Polynesia	0.28	K14_rcp85_2050	0.01	0.01	0.01	0.01	0.01	0.01	0.01	0.01	0.01	0.01	0.01	0.01	0.00	0.00	0.00	0.00	0.00	0.00	0.00	0.00	0.00	0.00	0.00	0.00
French Polynesia	0.28	K14_rcp85_2100	0.01	0.02	0.04	0.01	0.02	0.05	0.01	0.01	0.01	0.01	0.01	0.01	0.00	0.01	0.01	0.00	0.01	0.01	0.00	0.00	0.01	0.00	0.01	0.01
French Polynesia	0.28	K17_rcp26_2050	0.01	0.01	0.01	0.01	0.01	0.01	0.01	0.01	0.01	0.01	0.01	0.01	0.00	0.00	0.00	0.00	0.00	0.00	0.00	0.00	0.00	0.00	0.00	0.00
French Polynesia	0.28	K17_rcp26_2100	0.01	0.01	0.03	0.01	0.02	0.04	0.01	0.01	0.01	0.01	0.01	0.01	0.00	0.00	0.01	0.00	0.01	0.01	0.00	0.00	0.01	0.00	0.00	0.01
French Polynesia	0.28	K17_rcp45_2050	0.01	0.01	0.01	0.01	0.01	0.01	0.01	0.01	0.01	0.01	0.01	0.01	0.00	0.00	0.00	0.00	0.00	0.00	0.00	0.00	0.00	0.00	0.00	0.00
French Polynesia	0.28	K17_rcp45_2100	0.01	0.02	0.06	0.01	0.03	0.07	0.01	0.01	0.01	0.01	0.01	0.01	0.00	0.01	0.01	0.00	0.01	0.01	0.00	0.01	0.01	0.00	0.01	0.01
French Polynesia	0.28	K17_rcp85_2050	0.01	0.01	0.01	0.01	0.01	0.02	0.01	0.01	0.01	0.01	0.01	0.01	0.00	0.00	0.00	0.00	0.00	0.01	0.00	0.00	0.00	0.00	0.00	0.00
French Polynesia	0.28	K17_rcp85_2100	0.02	0.05	0.09	0.03	0.06	0.09	0.01	0.01	0.01	0.01	0.01	0.02	0.01	0.01	0.01	0.01	0.01	0.01	0.01	0.01	0.01	0.01	0.01	0.01
Gabon	1.6	Present day	--	0.00	--	--	0.01	--	--	0.00	--	--	0.00	--	--	0.01	--	--	0.01	--	--	0.00	--	--	0.00	--
Gabon	1.6	K14_rcp26_2050	0.01	0.01	0.01	0.01	0.01	0.01	0.00	0.00	0.00	0.00	0.00	0.00	0.01	0.01	0.01	0.01	0.02	0.02	0.00	0.00	0.00	0.00	0.00	0.00
Gabon	1.6	K14_rcp26_2100	0.01	0.01	0.01	0.01	0.02	0.02	0.00	0.00	0.00	0.00	0.00	0.01	0.01	0.01	0.02	0.02	0.02	0.03	0.00	0.00	0.00	0.00	0.00	0.00
Gabon	1.6	K14_rcp45_2050	0.01	0.01	0.01	0.01	0.01	0.01	0.00	0.00	0.00	0.00	0.00	0.00	0.01	0.01	0.01	0.01	0.02	0.02	0.00	0.00	0.00	0.00	0.00	0.00
Gabon	1.6	K14_rcp45_2100	0.01	0.01	0.01	0.01	0.02	0.03	0.00	0.00	0.00	0.00	0.00	0.01	0.01	0.01	0.02	0.02	0.02	0.04	0.00	0.00	0.00	0.00	0.00	0.00
Gabon	1.6	K14_rcp85_2050	0.01	0.01	0.01	0.01	0.01	0.01	0.00	0.00	0.00	0.00	0.00	0.00	0.01	0.01	0.01	0.01	0.02	0.02	0.00	0.00	0.00	0.00	0.00	0.00
Gabon	1.6	K14_rcp85_2100	0.01	0.01	0.02	0.01	0.02	0.10	0.00	0.00	0.00	0.00	0.01	0.01	0.01	0.02	0.03	0.02	0.03	0.04	0.00	0.00	0.00	0.00	0.00	0.01
Gabon	1.6	K17_rcp26_2050	0.00	0.01	0.01	0.01	0.01	0.01	0.00	0.00	0.00	0.00	0.00	0.00	0.01	0.01	0.01	0.01	0.01	0.02	0.00	0.00	0.00	0.00	0.00	0.00
Gabon	1.6	K17_rcp26_2100	0.01	0.01	0.02	0.01	0.02	0.03	0.00	0.00	0.00	0.00	0.00	0.01	0.01	0.01	0.02	0.01	0.02	0.04	0.00	0.00	0.00	0.00	0.00	0.00
Gabon	1.6	K17_rcp45_2050	0.00	0.01	0.01	0.01	0.01	0.01	0.00	0.00	0.00	0.00	0.00	0.00	0.01	0.01	0.01	0.01	0.02	0.02	0.00	0.00	0.00	0.00	0.00	0.00
Gabon	1.6	K17_rcp45_2100	0.01	0.01	0.03	0.01	0.02	0.14	0.00	0.00	0.01	0.00	0.01	0.01	0.01	0.02	0.04	0.02	0.03	0.05	0.00	0.00	0.00	0.00	0.00	0.01
Gabon	1.6	K17_rcp85_2050	0.01	0.01	0.01	0.01	0.01	0.02	0.00	0.00	0.00	0.00	0.00	0.00	0.01	0.01	0.01	0.01	0.02	0.02	0.00	0.00	0.00	0.00	0.00	0.00
Gabon	1.6	K17_rcp85_2100	0.01	0.02	0.18	0.02	0.12	0.25	0.00	0.01	0.01	0.01	0.01	0.02	0.01	0.03	0.06	0.03	0.05	0.08	0.00	0.00	0.01	0.00	0.01	0.02
Gambia	1.8	Present day	--	0.01	--	--	0.02	--	--	0.00	--	--	0.00	--	--	0.00	--	--	0.00	--	--	0.00	--	--	0.00	--
Gambia	1.8	K14_rcp26_2050	0.02	0.02	0.02	0.03	0.03	0.03	0.00	0.00	0.00	0.00	0.00	0.00	0.00	0.00	0.00	0.00	0.00	0.00	0.00	0.00	0.00	0.00	0.01	0.01
Gambia	1.8	K14_rcp26_2100	0.02	0.03	0.04	0.03	0.04	0.06	0.00	0.00	0.00	0.00	0.00	0.00	0.00	0.00	0.00	0.00	0.00	0.00	0.00	0.00	0.01	0.00	0.01	0.01
Gambia	1.8	K14_rcp45_2050	0.02	0.02	0.03	0.03	0.03	0.03	0.00	0.00	0.00	0.00	0.00	0.00	0.00	0.00	0.00	0.00	0.00	0.00	0.00	0.00	0.00	0.00	0.01	0.01
Gambia	1.8	K14_rcp45_2100	0.02	0.03	0.05	0.03	0.04	0.06	0.00	0.00	0.00	0.00	0.00	0.01	0.00	0.00	0.00	0.00	0.00	0.00	0.00	0.01	0.01	0.01	0.01	0.02
Gambia	1.8	K14_rcp85_2050	0.02	0.02	0.03	0.03	0.03	0.03	0.00	0.00	0.00	0.00	0.00	0.00	0.00	0.00	0.00	0.00	0.00	0.00	0.00	0.00	0.00	0.00	0.01	0.01
Gambia	1.8	K14_rcp85_2100	0.02	0.04	0.06	0.03	0.05	0.08	0.00	0.00	0.01	0.00	0.00	0.01	0.00	0.00	0.00	0.00	0.00	0.00	0.00	0.01	0.01	0.01	0.01	0.02
Gambia	1.8	K17_rcp26_2050	0.02	0.02	0.03	0.02	0.03	0.04	0.00	0.00	0.00	0.00	0.00	0.00	0.00	0.00	0.00	0.00	0.00	0.00	0.00	0.00	0.00	0.00	0.01	0.01
Gambia	1.8	K17_rcp26_2100	0.02	0.03	0.05	0.03	0.04	0.07	0.00	0.00	0.00	0.00	0.00	0.01	0.00	0.00	0.00	0.00	0.00	0.00	0.00	0.01	0.01	0.00	0.01	0.02
Gambia	1.8	K17_rcp45_2050	0.02	0.02	0.03	0.02	0.03	0.04	0.00	0.00	0.00	0.00	0.00	0.00	0.00	0.00	0.00	0.00	0.00	0.00	0.00	0.00	0.00	0.00	0.01	0.01
Gambia	1.8	K17_rcp45_2100	0.02	0.04	0.08	0.03	0.06	0.10	0.00	0.00	0.01	0.00	0.01	0.01	0.00	0.00	0.00	0.00	0.00	0.00	0.00	0.01	0.03	0.01	0.01	0.04
Gambia	1.8	K17_rcp85_2050	0.02	0.02	0.03	0.03	0.03	0.04	0.00	0.00	0.00	0.00	0.00	0.00	0.00	0.00	0.00	0.00	0.00	0.00	0.00	0.00	0.01	0.00	0.01	0.01
Gambia	1.8	K17_rcp85_2100	0.04	0.07	0.13	0.05	0.09	0.14	0.00	0.01	0.03	0.00	0.01	0.03	0.00	0.00	0.01	0.00	0.00	0.01	0.01	0.02	0.05	0.01	0.03	0.06
Georgia	4.6	Present day	--	0.00	--	--	0.00	--	--	0.00	--	--	0.00	--	--	0.00	--	--	0.00	--	--	0.00	--	--	0.00	--
Georgia	4.6	K14_rcp26_2050	0.00	0.01	0.01	0.00	0.01	0.01	0.00	0.00	0.00	0.00	0.00	0.00	0.00	0.01	0.01	0.00	0.01	0.01	0.00	0.01	0.01	0.00	0.01	0.01
Georgia	4.6	K14_rcp26_2100	0.00	0.01	0.03	0.00	0.01	0.03	0.00	0.00	0.03	0.00	0.00	0.03	0.00	0.01	0.03	0.00	0.01	0.03	0.00	0.01	0.03	0.00	0.01	0.03
Georgia	4.6	K14_rcp45_2050	0.00	0.01	0.01	0.00	0.01	0.01	0.00	0.00	0.00	0.00	0.00	0.00	0.00	0.01	0.01	0.00	0.01	0.01	0.00	0.01	0.01	0.00	0.01	0.01
Georgia	4.6	K14_rcp45_2100	0.00	0.01	0.03	0.00	0.01	0.04	0.00	0.00	0.03	0.00	0.00	0.04	0.00	0.01	0.03	0.00	0.01	0.03	0.00	0.01	0.03	0.00	0.01	0.04
Georgia	4.6	K14_rcp85_2050	0.00	0.01	0.01	0.00	0.01	0.02	0.00	0.00	0.00	0.00	0.00	0.00	0.00	0.01	0.01	0.00	0.01	0.01	0.00	0.00	0.01	0.00	0.01	0.01
Georgia	4.6	K14_rcp85_2100	0.00	0.01	0.04	0.00	0.02	0.05	0.00	0.00	0.04	0.00	0.01	0.04	0.00	0.01	0.03	0.01	0.01	0.04	0.00	0.01	0.04	0.00	0.01	0.04
Georgia	4.6	K17_rcp26_2050	0.00	0.01	0.01	0.00	0.01	0.01	0.00	0.00	0.00	0.00	0.00	0.00	0.00	0.01	0.01	0.00	0.01	0.01	0.00	0.00	0.01	0.00	0.01	0.01
Georgia	4.6	K17_rcp26_2100	0.00	0.01	0.03	0.00	0.01	0.03	0.00	0.00	0.03	0.00	0.01	0.03	0.00	0.01	0.03	0.00	0.01	0.03	0.00	0.01	0.03	0.00	0.01	0.04
Georgia	4.6	K17_rcp45_2050	0.00	0.01	0.01	0.00	0.01	0.01	0.00	0.00	0.00	0.00	0.00	0.00	0.00	0.01	0.01	0.00	0.01	0.01	0.00	0.00	0.01	0.00	0.01	0.01
Georgia	4.6	K17_rcp45_2100	0.00	0.02	0.06	0.01	0.02	0.07	0.00	0.01	0.04	0.00	0.01	0.05	0.00	0.01	0.04	0.01	0.02	0.04	0.00	0.01	0.05	0.00	0.02	0.05
Georgia	4.6	K17_rcp85_2050	0.00	0.01	0.01	0.00	0.01	0.02	0.00	0.00	0.00	0.00	0.00	0.01	0.00	0.01	0.01	0.00	0.01	0.01	0.00	0.00	0.01	0.00	0.01	0.01
Georgia	4.6	K17_rcp85_2100	0.01	0.03	0.12	0.01	0.03	0.13	0.00	0.03	0.06	0.00	0.03	0.07	0.01	0.03	0.06	0.01	0.03	0.06	0.01	0.03	0.07	0.01	0.03	0.08
Germany	82	Present day	--	0.93	--	--	1.5	--	--	0.88	--	--	1.4	--	--	0.82	--	--	1.2	--	--	0.51	--	--	0.86	--
Germany	82	K14_rcp26_2050	0.95	1.00	1.1	1.5	1.6	1.6	0.91	0.98	1.1	1.4	1.5	1.5	0.84	0.89	0.94	1.3	1.3	1.4	0.53	0.58	0.62	0.88	0.92	0.95
Germany	82	K14_rcp26_2100	0.98	1.1	1.2	1.5	1.6	1.8	0.94	1.1	1.2	1.4	1.5	1.7	0.87	0.95	1.1	1.3	1.4	1.5	0.56	0.63	0.72	0.90	0.95	1.00
Germany	82	K14_rcp45_2050	0.96	1.00	1.00	1.5	1.6	1.6	0.92	0.99	1.1	1.4	1.5	1.5	0.85	0.90	0.94	1.3	1.3	1.4	0.54	0.59	0.62	0.89	0.92	0.95
Germany	82	K14_rcp45_2100	1.00	1.1	1.2	1.6	1.7	1.8	0.99	1.1	1.3	1.5	1.6	1.7	0.90	0.98	1.1	1.3	1.4	1.5	0.59	0.66	0.75	0.92	0.98	1.1
Germany	82	K14_rcp85_2050	0.96	1.00	1.1	1.5	1.6	1.6	0.92	1.00	1.1	1.4	1.5	1.6	0.85	0.91	0.96	1.3	1.3	1.4	0.55	0.59	0.64	0.89	0.93	0.96
Germany	82	K14_rcp85_2100	1.00	1.2	1.4	1.6	1.8	1.9	1.00	1.2	1.4	1.5	1.6	1.8	0.91	1.00	1.2	1.3	1.5	1.6	0.61	0.71	0.84	0.93	1.00	1.1
Germany	82	K17_rcp26_2050	0.94	0.99	1.1	1.5	1.6	1.6	0.89	0.97	1.1	1.4	1.5	1.5	0.83	0.89	0.96	1.2	1.3	1.4	0.52	0.58	0.64	0.87	0.91	0.96
Germany	82	K17_rcp26_2100	0.96	1.1	1.3	1.5	1.6	1.8	0.92	1.1	1.3	1.4	1.5	1.7	0.85	0.96	1.1	1.3	1.4	1.5	0.54	0.64	0.76	0.89	0.96	1.1
Germany	82	K17_rcp45_2050	0.94	1.00	1.1	1.5	1.6	1.6	0.90	0.98	1.1	1.4	1.5	1.5	0.84	0.89	0.96	1.3	1.3	1.4	0.53	0.58	0.64	0.88	0.92	0.96
Germany	82	K17_rcp45_2100	1.00	1.2	1.5	1.6	1.8	2.0	1.1	1.2	1.5	1.5	1.7	1.9	0.94	1.1	1.3	1.4	1.5	1.7	0.62	0.74	0.92	0.95	1.00	1.3
Germany	82	K17_rcp85_2050	0.95	1.00	1.1	1.5	1.6	1.7	0.91	1.00	1.1	1.4	1.5	1.6	0.85	0.91	0.98	1.3	1.3	1.4	0.54	0.60	0.66	0.88	0.93	0.98
Germany	82	K17_rcp85_2100	1.2	1.5	1.9	1.8	2.0	2.4	1.2	1.4	1.8	1.6	1.9	2.3	1.00	1.3	1.6	1.5	1.7	2.1	0.71	0.89	1.1	1.00	1.2	1.5
Ghana	24	Present day	--	0.03	--	--	0.03	--	--	0.00	--	--	0.02	--	--	0.01	--	--	0.02	--	--	0.01	--	--	0.02	--
Ghana	24	K14_rcp26_2050	0.03	0.03	0.03	0.03	0.03	0.04	0.01	0.02	0.03	0.04	0.04	0.05	0.02	0.02	0.03	0.03	0.04	0.04	0.01	0.02	0.02	0.02	0.03	0.03
Ghana	24	K14_rcp26_2100	0.03	0.03	0.04	0.03	0.04	0.06	0.02	0.04	0.06	0.04	0.06	0.08	0.02	0.03	0.05	0.04	0.05	0.08	0.02	0.02	0.04	0.03	0.04	0.06
Ghana	24	K14_rcp45_2050	0.03	0.03	0.03	0.03	0.03	0.04	0.01	0.02	0.03	0.04	0.04	0.05	0.02	0.02	0.03	0.03	0.04	0.04	0.01	0.02	0.02	0.02	0.03	0.03
Ghana	24	K14_rcp45_2100	0.03	0.03	0.05	0.04	0.04	0.07	0.02	0.04	0.07	0.05	0.07	0.09	0.02	0.04	0.06	0.04	0.06	0.09	0.02	0.03	0.04	0.03	0.04	0.07
Ghana	24	K14_rcp85_2050	0.03	0.03	0.03	0.03	0.03	0.04	0.01	0.02	0.03	0.04	0.05	0.05	0.02	0.02	0.03	0.03	0.04	0.05	0.02	0.02	0.02	0.02	0.03	0.03
Ghana	24	K14_rcp85_2100	0.03	0.04	0.07	0.04	0.05	0.11	0.03	0.06	0.08	0.06	0.08	0.10	0.03	0.05	0.08	0.05	0.07	0.11	0.02	0.03	0.06	0.03	0.05	0.09
Ghana	24	K17_rcp26_2050	0.03	0.03	0.03	0.03	0.03	0.04	0.01	0.02	0.03	0.03	0.04	0.06	0.01	0.02	0.03	0.03	0.04	0.05	0.01	0.02	0.02	0.02	0.03	0.03
Ghana	24	K17_rcp26_2100	0.03	0.03	0.05	0.03	0.04	0.08	0.01	0.04	0.07	0.04	0.06	0.09	0.02	0.03	0.06	0.03	0.05	0.09	0.01	0.02	0.04	0.02	0.04	0.07
Ghana	24	K17_rcp45_2050	0.03	0.03	0.03	0.03	0.03	0.04	0.01	0.02	0.03	0.03	0.04	0.06	0.01	0.02	0.03	0.03	0.04	0.05	0.01	0.02	0.02	0.02	0.03	0.03
Ghana	24	K17_rcp45_2100	0.03	0.04	0.11	0.04	0.06	0.19	0.03	0.06	0.10	0.05	0.08	0.11	0.03	0.05	0.11	0.04	0.08	0.14	0.02	0.04	0.09	0.03	0.06	0.11
Ghana	24	K17_rcp85_2050	0.03	0.03	0.03	0.03	0.03	0.04	0.01	0.02	0.04	0.03	0.05	0.06	0.01	0.02	0.03	0.03	0.04	0.05	0.01	0.02	0.02	0.02	0.03	0.03
Ghana	24	K17_rcp85_2100	0.04	0.09	0.35	0.05	0.15	0.46	0.06	0.09	0.14	0.07	0.11	0.16	0.05	0.10	0.17	0.07	0.13	0.20	0.03	0.07	0.16	0.05	0.10	0.19
Greece	11	Present day	--	0.04	--	--	0.04	--	--	0.01	--	--	0.02	--	--	0.02	--	--	0.04	--	--	0.03	--	--	0.03	--
Greece	11	K14_rcp26_2050	0.04	0.04	0.05	0.04	0.05	0.06	0.01	0.02	0.02	0.02	0.02	0.03	0.03	0.04	0.06	0.04	0.05	0.07	0.03	0.03	0.04	0.03	0.04	0.05
Greece	11	K14_rcp26_2100	0.04	0.05	0.08	0.04	0.06	0.09	0.01	0.02	0.05	0.02	0.03	0.07	0.03	0.05	0.09	0.04	0.07	0.10	0.03	0.04	0.06	0.03	0.05	0.07
Greece	11	K14_rcp45_2050	0.04	0.04	0.05	0.04	0.05	0.06	0.01	0.02	0.02	0.02	0.02	0.03	0.03	0.04	0.05	0.04	0.05	0.06	0.03	0.03	0.04	0.03	0.04	0.04
Greece	11	K14_rcp45_2100	0.05	0.05	0.07	0.05	0.06	0.08	0.02	0.03	0.04	0.02	0.04	0.06	0.04	0.06	0.08	0.06	0.07	0.09	0.04	0.04	0.06	0.04	0.05	0.06
Greece	11	K14_rcp85_2050	0.04	0.04	0.05	0.04	0.05	0.06	0.01	0.02	0.03	0.02	0.02	0.03	0.03	0.04	0.06	0.04	0.05	0.07	0.03	0.03	0.04	0.03	0.04	0.05
Greece	11	K14_rcp85_2100	0.05	0.06	0.08	0.05	0.07	0.10	0.02	0.03	0.06	0.03	0.04	0.08	0.05	0.07	0.10	0.06	0.08	0.11	0.04	0.05	0.07	0.04	0.06	0.08
Greece	11	K17_rcp26_2050	0.04	0.04	0.05	0.04	0.05	0.06	0.01	0.02	0.03	0.02	0.02	0.03	0.03	0.04	0.06	0.04	0.05	0.07	0.03	0.03	0.04	0.03	0.04	0.05
Greece	11	K17_rcp26_2100	0.04	0.05	0.08	0.04	0.06	0.10	0.01	0.02	0.06	0.02	0.03	0.08	0.03	0.06	0.10	0.04	0.07	0.11	0.03	0.04	0.07	0.03	0.05	0.08
Greece	11	K17_rcp45_2050	0.04	0.04	0.05	0.04	0.05	0.06	0.01	0.02	0.02	0.02	0.02	0.03	0.03	0.04	0.05	0.04	0.05	0.07	0.03	0.03	0.04	0.03	0.04	0.05
Greece	11	K17_rcp45_2100	0.05	0.07	0.11	0.06	0.08	0.13	0.02	0.04	0.10	0.03	0.05	0.11	0.05	0.08	0.12	0.06	0.09	0.13	0.04	0.05	0.09	0.04	0.06	0.10
Greece	11	K17_rcp85_2050	0.04	0.04	0.05	0.04	0.05	0.06	0.01	0.02	0.03	0.02	0.02	0.03	0.03	0.04	0.06	0.04	0.05	0.08	0.03	0.03	0.04	0.03	0.04	0.05
Greece	11	K17_rcp85_2100	0.06	0.10	0.21	0.07	0.11	0.25	0.03	0.08	0.16	0.04	0.10	0.17	0.07	0.11	0.17	0.08	0.12	0.18	0.05	0.08	0.13	0.06	0.09	0.15
Guatemala	14	Present day	--	0.00	--	--	0.01	--	--	0.00	--	--	0.00	--	--	0.00	--	--	0.00	--	--	0.00	--	--	0.00	--
Guatemala	14	K14_rcp26_2050	0.00	0.01	0.01	0.01	0.01	0.02	0.00	0.00	0.00	0.00	0.00	0.00	0.00	0.00	0.00	0.00	0.00	0.00	0.00	0.00	0.00	0.00	0.00	0.00
Guatemala	14	K14_rcp26_2100	0.01	0.01	0.02	0.01	0.02	0.04	0.00	0.00	0.00	0.00	0.00	0.00	0.00	0.00	0.00	0.00	0.00	0.00	0.00	0.00	0.00	0.00	0.00	0.00
Guatemala	14	K14_rcp45_2050	0.00	0.01	0.01	0.01	0.01	0.02	0.00	0.00	0.00	0.00	0.00	0.00	0.00	0.00	0.00	0.00	0.00	0.00	0.00	0.00	0.00	0.00	0.00	0.00
Guatemala	14	K14_rcp45_2100	0.01	0.01	0.02	0.01	0.02	0.04	0.00	0.00	0.00	0.00	0.00	0.00	0.00	0.00	0.00	0.00	0.00	0.00	0.00	0.00	0.00	0.00	0.00	0.00
Guatemala	14	K14_rcp85_2050	0.00	0.01	0.01	0.01	0.01	0.02	0.00	0.00	0.00	0.00	0.00	0.00	0.00	0.00	0.00	0.00	0.00	0.00	0.00	0.00	0.00	0.00	0.00	0.00
Guatemala	14	K14_rcp85_2100	0.01	0.02	0.04	0.02	0.03	0.05	0.00	0.00	0.00	0.00	0.00	0.00	0.00	0.00	0.00	0.00	0.00	0.00	0.00	0.00	0.01	0.00	0.00	0.01
Guatemala	14	K17_rcp26_2050	0.00	0.01	0.01	0.01	0.01	0.02	0.00	0.00	0.00	0.00	0.00	0.00	0.00	0.00	0.00	0.00	0.00	0.00	0.00	0.00	0.00	0.00	0.00	0.00
Guatemala	14	K17_rcp26_2100	0.00	0.01	0.03	0.01	0.02	0.05	0.00	0.00	0.00	0.00	0.00	0.00	0.00	0.00	0.00	0.00	0.00	0.00	0.00	0.00	0.00	0.00	0.00	0.00
Guatemala	14	K17_rcp45_2050	0.00	0.01	0.01	0.01	0.01	0.02	0.00	0.00	0.00	0.00	0.00	0.00	0.00	0.00	0.00	0.00	0.00	0.00	0.00	0.00	0.00	0.00	0.00	0.00
Guatemala	14	K17_rcp45_2100	0.01	0.02	0.07	0.02	0.04	0.08	0.00	0.00	0.00	0.00	0.00	0.00	0.00	0.00	0.00	0.00	0.00	0.00	0.00	0.00	0.01	0.00	0.00	0.01
Guatemala	14	K17_rcp85_2050	0.00	0.01	0.01	0.01	0.01	0.02	0.00	0.00	0.00	0.00	0.00	0.00	0.00	0.00	0.00	0.00	0.00	0.00	0.00	0.00	0.00	0.00	0.00	0.00
Guatemala	14	K17_rcp85_2100	0.02	0.06	0.12	0.04	0.07	0.13	0.00	0.00	0.00	0.00	0.00	0.00	0.00	0.00	0.00	0.00	0.00	0.00	0.00	0.01	0.03	0.00	0.01	0.03
Guernsey	0.06	Present day	--	0.00	--	--	0.02	--	--	0.00	--	--	0.01	--	--	0.00	--	--	0.01	--	--	0.00	--	--	0.01	--
Guernsey	0.06	K14_rcp26_2050	0.00	0.01	0.01	0.02	0.02	0.02	0.00	0.00	0.00	0.01	0.01	0.01	0.00	0.00	0.00	0.01	0.01	0.01	0.00	0.00	0.00	0.01	0.01	0.01
Guernsey	0.06	K14_rcp26_2100	0.01	0.01	0.01	0.02	0.02	0.02	0.00	0.00	0.01	0.01	0.01	0.01	0.00	0.00	0.01	0.01	0.01	0.01	0.00	0.00	0.00	0.01	0.01	0.01
Guernsey	0.06	K14_rcp45_2050	0.00	0.01	0.01	0.02	0.02	0.02	0.00	0.00	0.00	0.01	0.01	0.01	0.00	0.00	0.00	0.01	0.01	0.01	0.00	0.00	0.00	0.01	0.01	0.01
Guernsey	0.06	K14_rcp45_2100	0.01	0.01	0.01	0.02	0.02	0.02	0.00	0.00	0.01	0.01	0.01	0.01	0.00	0.00	0.01	0.01	0.01	0.01	0.00	0.00	0.01	0.01	0.01	0.01
Guernsey	0.06	K14_rcp85_2050	0.00	0.01	0.01	0.02	0.02	0.02	0.00	0.00	0.00	0.01	0.01	0.01	0.00	0.00	0.00	0.01	0.01	0.01	0.00	0.00	0.00	0.01	0.01	0.01
Guernsey	0.06	K14_rcp85_2100	0.01	0.01	0.01	0.02	0.02	0.02	0.00	0.01	0.01	0.01	0.01	0.01	0.00	0.00	0.01	0.01	0.01	0.01	0.00	0.00	0.01	0.01	0.01	0.01
Guernsey	0.06	K17_rcp26_2050	0.00	0.01	0.01	0.02	0.02	0.02	0.00	0.00	0.00	0.01	0.01	0.01	0.00	0.00	0.00	0.01	0.01	0.01	0.00	0.00	0.00	0.01	0.01	0.01
Guernsey	0.06	K17_rcp26_2100	0.00	0.01	0.01	0.02	0.02	0.02	0.00	0.00	0.01	0.01	0.01	0.01	0.00	0.00	0.01	0.01	0.01	0.01	0.00	0.00	0.01	0.01	0.01	0.01
Guernsey	0.06	K17_rcp45_2050	0.00	0.01	0.01	0.02	0.02	0.02	0.00	0.00	0.00	0.01	0.01	0.01	0.00	0.00	0.00	0.01	0.01	0.01	0.00	0.00	0.00	0.01	0.01	0.01
Guernsey	0.06	K17_rcp45_2100	0.01	0.01	0.02	0.02	0.02	0.02	0.00	0.01	0.01	0.01	0.01	0.01	0.00	0.01	0.01	0.01	0.01	0.01	0.00	0.01	0.01	0.01	0.01	0.01
Guernsey	0.06	K17_rcp85_2050	0.00	0.01	0.01	0.02	0.02	0.02	0.00	0.00	0.00	0.01	0.01	0.01	0.00	0.00	0.00	0.01	0.01	0.01	0.00	0.00	0.00	0.01	0.01	0.01
Guernsey	0.06	K17_rcp85_2100	0.01	0.02	0.02	0.02	0.02	0.02	0.01	0.01	0.01	0.01	0.01	0.01	0.01	0.01	0.01	0.01	0.01	0.01	0.00	0.01	0.01	0.01	0.01	0.01
Guinea	10	Present day	--	0.22	--	--	0.27	--	--	0.02	--	--	0.03	--	--	0.02	--	--	0.03	--	--	0.03	--	--	0.04	--
Guinea	10	K14_rcp26_2050	0.24	0.25	0.27	0.28	0.30	0.32	0.02	0.03	0.03	0.03	0.04	0.04	0.02	0.03	0.03	0.03	0.03	0.03	0.03	0.04	0.04	0.04	0.05	0.06
Guinea	10	K14_rcp26_2100	0.24	0.28	0.34	0.28	0.33	0.40	0.02	0.03	0.05	0.04	0.05	0.06	0.02	0.03	0.03	0.03	0.03	0.04	0.03	0.04	0.06	0.05	0.06	0.08
Guinea	10	K14_rcp45_2050	0.24	0.25	0.27	0.28	0.30	0.32	0.02	0.03	0.03	0.03	0.04	0.04	0.02	0.03	0.03	0.03	0.03	0.03	0.03	0.04	0.04	0.04	0.05	0.06
Guinea	10	K14_rcp45_2100	0.25	0.29	0.36	0.29	0.35	0.42	0.03	0.04	0.05	0.04	0.05	0.07	0.03	0.03	0.04	0.03	0.04	0.05	0.03	0.05	0.07	0.05	0.07	0.09
Guinea	10	K14_rcp85_2050	0.24	0.26	0.28	0.28	0.30	0.33	0.02	0.03	0.03	0.04	0.04	0.05	0.02	0.03	0.03	0.03	0.03	0.03	0.03	0.04	0.04	0.05	0.05	0.06
Guinea	10	K14_rcp85_2100	0.27	0.33	0.41	0.32	0.37	0.45	0.03	0.05	0.06	0.04	0.06	0.08	0.03	0.03	0.04	0.03	0.04	0.06	0.04	0.06	0.09	0.06	0.08	0.10
Guinea	10	K17_rcp26_2050	0.23	0.25	0.29	0.27	0.30	0.34	0.02	0.03	0.04	0.03	0.04	0.05	0.02	0.03	0.03	0.03	0.03	0.03	0.03	0.04	0.05	0.04	0.05	0.06
Guinea	10	K17_rcp26_2100	0.24	0.30	0.38	0.28	0.35	0.43	0.02	0.04	0.06	0.04	0.05	0.07	0.02	0.03	0.04	0.03	0.04	0.05	0.03	0.05	0.08	0.04	0.07	0.10
Guinea	10	K17_rcp45_2050	0.23	0.26	0.29	0.28	0.30	0.34	0.02	0.03	0.04	0.03	0.04	0.05	0.02	0.03	0.03	0.03	0.03	0.03	0.03	0.04	0.05	0.04	0.05	0.06
Guinea	10	K17_rcp45_2100	0.27	0.35	0.47	0.33	0.41	0.51	0.03	0.05	0.08	0.04	0.07	0.10	0.03	0.04	0.06	0.03	0.05	0.07	0.04	0.07	0.11	0.06	0.09	0.12
Guinea	10	K17_rcp85_2050	0.24	0.26	0.29	0.28	0.31	0.35	0.02	0.03	0.04	0.03	0.04	0.05	0.02	0.03	0.03	0.03	0.03	0.04	0.03	0.04	0.05	0.04	0.05	0.07
Guinea	10	K17_rcp85_2100	0.34	0.45	0.56	0.39	0.49	0.58	0.05	0.08	0.12	0.06	0.09	0.14	0.03	0.05	0.09	0.04	0.06	0.11	0.06	0.10	0.16	0.08	0.11	0.17
Guinea-Bissau	1.5	Present day	--	0.00	--	--	0.00	--	--	0.00	--	--	0.00	--	--	0.00	--	--	0.00	--	--	0.00	--	--	0.00	--
Guinea-Bissau	1.5	K14_rcp26_2050	0.00	0.00	0.00	0.00	0.00	0.01	0.00	0.00	0.00	0.00	0.00	0.00	0.00	0.00	0.00	0.00	0.00	0.00	0.00	0.00	0.00	0.01	0.01	0.01
Guinea-Bissau	1.5	K14_rcp26_2100	0.00	0.00	0.01	0.00	0.01	0.02	0.00	0.00	0.00	0.00	0.00	0.00	0.00	0.00	0.00	0.00	0.00	0.00	0.00	0.01	0.01	0.01	0.01	0.02
Guinea-Bissau	1.5	K14_rcp45_2050	0.00	0.00	0.00	0.00	0.00	0.01	0.00	0.00	0.00	0.00	0.00	0.00	0.00	0.00	0.00	0.00	0.00	0.00	0.00	0.00	0.00	0.01	0.01	0.01
Guinea-Bissau	1.5	K14_rcp45_2100	0.00	0.00	0.01	0.00	0.01	0.03	0.00	0.00	0.00	0.00	0.00	0.00	0.00	0.00	0.00	0.00	0.00	0.00	0.00	0.01	0.01	0.01	0.01	0.02
Guinea-Bissau	1.5	K14_rcp85_2050	0.00	0.00	0.00	0.00	0.01	0.01	0.00	0.00	0.00	0.00	0.00	0.00	0.00	0.00	0.00	0.00	0.00	0.00	0.00	0.00	0.01	0.01	0.01	0.01
Guinea-Bissau	1.5	K14_rcp85_2100	0.00	0.01	0.03	0.01	0.02	0.04	0.00	0.00	0.00	0.00	0.00	0.00	0.00	0.00	0.00	0.00	0.00	0.01	0.00	0.01	0.02	0.01	0.02	0.04
Guinea-Bissau	1.5	K17_rcp26_2050	0.00	0.00	0.00	0.00	0.00	0.01	0.00	0.00	0.00	0.00	0.00	0.00	0.00	0.00	0.00	0.00	0.00	0.00	0.00	0.00	0.01	0.00	0.01	0.01
Guinea-Bissau	1.5	K17_rcp26_2100	0.00	0.00	0.02	0.00	0.01	0.03	0.00	0.00	0.00	0.00	0.00	0.00	0.00	0.00	0.00	0.00	0.00	0.00	0.00	0.01	0.02	0.01	0.01	0.03
Guinea-Bissau	1.5	K17_rcp45_2050	0.00	0.00	0.00	0.00	0.01	0.01	0.00	0.00	0.00	0.00	0.00	0.00	0.00	0.00	0.00	0.00	0.00	0.00	0.00	0.00	0.01	0.00	0.01	0.01
Guinea-Bissau	1.5	K17_rcp45_2100	0.00	0.01	0.05	0.01	0.02	0.06	0.00	0.00	0.00	0.00	0.00	0.00	0.00	0.00	0.01	0.00	0.00	0.01	0.00	0.01	0.04	0.01	0.02	0.06
Guinea-Bissau	1.5	K17_rcp85_2050	0.00	0.00	0.00	0.00	0.01	0.01	0.00	0.00	0.00	0.00	0.00	0.00	0.00	0.00	0.00	0.00	0.00	0.00	0.00	0.00	0.01	0.01	0.01	0.01
Guinea-Bissau	1.5	K17_rcp85_2100	0.01	0.04	0.10	0.02	0.05	0.12	0.00	0.00	0.01	0.00	0.00	0.02	0.00	0.01	0.02	0.00	0.01	0.02	0.01	0.03	0.09	0.02	0.05	0.11
Guyana	0.72	Present day	--	0.03	--	--	0.06	--	--	0.03	--	--	0.05	--	--	0.04	--	--	0.09	--	--	0.01	--	--	0.03	--
Guyana	0.72	K14_rcp26_2050	0.04	0.05	0.06	0.08	0.09	0.12	0.03	0.04	0.05	0.06	0.06	0.07	0.06	0.07	0.09	0.11	0.12	0.14	0.02	0.03	0.03	0.04	0.05	0.07
Guyana	0.72	K14_rcp26_2100	0.04	0.08	0.15	0.08	0.14	0.26	0.04	0.06	0.08	0.06	0.08	0.13	0.06	0.10	0.16	0.11	0.15	0.20	0.02	0.04	0.09	0.05	0.09	0.16
Guyana	0.72	K14_rcp45_2050	0.04	0.05	0.06	0.08	0.09	0.12	0.03	0.04	0.05	0.06	0.06	0.07	0.06	0.07	0.09	0.11	0.12	0.14	0.02	0.03	0.03	0.04	0.05	0.07
Guyana	0.72	K14_rcp45_2100	0.05	0.09	0.18	0.09	0.17	0.29	0.04	0.06	0.09	0.06	0.09	0.15	0.07	0.12	0.17	0.12	0.16	0.22	0.02	0.05	0.11	0.05	0.10	0.19
Guyana	0.72	K14_rcp85_2050	0.04	0.05	0.07	0.08	0.10	0.13	0.03	0.04	0.05	0.06	0.07	0.08	0.06	0.08	0.10	0.11	0.13	0.14	0.02	0.03	0.04	0.04	0.06	0.08
Guyana	0.72	K14_rcp85_2100	0.06	0.12	0.26	0.12	0.22	0.38	0.05	0.07	0.13	0.07	0.11	0.18	0.09	0.14	0.20	0.14	0.19	0.25	0.03	0.07	0.16	0.07	0.14	0.25
Guyana	0.72	K17_rcp26_2050	0.03	0.05	0.07	0.07	0.09	0.14	0.03	0.04	0.06	0.05	0.06	0.08	0.05	0.07	0.10	0.10	0.12	0.15	0.01	0.02	0.04	0.03	0.05	0.08
Guyana	0.72	K17_rcp26_2100	0.04	0.08	0.20	0.07	0.16	0.32	0.03	0.06	0.10	0.05	0.08	0.16	0.05	0.11	0.18	0.10	0.16	0.23	0.02	0.05	0.12	0.04	0.09	0.21
Guyana	0.72	K17_rcp45_2050	0.03	0.05	0.08	0.07	0.09	0.15	0.03	0.04	0.06	0.05	0.07	0.08	0.05	0.08	0.11	0.10	0.12	0.15	0.01	0.03	0.04	0.04	0.05	0.09
Guyana	0.72	K17_rcp45_2100	0.06	0.15	0.38	0.11	0.26	0.48	0.05	0.08	0.18	0.07	0.13	0.24	0.09	0.16	0.26	0.13	0.21	0.30	0.03	0.09	0.26	0.06	0.17	0.34
Guyana	0.72	K17_rcp85_2050	0.04	0.05	0.08	0.07	0.10	0.16	0.03	0.04	0.06	0.05	0.07	0.08	0.05	0.08	0.11	0.10	0.13	0.16	0.02	0.03	0.05	0.04	0.06	0.09
Guyana	0.72	K17_rcp85_2100	0.12	0.32	0.54	0.22	0.44	0.55	0.07	0.16	0.32	0.11	0.21	0.37	0.14	0.23	0.35	0.19	0.28	0.39	0.07	0.21	0.44	0.14	0.30	0.48
Haiti	9.7	Present day	--	0.05	--	--	0.06	--	--	0.01	--	--	0.01	--	--	0.01	--	--	0.01	--	--	0.01	--	--	0.01	--
Haiti	9.7	K14_rcp26_2050	0.06	0.07	0.09	0.07	0.08	0.10	0.01	0.01	0.02	0.01	0.02	0.02	0.01	0.01	0.01	0.01	0.01	0.01	0.01	0.01	0.02	0.01	0.02	0.02
Haiti	9.7	K14_rcp26_2100	0.06	0.09	0.16	0.07	0.11	0.18	0.01	0.02	0.03	0.01	0.02	0.03	0.01	0.01	0.01	0.01	0.01	0.01	0.01	0.02	0.02	0.01	0.02	0.02
Haiti	9.7	K14_rcp45_2050	0.06	0.07	0.09	0.07	0.08	0.10	0.01	0.01	0.02	0.01	0.02	0.02	0.01	0.01	0.01	0.01	0.01	0.01	0.01	0.01	0.02	0.01	0.02	0.02
Haiti	9.7	K14_rcp45_2100	0.06	0.10	0.18	0.07	0.12	0.20	0.01	0.02	0.03	0.02	0.02	0.03	0.01	0.01	0.01	0.01	0.01	0.01	0.01	0.02	0.02	0.01	0.02	0.03
Haiti	9.7	K14_rcp85_2050	0.06	0.07	0.09	0.07	0.08	0.10	0.01	0.02	0.02	0.01	0.02	0.02	0.01	0.01	0.01	0.01	0.01	0.01	0.01	0.02	0.02	0.01	0.02	0.02
Haiti	9.7	K14_rcp85_2100	0.08	0.13	0.23	0.08	0.14	0.25	0.02	0.03	0.04	0.02	0.03	0.04	0.01	0.01	0.01	0.01	0.01	0.01	0.02	0.02	0.03	0.02	0.02	0.03
Haiti	9.7	K17_rcp26_2050	0.05	0.07	0.10	0.06	0.08	0.11	0.01	0.01	0.02	0.01	0.02	0.02	0.01	0.01	0.01	0.01	0.01	0.01	0.01	0.01	0.02	0.01	0.02	0.02
Haiti	9.7	K17_rcp26_2100	0.06	0.10	0.20	0.07	0.12	0.22	0.01	0.02	0.03	0.01	0.02	0.04	0.01	0.01	0.01	0.01	0.01	0.01	0.01	0.02	0.03	0.01	0.02	0.03
Haiti	9.7	K17_rcp45_2050	0.05	0.07	0.10	0.06	0.08	0.11	0.01	0.02	0.02	0.01	0.02	0.02	0.01	0.01	0.01	0.01	0.01	0.01	0.01	0.01	0.02	0.01	0.02	0.02
Haiti	9.7	K17_rcp45_2100	0.08	0.16	0.35	0.09	0.18	0.39	0.02	0.03	0.05	0.02	0.03	0.05	0.01	0.01	0.02	0.01	0.01	0.02	0.02	0.02	0.04	0.02	0.02	0.04
Haiti	9.7	K17_rcp85_2050	0.06	0.08	0.10	0.06	0.09	0.12	0.01	0.02	0.02	0.01	0.02	0.02	0.01	0.01	0.01	0.01	0.01	0.01	0.01	0.02	0.02	0.01	0.02	0.02
Haiti	9.7	K17_rcp85_2100	0.12	0.28	0.65	0.14	0.31	0.67	0.03	0.04	0.08	0.03	0.04	0.09	0.01	0.02	0.03	0.01	0.02	0.03	0.02	0.04	0.08	0.02	0.04	0.09
Honduras	8.0	Present day	--	0.00	--	--	0.00	--	--	0.00	--	--	0.00	--	--	0.00	--	--	0.00	--	--	0.00	--	--	0.00	--
Honduras	8.0	K14_rcp26_2050	0.00	0.00	0.01	0.00	0.00	0.01	0.00	0.00	0.00	0.00	0.00	0.00	0.00	0.00	0.00	0.00	0.00	0.00	0.00	0.00	0.01	0.00	0.00	0.01
Honduras	8.0	K14_rcp26_2100	0.00	0.01	0.02	0.00	0.01	0.02	0.00	0.00	0.00	0.00	0.00	0.00	0.00	0.00	0.01	0.00	0.00	0.01	0.00	0.01	0.01	0.00	0.01	0.01
Honduras	8.0	K14_rcp45_2050	0.00	0.00	0.01	0.00	0.00	0.01	0.00	0.00	0.00	0.00	0.00	0.00	0.00	0.00	0.00	0.00	0.00	0.00	0.00	0.00	0.01	0.00	0.00	0.01
Honduras	8.0	K14_rcp45_2100	0.00	0.01	0.02	0.01	0.01	0.03	0.00	0.00	0.00	0.00	0.00	0.00	0.00	0.00	0.01	0.00	0.00	0.01	0.00	0.01	0.01	0.00	0.01	0.01
Honduras	8.0	K14_rcp85_2050	0.00	0.00	0.01	0.00	0.01	0.01	0.00	0.00	0.00	0.00	0.00	0.00	0.00	0.00	0.00	0.00	0.00	0.00	0.00	0.00	0.01	0.00	0.00	0.01
Honduras	8.0	K14_rcp85_2100	0.01	0.02	0.04	0.01	0.02	0.04	0.00	0.00	0.01	0.00	0.00	0.01	0.00	0.01	0.01	0.00	0.01	0.01	0.01	0.01	0.02	0.01	0.01	0.02
Honduras	8.0	K17_rcp26_2050	0.00	0.00	0.01	0.00	0.00	0.01	0.00	0.00	0.00	0.00	0.00	0.00	0.00	0.00	0.00	0.00	0.00	0.00	0.00	0.00	0.01	0.00	0.00	0.01
Honduras	8.0	K17_rcp26_2100	0.00	0.01	0.03	0.00	0.01	0.03	0.00	0.00	0.00	0.00	0.00	0.00	0.00	0.00	0.01	0.00	0.00	0.01	0.00	0.01	0.02	0.00	0.01	0.02
Honduras	8.0	K17_rcp45_2050	0.00	0.00	0.01	0.00	0.00	0.01	0.00	0.00	0.00	0.00	0.00	0.00	0.00	0.00	0.00	0.00	0.00	0.00	0.00	0.00	0.01	0.00	0.00	0.01
Honduras	8.0	K17_rcp45_2100	0.01	0.02	0.08	0.01	0.02	0.09	0.00	0.00	0.01	0.00	0.00	0.01	0.00	0.01	0.01	0.00	0.01	0.01	0.01	0.01	0.04	0.01	0.01	0.04
Honduras	8.0	K17_rcp85_2050	0.00	0.01	0.01	0.00	0.01	0.01	0.00	0.00	0.00	0.00	0.00	0.00	0.00	0.00	0.00	0.00	0.00	0.00	0.00	0.00	0.01	0.00	0.00	0.01
Honduras	8.0	K17_rcp85_2100	0.02	0.06	0.24	0.02	0.07	0.25	0.00	0.01	0.02	0.00	0.01	0.02	0.01	0.01	0.02	0.01	0.01	0.02	0.01	0.03	0.08	0.01	0.03	0.08
Hong Kong	7.1	Present day	--	0.73	--	--	1.00	--	--	0.12	--	--	0.20	--	--	0.10	--	--	0.16	--	--	0.08	--	--	0.14	--
Hong Kong	7.1	K14_rcp26_2050	0.74	0.77	0.81	1.1	1.1	1.2	0.12	0.13	0.15	0.20	0.22	0.23	0.10	0.11	0.12	0.16	0.17	0.19	0.08	0.08	0.10	0.15	0.16	0.18
Hong Kong	7.1	K14_rcp26_2100	0.74	0.82	0.94	1.1	1.2	1.4	0.12	0.15	0.19	0.20	0.24	0.29	0.10	0.12	0.15	0.16	0.19	0.23	0.08	0.10	0.14	0.15	0.18	0.23
Hong Kong	7.1	K14_rcp45_2050	0.74	0.77	0.81	1.1	1.1	1.2	0.12	0.13	0.15	0.20	0.22	0.24	0.10	0.11	0.12	0.16	0.17	0.19	0.08	0.08	0.10	0.15	0.16	0.18
Hong Kong	7.1	K14_rcp45_2100	0.76	0.85	0.98	1.1	1.3	1.4	0.13	0.16	0.20	0.21	0.25	0.30	0.10	0.13	0.16	0.17	0.20	0.25	0.08	0.11	0.15	0.16	0.20	0.24
Hong Kong	7.1	K14_rcp85_2050	0.75	0.78	0.82	1.1	1.1	1.2	0.12	0.14	0.15	0.21	0.22	0.24	0.10	0.11	0.12	0.16	0.18	0.19	0.08	0.08	0.10	0.15	0.17	0.18
Hong Kong	7.1	K14_rcp85_2100	0.80	0.91	1.1	1.2	1.3	1.5	0.14	0.18	0.23	0.23	0.27	0.33	0.11	0.14	0.18	0.18	0.22	0.28	0.09	0.13	0.16	0.17	0.22	0.27
Hong Kong	7.1	K17_rcp26_2050	0.73	0.77	0.82	1.00	1.1	1.2	0.12	0.13	0.15	0.20	0.22	0.24	0.10	0.11	0.12	0.16	0.17	0.19	0.08	0.08	0.10	0.14	0.16	0.18
Hong Kong	7.1	K17_rcp26_2100	0.74	0.84	0.99	1.1	1.2	1.4	0.12	0.15	0.20	0.20	0.25	0.30	0.10	0.12	0.16	0.16	0.19	0.25	0.08	0.11	0.15	0.15	0.19	0.25
Hong Kong	7.1	K17_rcp45_2050	0.73	0.77	0.83	1.00	1.1	1.2	0.12	0.13	0.15	0.20	0.22	0.24	0.10	0.11	0.12	0.16	0.17	0.19	0.08	0.08	0.10	0.15	0.16	0.19
Hong Kong	7.1	K17_rcp45_2100	0.80	0.94	1.3	1.2	1.4	1.6	0.14	0.19	0.26	0.23	0.29	0.37	0.11	0.15	0.21	0.18	0.23	0.33	0.09	0.14	0.21	0.17	0.23	0.31
Hong Kong	7.1	K17_rcp85_2050	0.74	0.78	0.84	1.1	1.1	1.2	0.12	0.14	0.16	0.20	0.22	0.25	0.10	0.11	0.13	0.16	0.18	0.20	0.08	0.09	0.11	0.15	0.17	0.19
Hong Kong	7.1	K17_rcp85_2100	0.90	1.2	1.6	1.3	1.6	1.8	0.18	0.25	0.37	0.27	0.35	0.50	0.14	0.20	0.33	0.22	0.30	0.48	0.13	0.19	0.31	0.22	0.29	0.44
India	1200	Present day	--	17	--	--	31	--	--	2.1	--	--	4.0	--	--	1.6	--	--	3.8	--	--	1.4	--	--	4.1	--
India	1200	K14_rcp26_2050	19	21	22	34	35	37	2.5	2.7	3.0	4.6	5.0	5.5	2.0	2.2	2.5	4.8	5.3	6.0	1.9	2.1	2.4	6.8	8.0	9.0
India	1200	K14_rcp26_2100	22	26	31	37	41	45	2.8	3.5	4.5	5.7	7.0	9.1	2.4	3.3	4.6	6.1	7.5	9.5	2.7	4.2	6.5	9.0	11	15
India	1200	K14_rcp45_2050	19	21	23	34	36	37	2.5	2.8	3.0	4.6	5.1	5.6	2.0	2.3	2.6	4.8	5.4	6.1	1.9	2.1	2.5	6.8	8.1	9.2
India	1200	K14_rcp45_2100	23	27	33	38	42	46	3.0	3.8	4.9	6.0	7.5	9.9	2.6	3.6	5.0	6.4	8.0	10	3.0	4.8	7.3	9.6	12	16
India	1200	K14_rcp85_2050	20	21	23	34	36	38	2.6	2.8	3.1	4.7	5.2	5.7	2.0	2.3	2.6	5.0	5.5	6.2	1.9	2.2	2.5	7.1	8.3	9.4
India	1200	K14_rcp85_2100	25	30	37	40	44	49	3.4	4.2	6.1	6.7	8.5	11	3.1	4.2	6.3	7.1	9.0	12	3.7	5.9	8.9	11	14	18
India	1200	K17_rcp26_2050	17	20	23	32	34	37	2.3	2.6	3.1	4.2	4.8	5.5	1.7	2.1	2.7	4.1	4.8	5.8	1.7	2.0	2.5	4.7	6.2	8.5
India	1200	K17_rcp26_2100	19	25	32	34	40	46	2.5	3.4	4.7	4.8	6.2	8.8	2.0	3.0	4.5	4.7	6.5	9.2	2.2	3.1	5.1	5.8	9.7	14
India	1200	K17_rcp45_2050	18	20	23	32	34	37	2.3	2.7	3.2	4.2	4.9	5.7	1.7	2.2	2.7	4.1	4.9	6.0	1.7	2.1	2.6	4.8	6.5	8.8
India	1200	K17_rcp45_2100	22	30	41	37	44	54	3.0	4.2	7.0	5.5	7.8	13	2.5	3.9	7.1	5.6	8.3	13	2.7	4.4	11	7.6	13	19
India	1200	K17_rcp85_2050	18	21	24	32	35	38	2.4	2.8	3.3	4.4	5.0	5.8	1.8	2.3	2.8	4.3	5.1	6.2	1.7	2.1	2.7	5.1	6.9	9.1
India	1200	K17_rcp85_2100	27	38	53	42	51	65	3.9	6.2	12	7.0	11	19	3.5	6.2	12	7.4	11	18	3.9	8.3	19	12	17	27
Indonesia	240	Present day	--	8.9	--	--	20	--	--	1.5	--	--	4.3	--	--	1.2	--	--	3.5	--	--	1.8	--	--	5.3	--
Indonesia	240	K14_rcp26_2050	10	11	12	21	23	25	1.8	2.1	2.3	4.6	5.0	5.5	1.4	1.6	1.9	3.7	4.1	4.5	2.0	2.3	2.6	5.9	6.5	7.2
Indonesia	240	K14_rcp26_2100	11	13	17	22	27	33	1.9	2.6	3.5	4.8	6.0	7.8	1.5	2.1	2.9	3.9	4.9	6.5	2.2	2.9	4.5	6.2	7.9	11
Indonesia	240	K14_rcp45_2050	10	11	12	21	23	26	1.8	2.1	2.4	4.6	5.1	5.6	1.4	1.7	1.9	3.7	4.1	4.6	2.0	2.3	2.6	5.9	6.6	7.3
Indonesia	240	K14_rcp45_2100	11	14	18	24	29	34	2.1	2.8	3.8	5.1	6.4	8.4	1.7	2.3	3.1	4.2	5.3	7.0	2.4	3.3	5.1	6.6	8.6	11
Indonesia	240	K14_rcp85_2050	10	12	13	22	24	26	1.9	2.1	2.5	4.7	5.2	5.7	1.4	1.7	2.0	3.8	4.2	4.7	2.1	2.4	2.7	6.0	6.7	7.5
Indonesia	240	K14_rcp85_2100	13	16	22	26	31	37	2.4	3.3	4.9	5.7	7.3	9.9	2.0	2.7	4.1	4.7	6.0	8.3	2.7	4.0	6.5	7.5	9.9	13
Indonesia	240	K17_rcp26_2050	9.2	11	13	20	23	28	1.6	2.1	2.7	4.3	5.0	6.1	1.2	1.6	2.2	3.5	4.1	5.1	1.8	2.3	3.0	5.4	6.5	8.2
Indonesia	240	K17_rcp26_2100	9.7	14	22	21	28	36	1.6	2.8	4.7	4.4	6.3	9.6	1.3	2.3	3.9	3.6	5.2	8.1	1.9	3.2	6.2	5.6	8.5	13
Indonesia	240	K17_rcp45_2050	9.3	11	14	20	24	28	1.6	2.1	2.8	4.3	5.1	6.3	1.2	1.7	2.3	3.5	4.2	5.2	1.9	2.3	3.2	5.5	6.7	8.4
Indonesia	240	K17_rcp45_2100	12	18	31	24	34	42	2.2	3.7	7.0	5.3	8.2	13	1.8	3.1	5.9	4.3	6.8	11	2.5	4.9	9.7	6.9	11	18
Indonesia	240	K17_rcp85_2050	9.5	12	14	20	24	29	1.6	2.2	2.9	4.4	5.3	6.5	1.2	1.8	2.4	3.5	4.3	5.3	1.9	2.5	3.3	5.6	6.9	8.7
Indonesia	240	K17_rcp85_2100	16	27	41	31	40	49	3.2	6.0	12	7.1	12	20	2.6	5.0	11	5.9	9.9	17	4.0	8.2	16	9.7	15	25
Iran	77	Present day	--	0.11	--	--	0.18	--	--	0.01	--	--	0.03	--	--	0.02	--	--	0.05	--	--	0.01	--	--	0.02	--
Iran	77	K14_rcp26_2050	0.13	0.15	0.18	0.20	0.28	0.38	0.01	0.02	0.03	0.03	0.03	0.04	0.02	0.04	0.05	0.05	0.06	0.08	0.01	0.01	0.02	0.02	0.02	0.02
Iran	77	K14_rcp26_2100	0.14	0.19	0.42	0.22	0.40	0.57	0.01	0.03	0.05	0.03	0.04	0.09	0.02	0.05	0.09	0.05	0.08	0.13	0.01	0.02	0.03	0.02	0.02	0.04
Iran	77	K14_rcp45_2050	0.13	0.15	0.18	0.20	0.29	0.39	0.01	0.02	0.03	0.03	0.03	0.04	0.02	0.04	0.05	0.05	0.06	0.08	0.01	0.01	0.02	0.02	0.02	0.02
Iran	77	K14_rcp45_2100	0.15	0.23	0.45	0.24	0.42	0.62	0.02	0.03	0.06	0.03	0.05	0.10	0.03	0.06	0.10	0.05	0.09	0.14	0.01	0.02	0.03	0.02	0.03	0.05
Iran	77	K14_rcp85_2050	0.13	0.15	0.20	0.20	0.30	0.41	0.01	0.02	0.03	0.03	0.04	0.05	0.02	0.04	0.06	0.05	0.06	0.08	0.01	0.01	0.02	0.02	0.02	0.02
Iran	77	K14_rcp85_2100	0.16	0.36	0.56	0.30	0.48	0.86	0.02	0.04	0.09	0.03	0.06	0.12	0.04	0.07	0.13	0.06	0.10	0.17	0.01	0.02	0.04	0.02	0.03	0.07
Iran	77	K17_rcp26_2050	0.12	0.15	0.19	0.18	0.27	0.40	0.01	0.02	0.03	0.03	0.03	0.04	0.02	0.03	0.05	0.05	0.06	0.08	0.01	0.01	0.02	0.02	0.02	0.02
Iran	77	K17_rcp26_2100	0.13	0.20	0.45	0.19	0.41	0.60	0.01	0.03	0.05	0.03	0.05	0.09	0.02	0.06	0.09	0.05	0.08	0.13	0.01	0.02	0.03	0.02	0.02	0.05
Iran	77	K17_rcp45_2050	0.12	0.15	0.19	0.19	0.28	0.40	0.01	0.02	0.03	0.03	0.03	0.04	0.02	0.04	0.05	0.05	0.06	0.08	0.01	0.01	0.02	0.02	0.02	0.02
Iran	77	K17_rcp45_2100	0.16	0.40	0.73	0.33	0.52	1.1	0.02	0.04	0.11	0.04	0.07	0.15	0.04	0.08	0.15	0.07	0.11	0.20	0.01	0.02	0.06	0.02	0.04	0.10
Iran	77	K17_rcp85_2050	0.12	0.16	0.22	0.19	0.31	0.42	0.01	0.02	0.03	0.03	0.04	0.05	0.02	0.04	0.06	0.05	0.06	0.08	0.01	0.01	0.02	0.02	0.02	0.03
Iran	77	K17_rcp85_2100	0.32	0.59	1.3	0.46	0.91	1.4	0.04	0.09	0.26	0.06	0.13	0.35	0.07	0.13	0.26	0.10	0.17	0.32	0.02	0.04	0.17	0.03	0.08	0.23
Iraq	30	Present day	--	2.0	--	--	2.4	--	--	0.47	--	--	0.58	--	--	0.59	--	--	0.67	--	--	0.00	--	--	0.00	--
Iraq	30	K14_rcp26_2050	2.0	2.3	2.5	2.4	2.6	2.9	0.47	0.55	0.63	0.58	0.66	0.74	0.59	0.65	0.71	0.67	0.73	0.79	0.00	0.00	0.00	0.00	0.00	0.00
Iraq	30	K14_rcp26_2100	2.0	2.6	3.1	2.4	2.9	3.3	0.47	0.63	0.82	0.58	0.75	0.99	0.59	0.71	0.86	0.68	0.80	1.1	0.00	0.00	0.01	0.00	0.00	0.02
Iraq	30	K14_rcp45_2050	2.0	2.3	2.6	2.4	2.7	2.9	0.47	0.55	0.63	0.58	0.66	0.74	0.59	0.65	0.71	0.67	0.73	0.79	0.00	0.00	0.00	0.00	0.00	0.00
Iraq	30	K14_rcp45_2100	2.1	2.6	3.1	2.5	3.0	3.3	0.49	0.66	0.86	0.60	0.77	1.00	0.61	0.73	0.90	0.69	0.81	1.1	0.00	0.00	0.01	0.00	0.00	0.02
Iraq	30	K14_rcp85_2050	2.0	2.3	2.6	2.4	2.7	3.0	0.47	0.55	0.65	0.58	0.67	0.77	0.59	0.65	0.73	0.67	0.74	0.81	0.00	0.00	0.00	0.00	0.00	0.00
Iraq	30	K14_rcp85_2100	2.2	2.9	3.3	2.6	3.1	3.5	0.53	0.72	1.00	0.64	0.84	1.2	0.64	0.78	1.1	0.72	0.88	1.3	0.00	0.00	0.02	0.00	0.01	0.03
Iraq	30	K17_rcp26_2050	2.0	2.3	2.5	2.4	2.6	2.9	0.47	0.54	0.62	0.58	0.65	0.74	0.59	0.64	0.71	0.67	0.73	0.79	0.00	0.00	0.00	0.00	0.00	0.00
Iraq	30	K17_rcp26_2100	2.1	2.6	3.1	2.5	2.9	3.3	0.48	0.64	0.83	0.59	0.75	1.00	0.60	0.72	0.87	0.68	0.80	1.1	0.00	0.00	0.01	0.00	0.00	0.02
Iraq	30	K17_rcp45_2050	2.0	2.3	2.5	2.4	2.6	2.9	0.47	0.54	0.63	0.58	0.66	0.74	0.59	0.65	0.71	0.68	0.73	0.79	0.00	0.00	0.00	0.00	0.00	0.00
Iraq	30	K17_rcp45_2100	2.4	3.0	3.4	2.7	3.2	3.6	0.56	0.76	1.1	0.67	0.89	1.3	0.66	0.80	1.2	0.74	0.94	1.4	0.00	0.00	0.03	0.00	0.01	0.04
Iraq	30	K17_rcp85_2050	2.0	2.3	2.6	2.4	2.7	3.0	0.47	0.56	0.65	0.58	0.67	0.76	0.60	0.66	0.73	0.68	0.74	0.81	0.00	0.00	0.00	0.00	0.00	0.00
Iraq	30	K17_rcp85_2100	2.7	3.3	3.8	3.0	3.5	3.9	0.68	1.00	1.7	0.79	1.2	2.0	0.75	1.1	1.7	0.83	1.3	1.9	0.00	0.02	0.05	0.01	0.03	0.55
Ireland	4.6	Present day	--	0.02	--	--	0.06	--	--	0.02	--	--	0.04	--	--	0.02	--	--	0.04	--	--	0.01	--	--	0.03	--
Ireland	4.6	K14_rcp26_2050	0.02	0.02	0.02	0.06	0.08	0.10	0.02	0.02	0.02	0.04	0.05	0.05	0.02	0.03	0.03	0.04	0.05	0.05	0.01	0.01	0.02	0.03	0.03	0.04
Ireland	4.6	K14_rcp26_2100	0.02	0.02	0.04	0.06	0.09	0.17	0.02	0.02	0.03	0.04	0.05	0.07	0.02	0.03	0.04	0.04	0.05	0.06	0.01	0.02	0.02	0.03	0.03	0.05
Ireland	4.6	K14_rcp45_2050	0.02	0.02	0.02	0.06	0.08	0.10	0.02	0.02	0.02	0.04	0.05	0.05	0.02	0.03	0.03	0.04	0.05	0.05	0.01	0.01	0.02	0.03	0.03	0.04
Ireland	4.6	K14_rcp45_2100	0.02	0.03	0.04	0.07	0.11	0.19	0.02	0.03	0.03	0.04	0.05	0.07	0.02	0.03	0.04	0.05	0.06	0.07	0.01	0.02	0.02	0.03	0.04	0.05
Ireland	4.6	K14_rcp85_2050	0.02	0.02	0.03	0.06	0.08	0.10	0.02	0.02	0.03	0.04	0.05	0.05	0.02	0.03	0.03	0.04	0.05	0.05	0.01	0.02	0.02	0.03	0.03	0.04
Ireland	4.6	K14_rcp85_2100	0.02	0.03	0.06	0.08	0.14	0.24	0.02	0.03	0.04	0.05	0.06	0.08	0.03	0.03	0.04	0.05	0.06	0.08	0.01	0.02	0.03	0.03	0.04	0.06
Ireland	4.6	K17_rcp26_2050	0.02	0.02	0.03	0.06	0.08	0.12	0.02	0.02	0.03	0.04	0.05	0.06	0.02	0.03	0.03	0.04	0.05	0.06	0.01	0.01	0.02	0.03	0.03	0.04
Ireland	4.6	K17_rcp26_2100	0.02	0.03	0.05	0.06	0.12	0.22	0.02	0.03	0.04	0.04	0.06	0.07	0.02	0.03	0.04	0.04	0.06	0.07	0.01	0.02	0.03	0.03	0.04	0.05
Ireland	4.6	K17_rcp45_2050	0.02	0.02	0.03	0.06	0.08	0.12	0.02	0.02	0.03	0.04	0.05	0.06	0.02	0.03	0.03	0.04	0.05	0.06	0.01	0.02	0.02	0.03	0.03	0.04
Ireland	4.6	K17_rcp45_2100	0.03	0.05	0.15	0.10	0.20	0.33	0.02	0.04	0.06	0.05	0.07	0.11	0.03	0.04	0.06	0.05	0.07	0.10	0.02	0.02	0.04	0.04	0.05	0.08
Ireland	4.6	K17_rcp85_2050	0.02	0.02	0.03	0.06	0.09	0.13	0.02	0.02	0.03	0.04	0.05	0.06	0.02	0.03	0.03	0.04	0.05	0.06	0.01	0.02	0.02	0.03	0.03	0.04
Ireland	4.6	K17_rcp85_2100	0.04	0.10	0.32	0.18	0.30	0.40	0.03	0.05	0.10	0.07	0.10	0.16	0.04	0.05	0.10	0.07	0.09	0.14	0.02	0.04	0.08	0.05	0.07	0.13
Italy	58	Present day	--	0.43	--	--	0.49	--	--	0.15	--	--	0.30	--	--	0.38	--	--	0.49	--	--	0.16	--	--	0.20	--
Italy	58	K14_rcp26_2050	0.44	0.48	0.52	0.50	0.53	0.56	0.19	0.25	0.32	0.34	0.40	0.47	0.40	0.46	0.55	0.51	0.57	0.66	0.17	0.19	0.22	0.21	0.23	0.26
Italy	58	K14_rcp26_2100	0.45	0.52	0.59	0.51	0.56	0.63	0.23	0.36	0.55	0.37	0.50	0.72	0.41	0.55	0.76	0.52	0.66	0.87	0.18	0.22	0.31	0.21	0.26	0.36
Italy	58	K14_rcp45_2050	0.45	0.48	0.51	0.51	0.53	0.55	0.21	0.26	0.31	0.35	0.40	0.46	0.41	0.47	0.53	0.53	0.58	0.64	0.18	0.19	0.21	0.21	0.23	0.25
Italy	58	K14_rcp45_2100	0.49	0.54	0.58	0.54	0.57	0.62	0.29	0.39	0.55	0.43	0.54	0.68	0.48	0.59	0.74	0.59	0.70	0.85	0.20	0.23	0.29	0.24	0.28	0.35
Italy	58	K14_rcp85_2050	0.43	0.48	0.54	0.49	0.54	0.57	0.15	0.26	0.40	0.30	0.41	0.55	0.38	0.47	0.59	0.49	0.58	0.71	0.16	0.19	0.24	0.20	0.23	0.28
Italy	58	K14_rcp85_2100	0.50	0.56	0.61	0.54	0.59	0.67	0.32	0.46	0.65	0.47	0.60	0.80	0.51	0.65	0.83	0.62	0.76	0.94	0.20	0.26	0.34	0.25	0.31	0.40
Italy	58	K17_rcp26_2050	0.43	0.47	0.54	0.49	0.53	0.57	0.15	0.24	0.40	0.30	0.38	0.54	0.38	0.45	0.60	0.49	0.56	0.71	0.16	0.19	0.24	0.20	0.23	0.28
Italy	58	K17_rcp26_2100	0.43	0.53	0.63	0.49	0.56	0.69	0.15	0.37	0.70	0.30	0.52	0.85	0.38	0.57	0.86	0.49	0.68	0.98	0.16	0.23	0.36	0.20	0.27	0.42
Italy	58	K17_rcp45_2050	0.43	0.48	0.53	0.50	0.53	0.56	0.17	0.26	0.35	0.31	0.40	0.50	0.38	0.47	0.56	0.50	0.58	0.67	0.17	0.19	0.22	0.20	0.23	0.27
Italy	58	K17_rcp45_2100	0.51	0.58	0.72	0.55	0.61	0.83	0.32	0.53	0.91	0.47	0.66	1.1	0.52	0.72	1.00	0.63	0.83	1.1	0.21	0.29	0.46	0.25	0.34	0.54
Italy	58	K17_rcp85_2050	0.43	0.48	0.55	0.49	0.54	0.58	0.15	0.26	0.42	0.30	0.41	0.56	0.38	0.48	0.62	0.49	0.59	0.73	0.16	0.19	0.25	0.20	0.23	0.29
Italy	58	K17_rcp85_2100	0.56	0.66	1.3	0.59	0.74	1.6	0.48	0.79	1.4	0.62	0.94	1.5	0.66	0.93	1.4	0.77	1.00	1.5	0.26	0.40	0.75	0.31	0.47	0.84
Jamaica	2.8	Present day	--	0.00	--	--	0.00	--	--	0.01	--	--	0.01	--	--	0.01	--	--	0.01	--	--	0.01	--	--	0.01	--
Jamaica	2.8	K14_rcp26_2050	0.00	0.00	0.00	0.00	0.00	0.00	0.01	0.01	0.01	0.01	0.01	0.01	0.01	0.01	0.01	0.01	0.01	0.01	0.01	0.01	0.01	0.01	0.01	0.01
Jamaica	2.8	K14_rcp26_2100	0.00	0.00	0.01	0.00	0.00	0.01	0.01	0.01	0.02	0.01	0.01	0.02	0.01	0.01	0.02	0.01	0.01	0.02	0.01	0.01	0.02	0.01	0.01	0.02
Jamaica	2.8	K14_rcp45_2050	0.00	0.00	0.00	0.00	0.00	0.00	0.01	0.01	0.01	0.01	0.01	0.01	0.01	0.01	0.01	0.01	0.01	0.01	0.01	0.01	0.01	0.01	0.01	0.01
Jamaica	2.8	K14_rcp45_2100	0.00	0.01	0.02	0.00	0.01	0.02	0.01	0.01	0.02	0.01	0.01	0.02	0.01	0.01	0.02	0.01	0.01	0.02	0.01	0.01	0.02	0.01	0.01	0.02
Jamaica	2.8	K14_rcp85_2050	0.00	0.00	0.00	0.00	0.00	0.00	0.01	0.01	0.01	0.01	0.01	0.01	0.01	0.01	0.01	0.01	0.01	0.01	0.01	0.01	0.01	0.01	0.01	0.01
Jamaica	2.8	K14_rcp85_2100	0.00	0.01	0.02	0.00	0.01	0.02	0.01	0.02	0.02	0.01	0.02	0.02	0.01	0.02	0.03	0.01	0.02	0.03	0.01	0.01	0.02	0.01	0.01	0.02
Jamaica	2.8	K17_rcp26_2050	0.00	0.00	0.00	0.00	0.00	0.00	0.01	0.01	0.01	0.01	0.01	0.01	0.01	0.01	0.01	0.01	0.01	0.01	0.01	0.01	0.01	0.01	0.01	0.01
Jamaica	2.8	K17_rcp26_2100	0.00	0.01	0.02	0.00	0.01	0.02	0.01	0.01	0.02	0.01	0.01	0.02	0.01	0.01	0.02	0.01	0.01	0.02	0.01	0.01	0.02	0.01	0.01	0.02
Jamaica	2.8	K17_rcp45_2050	0.00	0.00	0.00	0.00	0.00	0.00	0.01	0.01	0.01	0.01	0.01	0.01	0.01	0.01	0.01	0.01	0.01	0.01	0.01	0.01	0.01	0.01	0.01	0.01
Jamaica	2.8	K17_rcp45_2100	0.00	0.01	0.04	0.00	0.01	0.04	0.01	0.02	0.03	0.01	0.02	0.03	0.01	0.02	0.03	0.01	0.02	0.03	0.01	0.01	0.03	0.01	0.01	0.03
Jamaica	2.8	K17_rcp85_2050	0.00	0.00	0.01	0.00	0.00	0.01	0.01	0.01	0.01	0.01	0.01	0.01	0.01	0.01	0.01	0.01	0.01	0.01	0.01	0.01	0.01	0.01	0.01	0.01
Jamaica	2.8	K17_rcp85_2100	0.01	0.03	0.14	0.01	0.03	0.14	0.02	0.03	0.06	0.02	0.03	0.06	0.02	0.03	0.06	0.02	0.03	0.06	0.01	0.03	0.07	0.01	0.03	0.07
Japan	130	Present day	--	3.2	--	--	4.1	--	--	3.4	--	--	4.0	--	--	2.8	--	--	3.3	--	--	2.4	--	--	2.8	--
Japan	130	K14_rcp26_2050	3.5	3.8	4.3	4.6	5.2	5.9	3.7	4.0	4.3	4.3	4.6	4.9	3.0	3.3	3.6	3.6	3.8	4.2	2.6	2.8	3.1	3.1	3.3	3.6
Japan	130	K14_rcp26_2100	3.8	4.7	6.6	5.1	6.5	9.0	3.9	4.5	5.5	4.6	5.2	6.3	3.2	3.8	4.7	3.8	4.4	5.5	2.8	3.3	4.1	3.3	3.9	4.8
Japan	130	K14_rcp45_2050	3.6	3.9	4.3	4.7	5.3	6.0	3.7	4.0	4.3	4.3	4.6	5.0	3.0	3.3	3.6	3.6	3.9	4.2	2.6	2.9	3.1	3.1	3.4	3.6
Japan	130	K14_rcp45_2100	3.9	5.0	7.3	5.4	7.1	10	4.0	4.8	5.8	4.7	5.5	6.7	3.3	4.0	5.0	3.9	4.6	5.9	2.9	3.5	4.4	3.4	4.1	5.2
Japan	130	K14_rcp85_2050	3.6	4.0	4.5	4.8	5.4	6.2	3.8	4.1	4.4	4.4	4.7	5.1	3.1	3.4	3.7	3.6	3.9	4.3	2.7	2.9	3.2	3.1	3.4	3.7
Japan	130	K14_rcp85_2100	4.4	6.1	9.8	6.1	8.5	13	4.4	5.3	6.8	5.0	6.1	7.7	3.6	4.5	6.0	4.2	5.3	6.9	3.2	3.9	5.2	3.7	4.6	6.1
Japan	130	K17_rcp26_2050	3.4	3.8	4.5	4.4	5.2	6.3	3.6	4.0	4.5	4.2	4.6	5.1	2.9	3.2	3.7	3.5	3.8	4.3	2.5	2.8	3.2	3.0	3.3	3.8
Japan	130	K17_rcp26_2100	3.7	4.9	7.6	4.9	6.9	10	3.8	4.7	6.0	4.5	5.4	6.9	3.1	3.9	5.2	3.7	4.5	6.1	2.7	3.4	4.5	3.2	4.0	5.3
Japan	130	K17_rcp45_2050	3.4	3.9	4.6	4.5	5.3	6.4	3.6	4.0	4.5	4.2	4.6	5.2	2.9	3.3	3.8	3.5	3.9	4.4	2.6	2.9	3.3	3.0	3.4	3.8
Japan	130	K17_rcp45_2100	4.3	6.8	13	6.0	9.3	17	4.3	5.6	7.9	5.0	6.5	9.0	3.6	4.8	7.0	4.2	5.6	8.1	3.1	4.2	6.2	3.7	4.9	7.3
Japan	130	K17_rcp85_2050	3.5	4.0	4.8	4.6	5.5	6.7	3.7	4.1	4.6	4.3	4.8	5.3	3.0	3.4	3.9	3.5	4.0	4.5	2.6	3.0	3.4	3.1	3.5	3.9
Japan	130	K17_rcp85_2100	6.1	12	27	8.4	15	29	5.3	7.4	12	6.1	8.4	14	4.5	6.6	11	5.2	7.6	12	4.0	5.8	9.6	4.6	6.8	11
Jersey	0.09	Present day	--	0.01	--	--	0.01	--	--	0.00	--	--	0.00	--	--	0.00	--	--	0.00	--	--	0.00	--	--	0.00	--
Jersey	0.09	K14_rcp26_2050	0.01	0.01	0.01	0.01	0.01	0.02	0.00	0.00	0.00	0.00	0.00	0.00	0.00	0.00	0.00	0.00	0.00	0.00	0.00	0.00	0.00	0.00	0.00	0.00
Jersey	0.09	K14_rcp26_2100	0.01	0.01	0.01	0.01	0.02	0.02	0.00	0.00	0.00	0.00	0.00	0.00	0.00	0.00	0.00	0.00	0.00	0.00	0.00	0.00	0.00	0.00	0.00	0.00
Jersey	0.09	K14_rcp45_2050	0.01	0.01	0.01	0.01	0.01	0.02	0.00	0.00	0.00	0.00	0.00	0.00	0.00	0.00	0.00	0.00	0.00	0.00	0.00	0.00	0.00	0.00	0.00	0.00
Jersey	0.09	K14_rcp45_2100	0.01	0.01	0.01	0.01	0.02	0.02	0.00	0.00	0.00	0.00	0.00	0.00	0.00	0.00	0.00	0.00	0.00	0.00	0.00	0.00	0.00	0.00	0.00	0.00
Jersey	0.09	K14_rcp85_2050	0.01	0.01	0.01	0.01	0.01	0.02	0.00	0.00	0.00	0.00	0.00	0.00	0.00	0.00	0.00	0.00	0.00	0.00	0.00	0.00	0.00	0.00	0.00	0.00
Jersey	0.09	K14_rcp85_2100	0.01	0.01	0.01	0.01	0.02	0.02	0.00	0.00	0.00	0.00	0.00	0.00	0.00	0.00	0.00	0.00	0.00	0.00	0.00	0.00	0.00	0.00	0.00	0.00
Jersey	0.09	K17_rcp26_2050	0.01	0.01	0.01	0.01	0.01	0.02	0.00	0.00	0.00	0.00	0.00	0.00	0.00	0.00	0.00	0.00	0.00	0.00	0.00	0.00	0.00	0.00	0.00	0.00
Jersey	0.09	K17_rcp26_2100	0.01	0.01	0.01	0.01	0.02	0.02	0.00	0.00	0.00	0.00	0.00	0.00	0.00	0.00	0.00	0.00	0.00	0.00	0.00	0.00	0.00	0.00	0.00	0.00
Jersey	0.09	K17_rcp45_2050	0.01	0.01	0.01	0.01	0.01	0.02	0.00	0.00	0.00	0.00	0.00	0.00	0.00	0.00	0.00	0.00	0.00	0.00	0.00	0.00	0.00	0.00	0.00	0.00
Jersey	0.09	K17_rcp45_2100	0.01	0.01	0.01	0.02	0.02	0.02	0.00	0.00	0.00	0.00	0.00	0.00	0.00	0.00	0.00	0.00	0.00	0.01	0.00	0.00	0.00	0.00	0.00	0.00
Jersey	0.09	K17_rcp85_2050	0.01	0.01	0.01	0.01	0.01	0.02	0.00	0.00	0.00	0.00	0.00	0.00	0.00	0.00	0.00	0.00	0.00	0.00	0.00	0.00	0.00	0.00	0.00	0.00
Jersey	0.09	K17_rcp85_2100	0.01	0.01	0.02	0.02	0.02	0.02	0.00	0.00	0.00	0.00	0.00	0.01	0.00	0.00	0.00	0.00	0.01	0.01	0.00	0.00	0.00	0.00	0.00	0.01
Kenya	40	Present day	--	0.03	--	--	0.09	--	--	0.01	--	--	0.03	--	--	0.02	--	--	0.04	--	--	0.02	--	--	0.04	--
Kenya	40	K14_rcp26_2050	0.03	0.03	0.04	0.11	0.11	0.12	0.01	0.02	0.02	0.03	0.04	0.04	0.02	0.02	0.02	0.04	0.04	0.05	0.02	0.02	0.02	0.04	0.04	0.04
Kenya	40	K14_rcp26_2100	0.03	0.04	0.06	0.11	0.12	0.14	0.01	0.02	0.02	0.03	0.04	0.05	0.02	0.03	0.03	0.04	0.05	0.06	0.02	0.02	0.03	0.04	0.05	0.05
Kenya	40	K14_rcp45_2050	0.03	0.03	0.04	0.11	0.11	0.12	0.01	0.02	0.02	0.03	0.04	0.04	0.02	0.02	0.02	0.04	0.04	0.05	0.02	0.02	0.02	0.04	0.04	0.04
Kenya	40	K14_rcp45_2100	0.03	0.04	0.06	0.11	0.13	0.15	0.02	0.02	0.02	0.04	0.04	0.05	0.02	0.03	0.03	0.05	0.05	0.06	0.02	0.02	0.03	0.04	0.05	0.05
Kenya	40	K14_rcp85_2050	0.03	0.03	0.04	0.11	0.11	0.12	0.01	0.02	0.02	0.03	0.04	0.04	0.02	0.02	0.02	0.04	0.05	0.05	0.02	0.02	0.02	0.04	0.04	0.05
Kenya	40	K14_rcp85_2100	0.04	0.05	0.08	0.12	0.14	0.16	0.02	0.02	0.03	0.04	0.05	0.05	0.02	0.03	0.04	0.05	0.06	0.06	0.02	0.03	0.04	0.05	0.05	0.06
Kenya	40	K17_rcp26_2050	0.03	0.03	0.04	0.10	0.11	0.12	0.01	0.02	0.02	0.03	0.04	0.04	0.02	0.02	0.03	0.04	0.04	0.05	0.02	0.02	0.02	0.04	0.04	0.05
Kenya	40	K17_rcp26_2100	0.03	0.04	0.06	0.11	0.13	0.15	0.01	0.02	0.02	0.03	0.04	0.05	0.02	0.03	0.03	0.04	0.05	0.06	0.02	0.02	0.03	0.04	0.05	0.05
Kenya	40	K17_rcp45_2050	0.03	0.03	0.04	0.10	0.11	0.12	0.01	0.02	0.02	0.03	0.04	0.04	0.02	0.02	0.03	0.04	0.04	0.05	0.02	0.02	0.02	0.04	0.04	0.05
Kenya	40	K17_rcp45_2100	0.04	0.06	0.11	0.12	0.14	0.17	0.02	0.02	0.04	0.04	0.05	0.06	0.02	0.03	0.05	0.05	0.06	0.07	0.02	0.03	0.04	0.04	0.05	0.06
Kenya	40	K17_rcp85_2050	0.03	0.03	0.04	0.11	0.11	0.12	0.01	0.02	0.02	0.03	0.04	0.04	0.02	0.02	0.03	0.04	0.05	0.05	0.02	0.02	0.02	0.04	0.04	0.05
Kenya	40	K17_rcp85_2100	0.05	0.11	0.15	0.14	0.17	0.22	0.02	0.03	0.05	0.05	0.06	0.07	0.03	0.04	0.06	0.06	0.07	0.09	0.03	0.04	0.06	0.05	0.06	0.08
Kiribati	0.10	Present day	--	0.02	--	--	0.03	--	--	0.01	--	--	0.01	--	--	0.00	--	--	0.01	--	--	0.00	--	--	0.00	--
Kiribati	0.10	K14_rcp26_2050	0.02	0.02	0.02	0.03	0.03	0.03	0.01	0.01	0.01	0.01	0.01	0.01	0.01	0.01	0.01	0.01	0.01	0.01	0.00	0.00	0.00	0.00	0.00	0.01
Kiribati	0.10	K14_rcp26_2100	0.02	0.03	0.03	0.03	0.03	0.04	0.01	0.01	0.01	0.01	0.01	0.01	0.01	0.01	0.01	0.01	0.01	0.01	0.00	0.00	0.01	0.00	0.01	0.01
Kiribati	0.10	K14_rcp45_2050	0.02	0.02	0.03	0.03	0.03	0.03	0.01	0.01	0.01	0.01	0.01	0.01	0.01	0.01	0.01	0.01	0.01	0.01	0.00	0.00	0.00	0.00	0.00	0.01
Kiribati	0.10	K14_rcp45_2100	0.02	0.03	0.04	0.03	0.04	0.04	0.01	0.01	0.01	0.01	0.01	0.01	0.01	0.01	0.01	0.01	0.01	0.01	0.00	0.00	0.01	0.00	0.01	0.01
Kiribati	0.10	K14_rcp85_2050	0.02	0.02	0.03	0.03	0.03	0.03	0.01	0.01	0.01	0.01	0.01	0.01	0.01	0.01	0.01	0.01	0.01	0.01	0.00	0.00	0.00	0.00	0.00	0.01
Kiribati	0.10	K14_rcp85_2100	0.03	0.03	0.04	0.03	0.04	0.05	0.01	0.01	0.01	0.01	0.01	0.01	0.01	0.01	0.01	0.01	0.01	0.01	0.00	0.01	0.01	0.01	0.01	0.01
Kiribati	0.10	K17_rcp26_2050	0.02	0.02	0.03	0.03	0.03	0.04	0.01	0.01	0.01	0.01	0.01	0.01	0.01	0.01	0.01	0.01	0.01	0.01	0.00	0.00	0.00	0.00	0.00	0.01
Kiribati	0.10	K17_rcp26_2100	0.02	0.03	0.04	0.03	0.04	0.05	0.01	0.01	0.01	0.01	0.01	0.01	0.01	0.01	0.01	0.01	0.01	0.01	0.00	0.00	0.01	0.00	0.01	0.01
Kiribati	0.10	K17_rcp45_2050	0.02	0.02	0.03	0.03	0.03	0.04	0.01	0.01	0.01	0.01	0.01	0.01	0.01	0.01	0.01	0.01	0.01	0.01	0.00	0.00	0.00	0.00	0.01	0.01
Kiribati	0.10	K17_rcp45_2100	0.03	0.04	0.05	0.03	0.05	0.06	0.01	0.01	0.01	0.01	0.01	0.01	0.01	0.01	0.01	0.01	0.01	0.01	0.00	0.01	0.01	0.01	0.01	0.01
Kiribati	0.10	K17_rcp85_2050	0.02	0.03	0.03	0.03	0.03	0.04	0.01	0.01	0.01	0.01	0.01	0.01	0.01	0.01	0.01	0.01	0.01	0.01	0.00	0.00	0.00	0.00	0.01	0.01
Kiribati	0.10	K17_rcp85_2100	0.04	0.05	0.07	0.04	0.06	0.08	0.01	0.01	0.01	0.01	0.01	0.02	0.01	0.01	0.01	0.01	0.01	0.02	0.01	0.01	0.01	0.01	0.01	0.02
Latvia	2.2	Present day	--	0.01	--	--	0.02	--	--	0.00	--	--	0.02	--	--	0.00	--	--	0.02	--	--	0.00	--	--	0.00	--
Latvia	2.2	K14_rcp26_2050	0.01	0.01	0.02	0.02	0.02	0.03	0.00	0.00	0.01	0.02	0.02	0.03	0.00	0.01	0.01	0.02	0.02	0.03	0.00	0.00	0.00	0.00	0.01	0.01
Latvia	2.2	K14_rcp26_2100	0.01	0.01	0.02	0.02	0.02	0.03	0.00	0.01	0.02	0.02	0.02	0.05	0.00	0.01	0.02	0.02	0.02	0.05	0.00	0.00	0.01	0.00	0.01	0.01
Latvia	2.2	K14_rcp45_2050	0.01	0.01	0.02	0.02	0.02	0.02	0.00	0.01	0.01	0.02	0.02	0.03	0.00	0.01	0.01	0.02	0.02	0.03	0.00	0.00	0.00	0.00	0.01	0.01
Latvia	2.2	K14_rcp45_2100	0.01	0.02	0.02	0.02	0.02	0.03	0.00	0.01	0.02	0.02	0.03	0.05	0.01	0.01	0.02	0.02	0.03	0.05	0.00	0.00	0.01	0.00	0.01	0.01
Latvia	2.2	K14_rcp85_2050	0.01	0.01	0.02	0.02	0.02	0.03	0.00	0.01	0.02	0.02	0.02	0.03	0.00	0.01	0.02	0.02	0.02	0.03	0.00	0.00	0.00	0.00	0.01	0.01
Latvia	2.2	K14_rcp85_2100	0.01	0.02	0.03	0.02	0.03	0.04	0.00	0.02	0.03	0.02	0.04	0.06	0.01	0.02	0.03	0.02	0.03	0.06	0.00	0.00	0.01	0.01	0.01	0.02
Latvia	2.2	K17_rcp26_2050	0.01	0.01	0.02	0.02	0.02	0.03	0.00	0.00	0.02	0.02	0.02	0.03	0.00	0.01	0.02	0.02	0.02	0.03	0.00	0.00	0.00	0.00	0.01	0.01
Latvia	2.2	K17_rcp26_2100	0.01	0.02	0.02	0.02	0.02	0.03	0.00	0.01	0.03	0.02	0.03	0.05	0.00	0.01	0.03	0.02	0.02	0.06	0.00	0.00	0.01	0.00	0.01	0.02
Latvia	2.2	K17_rcp45_2050	0.01	0.01	0.02	0.02	0.02	0.02	0.00	0.01	0.01	0.02	0.02	0.03	0.00	0.01	0.01	0.02	0.02	0.03	0.00	0.00	0.00	0.00	0.01	0.01
Latvia	2.2	K17_rcp45_2100	0.02	0.02	0.03	0.02	0.03	0.05	0.01	0.02	0.05	0.02	0.04	0.07	0.01	0.02	0.05	0.02	0.04	0.08	0.00	0.01	0.01	0.01	0.01	0.02
Latvia	2.2	K17_rcp85_2050	0.01	0.01	0.02	0.02	0.02	0.03	0.00	0.01	0.02	0.02	0.02	0.04	0.00	0.01	0.02	0.02	0.02	0.04	0.00	0.00	0.00	0.00	0.01	0.01
Latvia	2.2	K17_rcp85_2100	0.02	0.03	0.06	0.03	0.04	0.09	0.02	0.04	0.09	0.03	0.07	0.13	0.02	0.04	0.10	0.03	0.07	0.14	0.00	0.01	0.03	0.01	0.02	0.05
Lebanon	4.1	Present day	--	0.00	--	--	0.00	--	--	0.00	--	--	0.00	--	--	0.00	--	--	0.00	--	--	0.00	--	--	0.00	--
Lebanon	4.1	K14_rcp26_2050	0.00	0.00	0.01	0.00	0.01	0.01	0.00	0.00	0.00	0.00	0.00	0.00	0.00	0.00	0.00	0.00	0.00	0.01	0.00	0.00	0.00	0.00	0.00	0.00
Lebanon	4.1	K14_rcp26_2100	0.00	0.01	0.03	0.00	0.01	0.03	0.00	0.00	0.00	0.00	0.00	0.01	0.00	0.00	0.01	0.00	0.00	0.01	0.00	0.00	0.01	0.00	0.00	0.01
Lebanon	4.1	K14_rcp45_2050	0.00	0.00	0.01	0.00	0.01	0.01	0.00	0.00	0.00	0.00	0.00	0.00	0.00	0.00	0.00	0.00	0.00	0.00	0.00	0.00	0.00	0.00	0.00	0.00
Lebanon	4.1	K14_rcp45_2100	0.00	0.01	0.02	0.00	0.01	0.03	0.00	0.00	0.00	0.00	0.00	0.01	0.00	0.00	0.01	0.00	0.01	0.01	0.00	0.00	0.01	0.00	0.00	0.01
Lebanon	4.1	K14_rcp85_2050	0.00	0.00	0.01	0.00	0.01	0.01	0.00	0.00	0.00	0.00	0.00	0.00	0.00	0.00	0.00	0.00	0.00	0.01	0.00	0.00	0.00	0.00	0.00	0.00
Lebanon	4.1	K14_rcp85_2100	0.00	0.01	0.03	0.01	0.01	0.03	0.00	0.00	0.01	0.00	0.00	0.01	0.00	0.01	0.01	0.00	0.01	0.01	0.00	0.00	0.01	0.00	0.01	0.01
Lebanon	4.1	K17_rcp26_2050	0.00	0.00	0.01	0.00	0.00	0.01	0.00	0.00	0.00	0.00	0.00	0.00	0.00	0.00	0.00	0.00	0.00	0.01	0.00	0.00	0.00	0.00	0.00	0.00
Lebanon	4.1	K17_rcp26_2100	0.00	0.01	0.03	0.00	0.01	0.03	0.00	0.00	0.01	0.00	0.00	0.01	0.00	0.00	0.01	0.00	0.01	0.01	0.00	0.00	0.01	0.00	0.00	0.01
Lebanon	4.1	K17_rcp45_2050	0.00	0.00	0.01	0.00	0.01	0.01	0.00	0.00	0.00	0.00	0.00	0.00	0.00	0.00	0.00	0.00	0.00	0.01	0.00	0.00	0.00	0.00	0.00	0.00
Lebanon	4.1	K17_rcp45_2100	0.00	0.01	0.04	0.01	0.02	0.04	0.00	0.00	0.02	0.00	0.00	0.02	0.00	0.01	0.01	0.00	0.01	0.02	0.00	0.01	0.01	0.00	0.01	0.01
Lebanon	4.1	K17_rcp85_2050	0.00	0.00	0.01	0.00	0.01	0.01	0.00	0.00	0.00	0.00	0.00	0.00	0.00	0.00	0.01	0.00	0.00	0.01	0.00	0.00	0.00	0.00	0.00	0.00
Lebanon	4.1	K17_rcp85_2100	0.01	0.03	0.08	0.01	0.04	0.10	0.00	0.01	0.04	0.00	0.02	0.05	0.01	0.01	0.03	0.01	0.01	0.03	0.00	0.01	0.03	0.01	0.01	0.03
Liberia	3.7	Present day	--	0.09	--	--	0.16	--	--	0.00	--	--	0.00	--	--	0.01	--	--	0.01	--	--	0.00	--	--	0.00	--
Liberia	3.7	K14_rcp26_2050	0.11	0.14	0.16	0.16	0.17	0.17	0.00	0.00	0.00	0.00	0.00	0.00	0.01	0.01	0.01	0.01	0.01	0.01	0.00	0.00	0.00	0.00	0.01	0.01
Liberia	3.7	K14_rcp26_2100	0.12	0.16	0.18	0.17	0.18	0.20	0.00	0.00	0.00	0.00	0.00	0.00	0.01	0.01	0.01	0.01	0.01	0.01	0.00	0.00	0.01	0.00	0.01	0.01
Liberia	3.7	K14_rcp45_2050	0.11	0.14	0.16	0.17	0.17	0.18	0.00	0.00	0.00	0.00	0.00	0.00	0.01	0.01	0.01	0.01	0.01	0.01	0.00	0.00	0.00	0.00	0.01	0.01
Liberia	3.7	K14_rcp45_2100	0.13	0.17	0.19	0.17	0.18	0.21	0.00	0.00	0.00	0.00	0.00	0.01	0.01	0.01	0.01	0.01	0.01	0.01	0.00	0.00	0.01	0.00	0.01	0.02
Liberia	3.7	K14_rcp85_2050	0.12	0.15	0.16	0.17	0.17	0.18	0.00	0.00	0.00	0.00	0.00	0.00	0.01	0.01	0.01	0.01	0.01	0.01	0.00	0.00	0.00	0.00	0.01	0.01
Liberia	3.7	K14_rcp85_2100	0.16	0.17	0.20	0.17	0.19	0.24	0.00	0.00	0.00	0.00	0.00	0.01	0.01	0.01	0.01	0.01	0.01	0.02	0.00	0.01	0.01	0.01	0.01	0.03
Liberia	3.7	K17_rcp26_2050	0.11	0.15	0.17	0.16	0.17	0.18	0.00	0.00	0.00	0.00	0.00	0.00	0.01	0.01	0.01	0.01	0.01	0.01	0.00	0.00	0.00	0.00	0.01	0.01
Liberia	3.7	K17_rcp26_2100	0.13	0.17	0.20	0.17	0.19	0.23	0.00	0.00	0.00	0.00	0.00	0.01	0.01	0.01	0.01	0.01	0.01	0.02	0.00	0.01	0.01	0.00	0.01	0.03
Liberia	3.7	K17_rcp45_2050	0.11	0.15	0.17	0.16	0.17	0.18	0.00	0.00	0.00	0.00	0.00	0.00	0.01	0.01	0.01	0.01	0.01	0.01	0.00	0.00	0.00	0.00	0.01	0.01
Liberia	3.7	K17_rcp45_2100	0.16	0.19	0.29	0.18	0.21	0.35	0.00	0.00	0.01	0.00	0.01	0.01	0.01	0.01	0.02	0.01	0.01	0.02	0.00	0.01	0.03	0.01	0.02	0.05
Liberia	3.7	K17_rcp85_2050	0.12	0.16	0.17	0.17	0.18	0.19	0.00	0.00	0.00	0.00	0.00	0.00	0.01	0.01	0.01	0.01	0.01	0.01	0.00	0.00	0.00	0.00	0.01	0.01
Liberia	3.7	K17_rcp85_2100	0.18	0.24	0.52	0.20	0.32	0.64	0.00	0.01	0.03	0.00	0.01	0.04	0.01	0.02	0.03	0.01	0.02	0.03	0.01	0.03	0.07	0.02	0.04	0.10
Libya	6.5	Present day	--	0.04	--	--	0.04	--	--	0.00	--	--	0.00	--	--	0.01	--	--	0.01	--	--	0.00	--	--	0.01	--
Libya	6.5	K14_rcp26_2050	0.04	0.05	0.07	0.04	0.05	0.08	0.00	0.01	0.01	0.00	0.01	0.02	0.01	0.01	0.01	0.01	0.01	0.02	0.00	0.01	0.01	0.01	0.01	0.02
Libya	6.5	K14_rcp26_2100	0.04	0.06	0.11	0.04	0.07	0.16	0.00	0.01	0.03	0.00	0.01	0.04	0.01	0.01	0.02	0.01	0.02	0.03	0.00	0.01	0.03	0.01	0.01	0.03
Libya	6.5	K14_rcp45_2050	0.04	0.05	0.06	0.05	0.06	0.07	0.00	0.01	0.01	0.01	0.01	0.01	0.01	0.01	0.01	0.01	0.01	0.01	0.01	0.01	0.01	0.01	0.01	0.01
Libya	6.5	K14_rcp45_2100	0.05	0.07	0.09	0.06	0.08	0.12	0.01	0.01	0.02	0.01	0.02	0.03	0.01	0.02	0.02	0.01	0.02	0.02	0.01	0.01	0.02	0.01	0.02	0.03
Libya	6.5	K14_rcp85_2050	0.04	0.05	0.07	0.04	0.06	0.08	0.00	0.01	0.01	0.00	0.01	0.02	0.01	0.01	0.02	0.01	0.01	0.02	0.00	0.01	0.01	0.01	0.01	0.02
Libya	6.5	K14_rcp85_2100	0.06	0.08	0.17	0.07	0.09	0.19	0.01	0.02	0.04	0.01	0.02	0.05	0.01	0.02	0.03	0.01	0.02	0.03	0.01	0.02	0.03	0.01	0.02	0.04
Libya	6.5	K17_rcp26_2050	0.04	0.05	0.07	0.04	0.05	0.08	0.00	0.01	0.01	0.00	0.01	0.02	0.01	0.01	0.02	0.01	0.01	0.02	0.00	0.01	0.01	0.01	0.01	0.02
Libya	6.5	K17_rcp26_2100	0.04	0.07	0.16	0.04	0.07	0.19	0.00	0.01	0.04	0.00	0.01	0.05	0.01	0.01	0.03	0.01	0.02	0.03	0.00	0.01	0.03	0.01	0.02	0.04
Libya	6.5	K17_rcp45_2050	0.04	0.05	0.06	0.04	0.06	0.07	0.00	0.01	0.01	0.00	0.01	0.01	0.01	0.01	0.01	0.01	0.01	0.02	0.00	0.01	0.01	0.01	0.01	0.02
Libya	6.5	K17_rcp45_2100	0.06	0.09	0.20	0.07	0.09	0.22	0.01	0.02	0.07	0.01	0.02	0.09	0.01	0.02	0.04	0.01	0.02	0.04	0.01	0.02	0.05	0.01	0.02	0.06
Libya	6.5	K17_rcp85_2050	0.04	0.05	0.07	0.04	0.06	0.08	0.00	0.01	0.01	0.00	0.01	0.02	0.01	0.01	0.02	0.01	0.01	0.02	0.00	0.01	0.02	0.01	0.01	0.02
Libya	6.5	K17_rcp85_2100	0.08	0.19	0.51	0.09	0.20	0.59	0.02	0.06	0.16	0.02	0.07	0.17	0.02	0.03	0.08	0.02	0.03	0.08	0.02	0.04	0.09	0.02	0.05	0.10
Lithuania	3.5	Present day	--	0.01	--	--	0.02	--	--	0.00	--	--	0.01	--	--	0.01	--	--	0.01	--	--	0.00	--	--	0.00	--
Lithuania	3.5	K14_rcp26_2050	0.01	0.02	0.02	0.02	0.02	0.02	0.00	0.00	0.01	0.01	0.01	0.02	0.01	0.01	0.02	0.01	0.02	0.02	0.00	0.00	0.00	0.00	0.00	0.00
Lithuania	3.5	K14_rcp26_2100	0.01	0.02	0.02	0.02	0.02	0.02	0.00	0.01	0.02	0.01	0.02	0.03	0.01	0.01	0.02	0.01	0.02	0.03	0.00	0.00	0.00	0.00	0.00	0.01
Lithuania	3.5	K14_rcp45_2050	0.01	0.02	0.02	0.02	0.02	0.02	0.00	0.01	0.01	0.01	0.01	0.02	0.01	0.01	0.01	0.01	0.02	0.02	0.00	0.00	0.00	0.00	0.00	0.00
Lithuania	3.5	K14_rcp45_2100	0.01	0.02	0.02	0.02	0.02	0.02	0.00	0.01	0.02	0.01	0.02	0.03	0.01	0.01	0.02	0.02	0.02	0.03	0.00	0.00	0.00	0.00	0.00	0.00
Lithuania	3.5	K14_rcp85_2050	0.01	0.02	0.02	0.02	0.02	0.02	0.00	0.01	0.01	0.01	0.01	0.02	0.01	0.01	0.02	0.01	0.02	0.02	0.00	0.00	0.00	0.00	0.00	0.00
Lithuania	3.5	K14_rcp85_2100	0.01	0.02	0.02	0.02	0.02	0.02	0.00	0.01	0.03	0.01	0.02	0.04	0.01	0.02	0.03	0.02	0.02	0.04	0.00	0.00	0.00	0.00	0.00	0.01
Lithuania	3.5	K17_rcp26_2050	0.01	0.02	0.02	0.02	0.02	0.02	0.00	0.00	0.01	0.01	0.01	0.02	0.01	0.01	0.02	0.01	0.02	0.02	0.00	0.00	0.00	0.00	0.00	0.00
Lithuania	3.5	K17_rcp26_2100	0.01	0.02	0.02	0.02	0.02	0.02	0.00	0.01	0.02	0.01	0.02	0.03	0.01	0.01	0.02	0.01	0.02	0.03	0.00	0.00	0.00	0.00	0.00	0.01
Lithuania	3.5	K17_rcp45_2050	0.01	0.02	0.02	0.02	0.02	0.02	0.00	0.01	0.01	0.01	0.01	0.02	0.01	0.01	0.01	0.01	0.02	0.02	0.00	0.00	0.00	0.00	0.00	0.00
Lithuania	3.5	K17_rcp45_2100	0.02	0.02	0.02	0.02	0.02	0.02	0.01	0.02	0.03	0.02	0.03	0.04	0.01	0.02	0.03	0.02	0.03	0.04	0.00	0.00	0.01	0.00	0.00	0.01
Lithuania	3.5	K17_rcp85_2050	0.01	0.02	0.02	0.02	0.02	0.02	0.00	0.01	0.01	0.01	0.01	0.02	0.01	0.01	0.02	0.01	0.02	0.02	0.00	0.00	0.00	0.00	0.00	0.00
Lithuania	3.5	K17_rcp85_2100	0.02	0.02	0.03	0.02	0.02	0.03	0.01	0.03	0.05	0.02	0.04	0.06	0.02	0.03	0.05	0.02	0.04	0.06	0.00	0.00	0.01	0.00	0.01	0.01
Macao	0.56	Present day	--	0.10	--	--	0.11	--	--	0.03	--	--	0.05	--	--	0.02	--	--	0.03	--	--	0.03	--	--	0.05	--
Macao	0.56	K14_rcp26_2050	0.11	0.11	0.11	0.12	0.12	0.12	0.04	0.04	0.04	0.05	0.05	0.05	0.02	0.02	0.03	0.03	0.04	0.04	0.03	0.04	0.04	0.05	0.05	0.05
Macao	0.56	K14_rcp26_2100	0.11	0.11	0.12	0.12	0.13	0.14	0.04	0.04	0.05	0.05	0.06	0.06	0.02	0.03	0.04	0.04	0.04	0.05	0.03	0.04	0.05	0.05	0.05	0.07
Macao	0.56	K14_rcp45_2050	0.11	0.11	0.11	0.12	0.12	0.12	0.04	0.04	0.04	0.05	0.05	0.05	0.02	0.02	0.03	0.03	0.04	0.04	0.03	0.04	0.04	0.05	0.05	0.05
Macao	0.56	K14_rcp45_2100	0.11	0.11	0.12	0.12	0.13	0.15	0.04	0.04	0.05	0.05	0.06	0.07	0.02	0.03	0.04	0.04	0.04	0.05	0.04	0.04	0.05	0.05	0.06	0.07
Macao	0.56	K14_rcp85_2050	0.11	0.11	0.11	0.12	0.12	0.13	0.04	0.04	0.04	0.05	0.05	0.05	0.02	0.03	0.03	0.04	0.04	0.04	0.03	0.04	0.04	0.05	0.05	0.05
Macao	0.56	K14_rcp85_2100	0.11	0.12	0.13	0.12	0.14	0.15	0.04	0.05	0.06	0.05	0.06	0.07	0.03	0.03	0.04	0.04	0.05	0.06	0.04	0.05	0.06	0.05	0.06	0.08
Macao	0.56	K17_rcp26_2050	0.10	0.11	0.11	0.11	0.12	0.13	0.03	0.04	0.04	0.05	0.05	0.06	0.02	0.02	0.03	0.03	0.04	0.04	0.03	0.04	0.04	0.05	0.05	0.05
Macao	0.56	K17_rcp26_2100	0.11	0.11	0.12	0.12	0.13	0.15	0.04	0.04	0.05	0.05	0.06	0.07	0.02	0.03	0.04	0.03	0.04	0.05	0.03	0.04	0.05	0.05	0.06	0.07
Macao	0.56	K17_rcp45_2050	0.11	0.11	0.11	0.12	0.12	0.13	0.04	0.04	0.04	0.05	0.05	0.06	0.02	0.02	0.03	0.03	0.04	0.04	0.03	0.04	0.04	0.05	0.05	0.06
Macao	0.56	K17_rcp45_2100	0.11	0.12	0.15	0.12	0.14	0.16	0.04	0.05	0.07	0.05	0.06	0.08	0.03	0.04	0.05	0.04	0.05	0.06	0.04	0.05	0.07	0.05	0.07	0.08
Macao	0.56	K17_rcp85_2050	0.11	0.11	0.11	0.12	0.12	0.13	0.04	0.04	0.04	0.05	0.05	0.06	0.02	0.03	0.03	0.03	0.04	0.04	0.03	0.04	0.04	0.05	0.05	0.06
Macao	0.56	K17_rcp85_2100	0.12	0.14	0.17	0.14	0.16	0.18	0.05	0.06	0.08	0.06	0.07	0.09	0.03	0.05	0.06	0.05	0.06	0.07	0.05	0.07	0.09	0.06	0.08	0.09
Madagascar	21	Present day	--	0.07	--	--	0.14	--	--	0.03	--	--	0.05	--	--	0.03	--	--	0.05	--	--	0.04	--	--	0.07	--
Madagascar	21	K14_rcp26_2050	0.08	0.09	0.11	0.16	0.18	0.22	0.04	0.04	0.05	0.05	0.06	0.06	0.04	0.04	0.05	0.06	0.06	0.06	0.04	0.05	0.06	0.08	0.09	0.10
Madagascar	21	K14_rcp26_2100	0.08	0.13	0.20	0.17	0.24	0.33	0.04	0.05	0.06	0.06	0.07	0.09	0.04	0.05	0.06	0.06	0.07	0.09	0.05	0.07	0.10	0.08	0.11	0.15
Madagascar	21	K14_rcp45_2050	0.08	0.09	0.12	0.16	0.18	0.22	0.04	0.04	0.05	0.05	0.06	0.06	0.04	0.04	0.05	0.06	0.06	0.07	0.04	0.06	0.06	0.08	0.09	0.10
Madagascar	21	K14_rcp45_2100	0.09	0.15	0.23	0.18	0.26	0.36	0.04	0.05	0.07	0.06	0.07	0.09	0.04	0.05	0.07	0.06	0.07	0.10	0.05	0.08	0.11	0.09	0.12	0.17
Madagascar	21	K14_rcp85_2050	0.08	0.09	0.12	0.16	0.19	0.23	0.04	0.04	0.05	0.05	0.06	0.06	0.04	0.04	0.05	0.06	0.06	0.07	0.05	0.06	0.07	0.08	0.09	0.10
Madagascar	21	K14_rcp85_2100	0.12	0.18	0.30	0.22	0.31	0.44	0.05	0.06	0.08	0.06	0.08	0.11	0.05	0.06	0.08	0.07	0.08	0.11	0.06	0.09	0.14	0.10	0.14	0.21
Madagascar	21	K17_rcp26_2050	0.07	0.09	0.14	0.15	0.18	0.25	0.03	0.04	0.05	0.05	0.06	0.07	0.04	0.04	0.05	0.05	0.06	0.07	0.04	0.06	0.07	0.07	0.09	0.11
Madagascar	21	K17_rcp26_2100	0.08	0.15	0.27	0.16	0.26	0.40	0.04	0.05	0.07	0.05	0.07	0.10	0.04	0.05	0.08	0.06	0.07	0.11	0.05	0.08	0.13	0.08	0.12	0.19
Madagascar	21	K17_rcp45_2050	0.07	0.09	0.14	0.15	0.19	0.25	0.04	0.04	0.05	0.05	0.06	0.07	0.04	0.04	0.05	0.05	0.06	0.07	0.04	0.06	0.07	0.08	0.09	0.11
Madagascar	21	K17_rcp45_2100	0.12	0.22	0.41	0.22	0.36	0.57	0.05	0.07	0.11	0.06	0.09	0.14	0.05	0.07	0.11	0.07	0.10	0.15	0.06	0.11	0.19	0.10	0.17	0.28
Madagascar	21	K17_rcp85_2050	0.08	0.10	0.15	0.16	0.20	0.26	0.04	0.04	0.05	0.05	0.06	0.07	0.04	0.05	0.05	0.06	0.06	0.07	0.04	0.06	0.08	0.08	0.09	0.12
Madagascar	21	K17_rcp85_2100	0.19	0.37	0.66	0.32	0.53	0.80	0.06	0.10	0.18	0.08	0.13	0.23	0.06	0.10	0.19	0.09	0.13	0.24	0.09	0.17	0.33	0.15	0.25	0.45
Malaysia	28	Present day	--	0.71	--	--	1.8	--	--	0.07	--	--	0.13	--	--	0.05	--	--	0.11	--	--	0.15	--	--	0.34	--
Malaysia	28	K14_rcp26_2050	0.77	0.89	1.00	1.9	2.2	2.5	0.08	0.09	0.10	0.14	0.16	0.18	0.06	0.07	0.08	0.11	0.13	0.15	0.17	0.19	0.22	0.38	0.44	0.53
Malaysia	28	K14_rcp26_2100	0.81	1.1	1.7	2.0	2.7	3.7	0.08	0.11	0.14	0.15	0.20	0.28	0.06	0.08	0.11	0.12	0.17	0.23	0.18	0.24	0.37	0.40	0.61	1.00
Malaysia	28	K14_rcp45_2050	0.78	0.91	1.00	2.0	2.3	2.6	0.08	0.09	0.10	0.14	0.16	0.19	0.06	0.07	0.08	0.11	0.13	0.16	0.17	0.20	0.22	0.38	0.45	0.55
Malaysia	28	K14_rcp45_2100	0.88	1.2	1.9	2.2	2.9	3.9	0.09	0.12	0.16	0.16	0.22	0.31	0.07	0.09	0.12	0.13	0.18	0.25	0.20	0.27	0.42	0.44	0.72	1.1
Malaysia	28	K14_rcp85_2050	0.80	0.93	1.1	2.0	2.3	2.6	0.08	0.09	0.11	0.15	0.17	0.19	0.06	0.07	0.08	0.12	0.14	0.16	0.18	0.20	0.23	0.40	0.46	0.58
Malaysia	28	K14_rcp85_2100	1.00	1.5	2.5	2.5	3.4	4.4	0.10	0.13	0.20	0.18	0.26	0.42	0.08	0.10	0.16	0.15	0.21	0.33	0.23	0.32	0.54	0.52	0.90	1.4
Malaysia	28	K17_rcp26_2050	0.73	0.89	1.1	1.8	2.2	2.7	0.07	0.09	0.11	0.14	0.16	0.20	0.05	0.07	0.08	0.11	0.13	0.17	0.16	0.19	0.24	0.36	0.44	0.63
Malaysia	28	K17_rcp26_2100	0.76	1.2	2.0	1.9	2.9	4.1	0.08	0.12	0.17	0.14	0.21	0.34	0.06	0.09	0.13	0.11	0.18	0.27	0.17	0.26	0.45	0.38	0.69	1.2
Malaysia	28	K17_rcp45_2050	0.74	0.92	1.1	1.8	2.3	2.8	0.08	0.09	0.11	0.14	0.16	0.21	0.06	0.07	0.08	0.11	0.14	0.17	0.16	0.20	0.24	0.36	0.45	0.66
Malaysia	28	K17_rcp45_2100	0.99	1.7	3.4	2.5	3.7	5.3	0.10	0.15	0.28	0.18	0.29	0.68	0.08	0.11	0.23	0.15	0.24	0.52	0.23	0.39	0.96	0.52	1.1	2.0
Malaysia	28	K17_rcp85_2050	0.76	0.95	1.2	1.9	2.4	2.9	0.08	0.10	0.11	0.14	0.17	0.21	0.06	0.07	0.09	0.11	0.14	0.18	0.17	0.21	0.25	0.38	0.48	0.70
Malaysia	28	K17_rcp85_2100	1.5	3.0	5.6	3.4	4.9	7.1	0.14	0.25	0.74	0.26	0.55	1.5	0.11	0.20	0.55	0.22	0.43	1.3	0.33	0.77	2.0	0.91	1.7	3.4
Maldives	0.25	Present day	--	0.10	--	--	0.11	--	--	0.02	--	--	0.02	--	--	0.02	--	--	0.02	--	--	0.01	--	--	0.01	--
Maldives	0.25	K14_rcp26_2050	0.11	0.11	0.11	0.11	0.12	0.12	0.02	0.02	0.02	0.02	0.02	0.03	0.02	0.02	0.03	0.03	0.03	0.03	0.01	0.01	0.02	0.02	0.02	0.02
Maldives	0.25	K14_rcp26_2100	0.11	0.12	0.14	0.12	0.13	0.15	0.02	0.02	0.03	0.02	0.03	0.03	0.02	0.03	0.03	0.03	0.03	0.04	0.01	0.02	0.02	0.02	0.02	0.02
Maldives	0.25	K14_rcp45_2050	0.11	0.11	0.11	0.11	0.12	0.12	0.02	0.02	0.02	0.02	0.02	0.03	0.02	0.02	0.03	0.03	0.03	0.03	0.01	0.01	0.02	0.02	0.02	0.02
Maldives	0.25	K14_rcp45_2100	0.11	0.12	0.14	0.12	0.13	0.16	0.02	0.02	0.03	0.02	0.03	0.04	0.02	0.03	0.04	0.03	0.03	0.04	0.02	0.02	0.02	0.02	0.02	0.03
Maldives	0.25	K14_rcp85_2050	0.11	0.11	0.11	0.11	0.12	0.13	0.02	0.02	0.02	0.02	0.02	0.03	0.02	0.02	0.03	0.03	0.03	0.03	0.01	0.02	0.02	0.02	0.02	0.02
Maldives	0.25	K14_rcp85_2100	0.12	0.13	0.17	0.13	0.15	0.19	0.02	0.03	0.04	0.03	0.03	0.04	0.03	0.03	0.04	0.03	0.04	0.05	0.02	0.02	0.03	0.02	0.02	0.04
Maldives	0.25	K17_rcp26_2050	0.10	0.11	0.12	0.11	0.12	0.13	0.02	0.02	0.02	0.02	0.02	0.03	0.02	0.02	0.03	0.02	0.03	0.03	0.01	0.01	0.02	0.02	0.02	0.02
Maldives	0.25	K17_rcp26_2100	0.11	0.12	0.15	0.11	0.13	0.17	0.02	0.02	0.03	0.02	0.03	0.04	0.02	0.03	0.04	0.03	0.03	0.04	0.01	0.02	0.02	0.02	0.02	0.03
Maldives	0.25	K17_rcp45_2050	0.11	0.11	0.12	0.11	0.12	0.13	0.02	0.02	0.02	0.02	0.02	0.03	0.02	0.02	0.03	0.02	0.03	0.03	0.01	0.01	0.02	0.02	0.02	0.02
Maldives	0.25	K17_rcp45_2100	0.12	0.14	0.21	0.13	0.16	0.22	0.02	0.03	0.04	0.03	0.03	0.05	0.03	0.03	0.05	0.03	0.04	0.06	0.02	0.02	0.04	0.02	0.03	0.04
Maldives	0.25	K17_rcp85_2050	0.11	0.11	0.12	0.11	0.12	0.13	0.02	0.02	0.02	0.02	0.02	0.03	0.02	0.02	0.03	0.03	0.03	0.03	0.01	0.02	0.02	0.02	0.02	0.02
Maldives	0.25	K17_rcp85_2100	0.13	0.19	0.24	0.15	0.21	0.24	0.03	0.04	0.07	0.03	0.05	0.08	0.03	0.05	0.08	0.04	0.05	0.09	0.02	0.04	0.07	0.02	0.04	0.07
Marshall Islands	0.05	Present day	--	0.03	--	--	0.04	--	--	0.01	--	--	0.01	--	--	0.01	--	--	0.01	--	--	0.01	--	--	0.01	--
Marshall Islands	0.05	K14_rcp26_2050	0.04	0.04	0.04	0.04	0.04	0.04	0.01	0.01	0.01	0.01	0.01	0.01	0.01	0.01	0.01	0.01	0.01	0.01	0.01	0.01	0.01	0.01	0.01	0.01
Marshall Islands	0.05	K14_rcp26_2100	0.04	0.04	0.04	0.04	0.04	0.04	0.01	0.01	0.01	0.01	0.01	0.02	0.01	0.01	0.02	0.01	0.02	0.02	0.01	0.01	0.01	0.01	0.01	0.01
Marshall Islands	0.05	K14_rcp45_2050	0.04	0.04	0.04	0.04	0.04	0.04	0.01	0.01	0.01	0.01	0.01	0.01	0.01	0.01	0.01	0.01	0.01	0.01	0.01	0.01	0.01	0.01	0.01	0.01
Marshall Islands	0.05	K14_rcp45_2100	0.04	0.04	0.04	0.04	0.04	0.04	0.01	0.01	0.01	0.01	0.01	0.02	0.01	0.01	0.02	0.01	0.02	0.02	0.01	0.01	0.01	0.01	0.01	0.01
Marshall Islands	0.05	K14_rcp85_2050	0.04	0.04	0.04	0.04	0.04	0.04	0.01	0.01	0.01	0.01	0.01	0.01	0.01	0.01	0.01	0.01	0.01	0.01	0.01	0.01	0.01	0.01	0.01	0.01
Marshall Islands	0.05	K14_rcp85_2100	0.04	0.04	0.04	0.04	0.04	0.04	0.01	0.01	0.02	0.01	0.02	0.02	0.01	0.01	0.02	0.02	0.02	0.02	0.01	0.01	0.01	0.01	0.01	0.02
Marshall Islands	0.05	K17_rcp26_2050	0.03	0.04	0.04	0.04	0.04	0.04	0.01	0.01	0.01	0.01	0.01	0.01	0.01	0.01	0.01	0.01	0.01	0.01	0.01	0.01	0.01	0.01	0.01	0.01
Marshall Islands	0.05	K17_rcp26_2100	0.04	0.04	0.04	0.04	0.04	0.04	0.01	0.01	0.02	0.01	0.01	0.02	0.01	0.01	0.02	0.01	0.02	0.02	0.01	0.01	0.01	0.01	0.01	0.01
Marshall Islands	0.05	K17_rcp45_2050	0.03	0.04	0.04	0.04	0.04	0.04	0.01	0.01	0.01	0.01	0.01	0.01	0.01	0.01	0.01	0.01	0.01	0.02	0.01	0.01	0.01	0.01	0.01	0.01
Marshall Islands	0.05	K17_rcp45_2100	0.04	0.04	0.04	0.04	0.04	0.05	0.01	0.01	0.02	0.01	0.02	0.02	0.01	0.02	0.02	0.02	0.02	0.02	0.01	0.01	0.02	0.01	0.01	0.02
Marshall Islands	0.05	K17_rcp85_2050	0.04	0.04	0.04	0.04	0.04	0.04	0.01	0.01	0.01	0.01	0.01	0.01	0.01	0.01	0.01	0.01	0.01	0.02	0.01	0.01	0.01	0.01	0.01	0.01
Marshall Islands	0.05	K17_rcp85_2100	0.04	0.04	0.05	0.04	0.05	0.05	0.01	0.02	0.03	0.02	0.02	0.03	0.02	0.02	0.03	0.02	0.02	0.03	0.01	0.01	0.02	0.01	0.02	0.02
Martinique	0.41	Present day	--	0.00	--	--	0.00	--	--	0.00	--	--	0.00	--	--	0.00	--	--	0.00	--	--	0.00	--	--	0.01	--
Martinique	0.41	K14_rcp26_2050	0.00	0.00	0.00	0.00	0.00	0.00	0.00	0.00	0.00	0.00	0.00	0.00	0.00	0.00	0.00	0.00	0.00	0.00	0.01	0.01	0.01	0.01	0.01	0.01
Martinique	0.41	K14_rcp26_2100	0.00	0.00	0.01	0.00	0.00	0.01	0.00	0.00	0.00	0.00	0.00	0.00	0.00	0.00	0.00	0.00	0.00	0.00	0.01	0.01	0.01	0.01	0.01	0.01
Martinique	0.41	K14_rcp45_2050	0.00	0.00	0.00	0.00	0.00	0.00	0.00	0.00	0.00	0.00	0.00	0.00	0.00	0.00	0.00	0.00	0.00	0.00	0.01	0.01	0.01	0.01	0.01	0.01
Martinique	0.41	K14_rcp45_2100	0.00	0.00	0.01	0.00	0.00	0.01	0.00	0.00	0.00	0.00	0.00	0.00	0.00	0.00	0.00	0.00	0.00	0.00	0.01	0.01	0.01	0.01	0.01	0.01
Martinique	0.41	K14_rcp85_2050	0.00	0.00	0.00	0.00	0.00	0.00	0.00	0.00	0.00	0.00	0.00	0.00	0.00	0.00	0.00	0.00	0.00	0.00	0.01	0.01	0.01	0.01	0.01	0.01
Martinique	0.41	K14_rcp85_2100	0.00	0.00	0.01	0.00	0.00	0.01	0.00	0.00	0.00	0.00	0.00	0.00	0.00	0.00	0.01	0.00	0.00	0.01	0.01	0.01	0.01	0.01	0.01	0.01
Martinique	0.41	K17_rcp26_2050	0.00	0.00	0.00	0.00	0.00	0.00	0.00	0.00	0.00	0.00	0.00	0.00	0.00	0.00	0.00	0.00	0.00	0.00	0.00	0.01	0.01	0.01	0.01	0.01
Martinique	0.41	K17_rcp26_2100	0.00	0.00	0.01	0.00	0.00	0.01	0.00	0.00	0.00	0.00	0.00	0.00	0.00	0.00	0.00	0.00	0.00	0.01	0.01	0.01	0.01	0.01	0.01	0.01
Martinique	0.41	K17_rcp45_2050	0.00	0.00	0.00	0.00	0.00	0.00	0.00	0.00	0.00	0.00	0.00	0.00	0.00	0.00	0.00	0.00	0.00	0.00	0.00	0.01	0.01	0.01	0.01	0.01
Martinique	0.41	K17_rcp45_2100	0.00	0.01	0.02	0.00	0.01	0.02	0.00	0.00	0.00	0.00	0.00	0.01	0.00	0.00	0.01	0.00	0.00	0.01	0.01	0.01	0.01	0.01	0.01	0.01
Martinique	0.41	K17_rcp85_2050	0.00	0.00	0.00	0.00	0.00	0.00	0.00	0.00	0.00	0.00	0.00	0.00	0.00	0.00	0.00	0.00	0.00	0.00	0.01	0.01	0.01	0.01	0.01	0.01
Martinique	0.41	K17_rcp85_2100	0.00	0.01	0.03	0.00	0.01	0.04	0.00	0.00	0.01	0.00	0.00	0.01	0.00	0.01	0.01	0.00	0.01	0.01	0.01	0.01	0.02	0.01	0.01	0.02
Mauritania	3.2	Present day	--	0.00	--	--	0.01	--	--	0.00	--	--	0.00	--	--	0.01	--	--	0.01	--	--	0.00	--	--	0.00	--
Mauritania	3.2	K14_rcp26_2050	0.01	0.01	0.01	0.01	0.02	0.03	0.00	0.00	0.00	0.00	0.00	0.01	0.01	0.01	0.01	0.01	0.01	0.01	0.00	0.00	0.00	0.00	0.00	0.00
Mauritania	3.2	K14_rcp26_2100	0.01	0.02	0.04	0.02	0.04	0.08	0.00	0.00	0.01	0.00	0.01	0.02	0.01	0.01	0.01	0.01	0.01	0.01	0.00	0.00	0.00	0.00	0.00	0.01
Mauritania	3.2	K14_rcp45_2050	0.01	0.01	0.01	0.01	0.02	0.03	0.00	0.00	0.00	0.00	0.00	0.01	0.01	0.01	0.01	0.01	0.01	0.01	0.00	0.00	0.00	0.00	0.00	0.00
Mauritania	3.2	K14_rcp45_2100	0.01	0.02	0.05	0.02	0.04	0.25	0.00	0.00	0.01	0.00	0.01	0.02	0.01	0.01	0.01	0.01	0.01	0.02	0.00	0.00	0.00	0.00	0.00	0.01
Mauritania	3.2	K14_rcp85_2050	0.01	0.01	0.01	0.01	0.02	0.03	0.00	0.00	0.00	0.00	0.00	0.01	0.01	0.01	0.01	0.01	0.01	0.01	0.00	0.00	0.00	0.00	0.00	0.00
Mauritania	3.2	K14_rcp85_2100	0.01	0.03	0.14	0.03	0.05	0.44	0.00	0.01	0.02	0.01	0.01	0.03	0.01	0.01	0.02	0.01	0.01	0.02	0.00	0.00	0.01	0.00	0.00	0.02
Mauritania	3.2	K17_rcp26_2050	0.01	0.01	0.01	0.01	0.02	0.03	0.00	0.00	0.00	0.00	0.00	0.01	0.01	0.01	0.01	0.01	0.01	0.01	0.00	0.00	0.00	0.00	0.00	0.00
Mauritania	3.2	K17_rcp26_2100	0.01	0.02	0.05	0.01	0.04	0.32	0.00	0.00	0.01	0.00	0.01	0.02	0.01	0.01	0.01	0.01	0.01	0.02	0.00	0.00	0.00	0.00	0.00	0.01
Mauritania	3.2	K17_rcp45_2050	0.01	0.01	0.01	0.01	0.02	0.04	0.00	0.00	0.00	0.00	0.00	0.01	0.01	0.01	0.01	0.01	0.01	0.01	0.00	0.00	0.00	0.00	0.00	0.00
Mauritania	3.2	K17_rcp45_2100	0.01	0.04	0.45	0.03	0.10	0.55	0.00	0.01	0.03	0.01	0.02	0.04	0.01	0.01	0.02	0.01	0.01	0.03	0.00	0.00	0.02	0.00	0.01	0.03
Mauritania	3.2	K17_rcp85_2050	0.01	0.01	0.02	0.01	0.02	0.04	0.00	0.00	0.00	0.00	0.00	0.01	0.01	0.01	0.01	0.01	0.01	0.01	0.00	0.00	0.00	0.00	0.00	0.00
Mauritania	3.2	K17_rcp85_2100	0.03	0.42	0.68	0.05	0.49	0.73	0.01	0.02	0.07	0.01	0.04	0.09	0.01	0.02	0.05	0.01	0.02	0.06	0.00	0.01	0.04	0.00	0.02	0.04
Mauritius	1.3	Present day	--	0.04	--	--	0.04	--	--	0.01	--	--	0.01	--	--	0.01	--	--	0.01	--	--	0.01	--	--	0.01	--
Mauritius	1.3	K14_rcp26_2050	0.04	0.04	0.05	0.05	0.05	0.05	0.01	0.01	0.01	0.01	0.01	0.01	0.01	0.01	0.01	0.01	0.01	0.01	0.01	0.01	0.01	0.01	0.01	0.01
Mauritius	1.3	K14_rcp26_2100	0.04	0.05	0.06	0.05	0.06	0.07	0.01	0.01	0.01	0.01	0.01	0.01	0.01	0.01	0.01	0.01	0.01	0.01	0.01	0.01	0.01	0.01	0.01	0.01
Mauritius	1.3	K14_rcp45_2050	0.04	0.04	0.05	0.05	0.05	0.05	0.01	0.01	0.01	0.01	0.01	0.01	0.01	0.01	0.01	0.01	0.01	0.01	0.01	0.01	0.01	0.01	0.01	0.01
Mauritius	1.3	K14_rcp45_2100	0.04	0.05	0.07	0.05	0.06	0.08	0.01	0.01	0.01	0.01	0.01	0.02	0.01	0.01	0.01	0.01	0.01	0.02	0.01	0.01	0.01	0.01	0.01	0.01
Mauritius	1.3	K14_rcp85_2050	0.04	0.05	0.05	0.05	0.05	0.06	0.01	0.01	0.01	0.01	0.01	0.01	0.01	0.01	0.01	0.01	0.01	0.01	0.01	0.01	0.01	0.01	0.01	0.01
Mauritius	1.3	K14_rcp85_2100	0.05	0.06	0.08	0.05	0.07	0.09	0.01	0.01	0.02	0.01	0.01	0.02	0.01	0.01	0.02	0.01	0.01	0.02	0.01	0.01	0.02	0.01	0.01	0.02
Mauritius	1.3	K17_rcp26_2050	0.04	0.04	0.05	0.04	0.05	0.06	0.01	0.01	0.01	0.01	0.01	0.01	0.01	0.01	0.01	0.01	0.01	0.01	0.01	0.01	0.01	0.01	0.01	0.01
Mauritius	1.3	K17_rcp26_2100	0.04	0.05	0.08	0.05	0.06	0.08	0.01	0.01	0.01	0.01	0.01	0.02	0.01	0.01	0.02	0.01	0.01	0.02	0.01	0.01	0.01	0.01	0.01	0.02
Mauritius	1.3	K17_rcp45_2050	0.04	0.05	0.05	0.04	0.05	0.06	0.01	0.01	0.01	0.01	0.01	0.01	0.01	0.01	0.01	0.01	0.01	0.01	0.01	0.01	0.01	0.01	0.01	0.01
Mauritius	1.3	K17_rcp45_2100	0.05	0.07	0.10	0.05	0.08	0.10	0.01	0.01	0.02	0.01	0.02	0.02	0.01	0.01	0.02	0.01	0.02	0.02	0.01	0.01	0.02	0.01	0.01	0.02
Mauritius	1.3	K17_rcp85_2050	0.04	0.05	0.05	0.05	0.05	0.06	0.01	0.01	0.01	0.01	0.01	0.01	0.01	0.01	0.01	0.01	0.01	0.01	0.01	0.01	0.01	0.01	0.01	0.01
Mauritius	1.3	K17_rcp85_2100	0.06	0.09	0.12	0.07	0.10	0.12	0.01	0.02	0.03	0.01	0.02	0.04	0.01	0.02	0.03	0.01	0.02	0.03	0.01	0.02	0.03	0.01	0.02	0.04
Mayotte	0.23	Present day	--	0.01	--	--	0.01	--	--	0.00	--	--	0.00	--	--	0.01	--	--	0.01	--	--	0.01	--	--	0.01	--
Mayotte	0.23	K14_rcp26_2050	0.01	0.01	0.01	0.01	0.01	0.02	0.00	0.00	0.00	0.00	0.00	0.00	0.01	0.01	0.01	0.01	0.01	0.01	0.01	0.01	0.01	0.01	0.01	0.01
Mayotte	0.23	K14_rcp26_2100	0.01	0.01	0.01	0.01	0.02	0.02	0.00	0.00	0.00	0.00	0.00	0.00	0.01	0.01	0.01	0.01	0.01	0.01	0.01	0.01	0.01	0.01	0.01	0.01
Mayotte	0.23	K14_rcp45_2050	0.01	0.01	0.01	0.01	0.01	0.02	0.00	0.00	0.00	0.00	0.00	0.00	0.01	0.01	0.01	0.01	0.01	0.01	0.01	0.01	0.01	0.01	0.01	0.01
Mayotte	0.23	K14_rcp45_2100	0.01	0.01	0.01	0.01	0.02	0.02	0.00	0.00	0.00	0.00	0.00	0.00	0.01	0.01	0.01	0.01	0.01	0.01	0.01	0.01	0.01	0.01	0.01	0.01
Mayotte	0.23	K14_rcp85_2050	0.01	0.01	0.01	0.01	0.01	0.02	0.00	0.00	0.00	0.00	0.00	0.00	0.01	0.01	0.01	0.01	0.01	0.01	0.01	0.01	0.01	0.01	0.01	0.01
Mayotte	0.23	K14_rcp85_2100	0.01	0.01	0.01	0.02	0.02	0.02	0.00	0.00	0.00	0.00	0.00	0.00	0.01	0.01	0.01	0.01	0.01	0.01	0.01	0.01	0.01	0.01	0.01	0.01
Mayotte	0.23	K17_rcp26_2050	0.01	0.01	0.01	0.01	0.01	0.02	0.00	0.00	0.00	0.00	0.00	0.00	0.01	0.01	0.01	0.01	0.01	0.01	0.01	0.01	0.01	0.01	0.01	0.01
Mayotte	0.23	K17_rcp26_2100	0.01	0.01	0.01	0.01	0.02	0.02	0.00	0.00	0.00	0.00	0.00	0.00	0.01	0.01	0.01	0.01	0.01	0.01	0.01	0.01	0.01	0.01	0.01	0.01
Mayotte	0.23	K17_rcp45_2050	0.01	0.01	0.01	0.01	0.01	0.02	0.00	0.00	0.00	0.00	0.00	0.00	0.01	0.01	0.01	0.01	0.01	0.01	0.01	0.01	0.01	0.01	0.01	0.01
Mayotte	0.23	K17_rcp45_2100	0.01	0.01	0.02	0.02	0.02	0.02	0.00	0.00	0.00	0.00	0.00	0.01	0.01	0.01	0.01	0.01	0.01	0.01	0.01	0.01	0.01	0.01	0.01	0.01
Mayotte	0.23	K17_rcp85_2050	0.01	0.01	0.01	0.01	0.02	0.02	0.00	0.00	0.00	0.00	0.00	0.00	0.01	0.01	0.01	0.01	0.01	0.01	0.01	0.01	0.01	0.01	0.01	0.01
Mayotte	0.23	K17_rcp85_2100	0.01	0.02	0.02	0.02	0.02	0.03	0.00	0.00	0.01	0.00	0.01	0.01	0.01	0.01	0.01	0.01	0.01	0.01	0.01	0.01	0.01	0.01	0.01	0.02
Mexico	110	Present day	--	0.12	--	--	0.17	--	--	0.03	--	--	0.06	--	--	0.07	--	--	0.10	--	--	0.04	--	--	0.05	--
Mexico	110	K14_rcp26_2050	0.15	0.18	0.21	0.21	0.24	0.28	0.05	0.07	0.08	0.09	0.10	0.12	0.10	0.11	0.13	0.13	0.14	0.16	0.05	0.06	0.07	0.07	0.08	0.09
Mexico	110	K14_rcp26_2100	0.18	0.25	0.39	0.25	0.34	0.51	0.07	0.11	0.16	0.11	0.14	0.20	0.12	0.15	0.20	0.15	0.18	0.24	0.06	0.08	0.13	0.08	0.11	0.18
Mexico	110	K14_rcp45_2050	0.15	0.18	0.21	0.21	0.25	0.28	0.05	0.07	0.09	0.09	0.11	0.12	0.10	0.11	0.13	0.13	0.14	0.16	0.05	0.06	0.07	0.07	0.08	0.09
Mexico	110	K14_rcp45_2100	0.19	0.28	0.44	0.27	0.38	0.59	0.08	0.12	0.18	0.12	0.16	0.22	0.12	0.16	0.22	0.15	0.19	0.25	0.06	0.09	0.15	0.08	0.12	0.21
Mexico	110	K14_rcp85_2050	0.16	0.19	0.22	0.22	0.25	0.30	0.06	0.07	0.09	0.09	0.11	0.13	0.10	0.12	0.13	0.13	0.15	0.16	0.05	0.06	0.07	0.07	0.08	0.09
Mexico	110	K14_rcp85_2100	0.23	0.34	0.72	0.30	0.45	0.87	0.10	0.14	0.22	0.13	0.18	0.26	0.14	0.18	0.26	0.17	0.22	0.30	0.07	0.11	0.22	0.09	0.16	0.28
Mexico	110	K17_rcp26_2050	0.14	0.18	0.24	0.20	0.24	0.32	0.04	0.07	0.10	0.08	0.10	0.13	0.09	0.11	0.14	0.12	0.14	0.17	0.05	0.06	0.07	0.06	0.07	0.10
Mexico	110	K17_rcp26_2100	0.17	0.27	0.55	0.23	0.37	0.74	0.06	0.12	0.20	0.10	0.15	0.24	0.11	0.16	0.23	0.14	0.19	0.27	0.06	0.09	0.17	0.07	0.12	0.23
Mexico	110	K17_rcp45_2050	0.14	0.18	0.24	0.20	0.25	0.33	0.05	0.07	0.10	0.08	0.11	0.14	0.09	0.11	0.14	0.12	0.14	0.17	0.05	0.06	0.08	0.06	0.08	0.10
Mexico	110	K17_rcp45_2100	0.23	0.42	1.00	0.31	0.54	1.2	0.10	0.17	0.29	0.13	0.21	0.34	0.14	0.21	0.33	0.17	0.25	0.38	0.07	0.14	0.34	0.09	0.19	0.41
Mexico	110	K17_rcp85_2050	0.15	0.19	0.25	0.21	0.26	0.34	0.05	0.08	0.11	0.09	0.11	0.14	0.10	0.12	0.15	0.13	0.15	0.18	0.05	0.06	0.08	0.07	0.08	0.10
Mexico	110	K17_rcp85_2100	0.37	0.90	2.1	0.48	1.1	2.3	0.15	0.27	0.51	0.19	0.31	0.58	0.19	0.30	0.56	0.22	0.34	0.63	0.12	0.29	0.66	0.17	0.36	0.75
Micronesia	0.10	Present day	--	0.01	--	--	0.02	--	--	0.01	--	--	0.01	--	--	0.01	--	--	0.01	--	--	0.00	--	--	0.00	--
Micronesia	0.10	K14_rcp26_2050	0.01	0.02	0.02	0.02	0.02	0.02	0.01	0.01	0.01	0.01	0.01	0.01	0.01	0.01	0.01	0.01	0.01	0.01	0.00	0.00	0.00	0.00	0.00	0.01
Micronesia	0.10	K14_rcp26_2100	0.01	0.02	0.02	0.02	0.02	0.02	0.01	0.01	0.01	0.01	0.01	0.01	0.01	0.01	0.01	0.01	0.01	0.01	0.00	0.00	0.01	0.00	0.01	0.01
Micronesia	0.10	K14_rcp45_2050	0.01	0.02	0.02	0.02	0.02	0.02	0.01	0.01	0.01	0.01	0.01	0.01	0.01	0.01	0.01	0.01	0.01	0.01	0.00	0.00	0.00	0.00	0.00	0.01
Micronesia	0.10	K14_rcp45_2100	0.02	0.02	0.02	0.02	0.02	0.02	0.01	0.01	0.01	0.01	0.01	0.01	0.01	0.01	0.01	0.01	0.01	0.01	0.00	0.00	0.01	0.00	0.01	0.01
Micronesia	0.10	K14_rcp85_2050	0.01	0.02	0.02	0.02	0.02	0.02	0.01	0.01	0.01	0.01	0.01	0.01	0.01	0.01	0.01	0.01	0.01	0.01	0.00	0.00	0.00	0.00	0.00	0.01
Micronesia	0.10	K14_rcp85_2100	0.02	0.02	0.02	0.02	0.02	0.02	0.01	0.01	0.01	0.01	0.01	0.01	0.01	0.01	0.01	0.01	0.01	0.02	0.00	0.01	0.01	0.01	0.01	0.01
Micronesia	0.10	K17_rcp26_2050	0.01	0.02	0.02	0.02	0.02	0.02	0.01	0.01	0.01	0.01	0.01	0.01	0.01	0.01	0.01	0.01	0.01	0.01	0.00	0.00	0.00	0.00	0.00	0.01
Micronesia	0.10	K17_rcp26_2100	0.01	0.02	0.02	0.02	0.02	0.02	0.01	0.01	0.01	0.01	0.01	0.01	0.01	0.01	0.01	0.01	0.01	0.01	0.00	0.00	0.01	0.00	0.01	0.01
Micronesia	0.10	K17_rcp45_2050	0.01	0.02	0.02	0.02	0.02	0.02	0.01	0.01	0.01	0.01	0.01	0.01	0.01	0.01	0.01	0.01	0.01	0.01	0.00	0.00	0.00	0.00	0.00	0.01
Micronesia	0.10	K17_rcp45_2100	0.02	0.02	0.03	0.02	0.02	0.03	0.01	0.01	0.01	0.01	0.01	0.01	0.01	0.01	0.02	0.01	0.01	0.02	0.00	0.01	0.01	0.01	0.01	0.01
Micronesia	0.10	K17_rcp85_2050	0.01	0.02	0.02	0.02	0.02	0.02	0.01	0.01	0.01	0.01	0.01	0.01	0.01	0.01	0.01	0.01	0.01	0.01	0.00	0.00	0.00	0.00	0.00	0.01
Micronesia	0.10	K17_rcp85_2100	0.02	0.02	0.03	0.02	0.03	0.03	0.01	0.01	0.02	0.01	0.01	0.02	0.01	0.02	0.02	0.01	0.02	0.02	0.01	0.01	0.01	0.01	0.01	0.01
Morocco	32	Present day	--	0.37	--	--	0.39	--	--	0.04	--	--	0.05	--	--	0.04	--	--	0.05	--	--	0.04	--	--	0.04	--
Morocco	32	K14_rcp26_2050	0.38	0.39	0.41	0.41	0.42	0.45	0.04	0.05	0.06	0.06	0.06	0.07	0.04	0.05	0.05	0.05	0.05	0.06	0.04	0.04	0.04	0.04	0.05	0.05
Morocco	32	K14_rcp26_2100	0.39	0.42	0.49	0.42	0.46	0.54	0.05	0.06	0.08	0.06	0.07	0.10	0.04	0.05	0.07	0.05	0.06	0.07	0.04	0.05	0.06	0.05	0.06	0.08
Morocco	32	K14_rcp45_2050	0.38	0.39	0.41	0.41	0.43	0.45	0.04	0.05	0.06	0.06	0.06	0.07	0.04	0.05	0.05	0.05	0.05	0.06	0.04	0.04	0.04	0.04	0.05	0.05
Morocco	32	K14_rcp45_2100	0.39	0.44	0.52	0.42	0.48	0.57	0.05	0.07	0.09	0.06	0.08	0.10	0.05	0.06	0.07	0.05	0.06	0.08	0.04	0.05	0.07	0.05	0.06	0.09
Morocco	32	K14_rcp85_2050	0.38	0.40	0.42	0.41	0.43	0.46	0.04	0.05	0.06	0.06	0.06	0.07	0.04	0.05	0.05	0.05	0.05	0.06	0.04	0.04	0.05	0.04	0.05	0.06
Morocco	32	K14_rcp85_2100	0.40	0.47	0.58	0.44	0.51	0.64	0.05	0.08	0.11	0.07	0.09	0.12	0.05	0.06	0.08	0.06	0.07	0.09	0.04	0.06	0.09	0.05	0.07	0.10
Morocco	32	K17_rcp26_2050	0.37	0.40	0.43	0.40	0.43	0.47	0.04	0.05	0.06	0.05	0.06	0.08	0.04	0.05	0.05	0.05	0.05	0.06	0.04	0.04	0.05	0.04	0.05	0.06
Morocco	32	K17_rcp26_2100	0.38	0.44	0.55	0.41	0.49	0.61	0.04	0.07	0.10	0.06	0.08	0.11	0.04	0.06	0.08	0.05	0.06	0.08	0.04	0.05	0.08	0.04	0.06	0.10
Morocco	32	K17_rcp45_2050	0.38	0.40	0.43	0.40	0.43	0.48	0.04	0.05	0.07	0.05	0.06	0.08	0.04	0.05	0.06	0.05	0.05	0.06	0.04	0.04	0.05	0.04	0.05	0.06
Morocco	32	K17_rcp45_2100	0.41	0.52	0.72	0.45	0.57	0.80	0.06	0.09	0.14	0.07	0.10	0.15	0.05	0.07	0.10	0.06	0.08	0.11	0.04	0.07	0.12	0.05	0.09	0.14
Morocco	32	K17_rcp85_2050	0.38	0.40	0.44	0.41	0.44	0.49	0.04	0.05	0.07	0.05	0.07	0.08	0.04	0.05	0.06	0.05	0.06	0.06	0.04	0.04	0.05	0.04	0.05	0.06
Morocco	32	K17_rcp85_2100	0.49	0.66	1.1	0.54	0.73	1.1	0.08	0.13	0.21	0.10	0.14	0.22	0.07	0.09	0.15	0.07	0.10	0.16	0.06	0.11	0.20	0.08	0.12	0.21
Mozambique	22	Present day	--	0.33	--	--	0.81	--	--	0.02	--	--	0.06	--	--	0.01	--	--	0.04	--	--	0.01	--	--	0.16	--
Mozambique	22	K14_rcp26_2050	0.40	0.49	0.57	0.86	0.90	0.95	0.02	0.03	0.03	0.07	0.08	0.10	0.02	0.02	0.02	0.05	0.07	0.08	0.01	0.02	0.02	0.18	0.21	0.25
Mozambique	22	K14_rcp26_2100	0.45	0.63	0.77	0.89	0.98	1.1	0.02	0.04	0.06	0.08	0.11	0.15	0.02	0.02	0.03	0.06	0.09	0.13	0.01	0.03	0.14	0.20	0.28	0.42
Mozambique	22	K14_rcp45_2050	0.41	0.50	0.57	0.86	0.91	0.95	0.02	0.03	0.03	0.07	0.09	0.10	0.02	0.02	0.02	0.06	0.07	0.08	0.01	0.02	0.02	0.18	0.22	0.25
Mozambique	22	K14_rcp45_2100	0.50	0.66	0.82	0.91	1.00	1.2	0.03	0.04	0.06	0.09	0.12	0.17	0.02	0.03	0.04	0.07	0.10	0.16	0.02	0.06	0.16	0.22	0.31	0.46
Mozambique	22	K14_rcp85_2050	0.42	0.51	0.60	0.87	0.92	0.96	0.02	0.03	0.04	0.08	0.09	0.10	0.02	0.02	0.02	0.06	0.07	0.09	0.01	0.02	0.02	0.19	0.22	0.26
Mozambique	22	K14_rcp85_2100	0.59	0.74	0.92	0.96	1.1	1.3	0.03	0.05	0.09	0.10	0.14	0.21	0.02	0.03	0.07	0.09	0.12	0.22	0.02	0.12	0.23	0.26	0.39	0.53
Mozambique	22	K17_rcp26_2050	0.36	0.49	0.62	0.83	0.90	0.98	0.02	0.03	0.04	0.07	0.08	0.11	0.01	0.02	0.02	0.05	0.07	0.09	0.01	0.02	0.02	0.17	0.21	0.28
Mozambique	22	K17_rcp26_2100	0.42	0.65	0.85	0.87	1.00	1.2	0.02	0.04	0.07	0.07	0.12	0.18	0.02	0.03	0.05	0.06	0.10	0.18	0.01	0.05	0.18	0.19	0.30	0.47
Mozambique	22	K17_rcp45_2050	0.37	0.50	0.63	0.84	0.91	0.99	0.02	0.03	0.04	0.07	0.09	0.11	0.01	0.02	0.02	0.05	0.07	0.09	0.01	0.02	0.03	0.17	0.22	0.28
Mozambique	22	K17_rcp45_2100	0.57	0.79	1.00	0.95	1.2	1.4	0.03	0.06	0.13	0.10	0.15	0.26	0.02	0.04	0.11	0.08	0.14	0.30	0.02	0.15	0.32	0.25	0.43	0.62
Mozambique	22	K17_rcp85_2050	0.39	0.52	0.64	0.85	0.92	1.00	0.02	0.03	0.04	0.07	0.09	0.11	0.02	0.02	0.03	0.05	0.07	0.10	0.01	0.02	0.04	0.18	0.23	0.30
Mozambique	22	K17_rcp85_2100	0.74	0.98	1.3	1.1	1.3	1.6	0.05	0.11	0.24	0.14	0.24	0.48	0.03	0.09	0.27	0.13	0.27	0.51	0.12	0.28	0.58	0.40	0.58	0.91
Myanmar	53	Present day	--	1.4	--	--	2.6	--	--	0.60	--	--	1.00	--	--	0.60	--	--	1.2	--	--	0.38	--	--	1.4	--
Myanmar	53	K14_rcp26_2050	1.5	1.6	1.8	2.9	3.2	3.6	0.64	0.71	0.78	1.1	1.3	1.5	0.67	0.77	0.88	1.4	1.6	1.8	0.42	0.53	0.70	1.6	1.9	2.3
Myanmar	53	K14_rcp26_2100	1.6	2.1	2.8	3.3	4.1	5.3	0.67	0.83	1.1	1.3	1.7	2.2	0.73	0.97	1.3	1.6	2.0	2.7	0.50	0.91	1.6	1.9	2.6	3.7
Myanmar	53	K14_rcp45_2050	1.5	1.7	1.8	2.9	3.3	3.6	0.64	0.71	0.79	1.1	1.3	1.5	0.67	0.78	0.90	1.4	1.6	1.8	0.43	0.55	0.73	1.6	2.0	2.3
Myanmar	53	K14_rcp45_2100	1.7	2.3	3.1	3.4	4.3	5.7	0.70	0.88	1.3	1.3	1.8	2.4	0.78	1.00	1.5	1.7	2.2	2.9	0.57	1.1	1.9	2.0	2.9	4.0
Myanmar	53	K14_rcp85_2050	1.5	1.7	1.9	3.0	3.3	3.7	0.65	0.73	0.81	1.2	1.3	1.5	0.69	0.80	0.91	1.4	1.6	1.9	0.44	0.57	0.76	1.7	2.0	2.4
Myanmar	53	K14_rcp85_2100	1.9	2.5	3.7	3.8	4.9	6.5	0.77	0.97	1.6	1.5	2.0	2.9	0.88	1.2	1.9	1.9	2.5	3.4	0.76	1.3	2.4	2.4	3.3	4.7
Myanmar	53	K17_rcp26_2050	1.4	1.6	2.0	2.7	3.2	3.8	0.60	0.70	0.84	1.00	1.3	1.6	0.61	0.76	0.96	1.3	1.5	1.9	0.38	0.50	0.83	1.4	1.9	2.5
Myanmar	53	K17_rcp26_2100	1.4	2.2	3.2	2.9	4.1	5.9	0.60	0.86	1.4	1.1	1.7	2.6	0.63	0.99	1.7	1.3	2.1	3.1	0.39	0.95	2.1	1.6	2.7	4.2
Myanmar	53	K17_rcp45_2050	1.4	1.6	2.0	2.7	3.2	3.9	0.60	0.72	0.86	1.00	1.3	1.6	0.61	0.78	0.98	1.3	1.6	2.0	0.38	0.52	0.88	1.4	1.9	2.6
Myanmar	53	K17_rcp45_2100	1.7	2.8	4.7	3.5	5.2	7.6	0.71	1.1	2.1	1.4	2.2	3.8	0.79	1.3	2.5	1.7	2.6	4.3	0.56	1.5	3.4	2.0	3.5	5.7
Myanmar	53	K17_rcp85_2050	1.4	1.7	2.1	2.8	3.3	4.0	0.61	0.74	0.88	1.1	1.3	1.7	0.62	0.81	1.00	1.3	1.6	2.1	0.39	0.57	0.95	1.5	2.0	2.7
Myanmar	53	K17_rcp85_2100	2.4	4.0	7.4	4.5	6.8	10	0.91	1.7	3.7	1.8	3.3	5.4	1.1	2.1	4.2	2.3	3.7	6.2	1.1	2.8	5.6	3.0	5.1	7.4
Netherlands	17	Present day	--	4.1	--	--	4.9	--	--	4.0	--	--	6.1	--	--	3.8	--	--	5.4	--	--	2.1	--	--	4.3	--
Netherlands	17	K14_rcp26_2050	4.2	4.2	4.2	5.1	5.5	5.9	4.1	4.4	4.7	6.2	6.4	6.6	3.9	4.1	4.3	5.5	5.7	5.9	2.2	2.5	2.8	4.4	4.7	4.9
Netherlands	17	K14_rcp26_2100	4.2	4.2	4.4	5.3	5.9	7.0	4.2	4.7	5.4	6.3	6.6	7.1	4.0	4.3	4.8	5.6	5.9	6.3	2.4	2.9	3.5	4.5	4.9	5.6
Netherlands	17	K14_rcp45_2050	4.2	4.2	4.2	5.2	5.5	5.8	4.2	4.4	4.7	6.3	6.4	6.6	3.9	4.1	4.3	5.5	5.7	5.9	2.3	2.5	2.8	4.4	4.7	4.9
Netherlands	17	K14_rcp45_2100	4.2	4.3	4.4	5.5	6.2	7.3	4.5	4.9	5.6	6.5	6.8	7.2	4.1	4.5	4.9	5.7	6.0	6.5	2.5	3.1	3.7	4.7	5.1	5.7
Netherlands	17	K14_rcp85_2050	4.2	4.2	4.2	5.2	5.6	6.0	4.2	4.5	4.8	6.3	6.5	6.7	3.9	4.1	4.4	5.5	5.7	5.9	2.3	2.6	3.0	4.5	4.7	5.0
Netherlands	17	K14_rcp85_2100	4.2	4.4	4.8	5.7	6.8	8.2	4.6	5.3	6.0	6.5	7.0	7.5	4.2	4.7	5.3	5.8	6.3	6.8	2.7	3.4	4.1	4.8	5.5	6.2
Netherlands	17	K17_rcp26_2050	4.2	4.2	4.2	5.0	5.4	6.0	4.0	4.4	4.8	6.2	6.4	6.7	3.8	4.1	4.4	5.4	5.7	6.0	2.2	2.5	3.0	4.3	4.6	5.0
Netherlands	17	K17_rcp26_2100	4.2	4.3	4.5	5.2	6.1	7.5	4.2	4.9	5.7	6.3	6.7	7.2	3.9	4.4	5.0	5.5	6.0	6.5	2.3	3.0	3.7	4.4	5.0	5.8
Netherlands	17	K17_rcp45_2050	4.2	4.2	4.2	5.1	5.5	6.0	4.1	4.4	4.8	6.2	6.4	6.7	3.9	4.1	4.4	5.5	5.7	6.0	2.2	2.5	3.0	4.4	4.7	5.0
Netherlands	17	K17_rcp45_2100	4.2	4.4	5.6	5.9	7.3	9.2	4.7	5.6	6.5	6.6	7.1	7.9	4.3	4.9	5.8	5.9	6.4	7.2	2.9	3.6	4.8	4.9	5.7	6.8
Netherlands	17	K17_rcp85_2050	4.2	4.2	4.3	5.1	5.6	6.2	4.1	4.5	4.9	6.2	6.5	6.8	3.9	4.2	4.5	5.5	5.8	6.0	2.3	2.6	3.1	4.4	4.8	5.1
Netherlands	17	K17_rcp85_2100	4.4	5.3	8.4	7.0	8.8	11	5.4	6.3	7.6	7.1	7.8	8.7	4.8	5.6	6.9	6.4	7.1	8.1	3.5	4.5	6.3	5.6	6.6	8.0
New Caledonia	0.25	Present day	--	0.00	--	--	0.00	--	--	0.01	--	--	0.01	--	--	0.00	--	--	0.00	--	--	0.01	--	--	0.01	--
New Caledonia	0.25	K14_rcp26_2050	0.00	0.00	0.01	0.01	0.01	0.01	0.01	0.01	0.01	0.01	0.01	0.01	0.00	0.00	0.00	0.00	0.00	0.00	0.01	0.01	0.01	0.01	0.01	0.01
New Caledonia	0.25	K14_rcp26_2100	0.00	0.01	0.01	0.01	0.01	0.01	0.01	0.01	0.01	0.01	0.01	0.01	0.00	0.00	0.01	0.00	0.00	0.01	0.01	0.01	0.01	0.01	0.01	0.01
New Caledonia	0.25	K14_rcp45_2050	0.00	0.00	0.01	0.01	0.01	0.01	0.01	0.01	0.01	0.01	0.01	0.01	0.00	0.00	0.00	0.00	0.00	0.00	0.01	0.01	0.01	0.01	0.01	0.01
New Caledonia	0.25	K14_rcp45_2100	0.00	0.01	0.01	0.01	0.01	0.02	0.01	0.01	0.01	0.01	0.01	0.01	0.00	0.00	0.01	0.00	0.01	0.01	0.01	0.01	0.01	0.01	0.01	0.01
New Caledonia	0.25	K14_rcp85_2050	0.00	0.00	0.01	0.01	0.01	0.01	0.01	0.01	0.01	0.01	0.01	0.01	0.00	0.00	0.00	0.00	0.00	0.00	0.01	0.01	0.01	0.01	0.01	0.01
New Caledonia	0.25	K14_rcp85_2100	0.01	0.01	0.02	0.01	0.01	0.02	0.01	0.01	0.01	0.01	0.01	0.01	0.00	0.01	0.01	0.00	0.01	0.01	0.01	0.01	0.01	0.01	0.01	0.01
New Caledonia	0.25	K17_rcp26_2050	0.00	0.00	0.01	0.01	0.01	0.01	0.01	0.01	0.01	0.01	0.01	0.01	0.00	0.00	0.00	0.00	0.00	0.00	0.01	0.01	0.01	0.01	0.01	0.01
New Caledonia	0.25	K17_rcp26_2100	0.00	0.01	0.01	0.01	0.01	0.02	0.01	0.01	0.01	0.01	0.01	0.01	0.00	0.00	0.01	0.00	0.01	0.01	0.01	0.01	0.01	0.01	0.01	0.01
New Caledonia	0.25	K17_rcp45_2050	0.00	0.00	0.01	0.01	0.01	0.01	0.01	0.01	0.01	0.01	0.01	0.01	0.00	0.00	0.00	0.00	0.00	0.00	0.01	0.01	0.01	0.01	0.01	0.01
New Caledonia	0.25	K17_rcp45_2100	0.01	0.01	0.03	0.01	0.02	0.03	0.01	0.01	0.01	0.01	0.01	0.01	0.00	0.01	0.01	0.00	0.01	0.01	0.01	0.01	0.01	0.01	0.01	0.02
New Caledonia	0.25	K17_rcp85_2050	0.00	0.00	0.01	0.01	0.01	0.01	0.01	0.01	0.01	0.01	0.01	0.01	0.00	0.00	0.00	0.00	0.00	0.01	0.01	0.01	0.01	0.01	0.01	0.01
New Caledonia	0.25	K17_rcp85_2100	0.01	0.02	0.04	0.01	0.03	0.04	0.01	0.01	0.02	0.01	0.01	0.02	0.01	0.01	0.01	0.01	0.01	0.02	0.01	0.01	0.02	0.01	0.02	0.02
New Zealand	4.3	Present day	--	0.01	--	--	0.03	--	--	0.01	--	--	0.01	--	--	0.01	--	--	0.02	--	--	0.01	--	--	0.01	--
New Zealand	4.3	K14_rcp26_2050	0.02	0.02	0.03	0.04	0.05	0.06	0.01	0.01	0.01	0.01	0.02	0.02	0.02	0.02	0.02	0.02	0.02	0.02	0.01	0.01	0.01	0.01	0.01	0.02
New Zealand	4.3	K14_rcp26_2100	0.02	0.03	0.06	0.05	0.07	0.11	0.01	0.01	0.02	0.02	0.02	0.02	0.02	0.02	0.02	0.02	0.03	0.03	0.01	0.01	0.01	0.01	0.02	0.02
New Zealand	4.3	K14_rcp45_2050	0.02	0.02	0.03	0.04	0.05	0.07	0.01	0.01	0.01	0.01	0.02	0.02	0.02	0.02	0.02	0.02	0.02	0.02	0.01	0.01	0.01	0.01	0.01	0.02
New Zealand	4.3	K14_rcp45_2100	0.03	0.04	0.07	0.06	0.09	0.14	0.01	0.01	0.02	0.02	0.02	0.03	0.02	0.02	0.02	0.02	0.03	0.04	0.01	0.01	0.02	0.02	0.02	0.03
New Zealand	4.3	K14_rcp85_2050	0.02	0.02	0.03	0.05	0.06	0.07	0.01	0.01	0.01	0.02	0.02	0.02	0.02	0.02	0.02	0.02	0.02	0.02	0.01	0.01	0.01	0.01	0.01	0.02
New Zealand	4.3	K14_rcp85_2100	0.03	0.06	0.11	0.08	0.12	0.21	0.01	0.02	0.02	0.02	0.02	0.03	0.02	0.02	0.03	0.03	0.03	0.04	0.01	0.02	0.02	0.02	0.02	0.03
New Zealand	4.3	K17_rcp26_2050	0.02	0.02	0.03	0.04	0.05	0.07	0.01	0.01	0.01	0.01	0.02	0.02	0.02	0.02	0.02	0.02	0.02	0.02	0.01	0.01	0.01	0.01	0.01	0.02
New Zealand	4.3	K17_rcp26_2100	0.02	0.04	0.07	0.05	0.08	0.14	0.01	0.01	0.02	0.02	0.02	0.03	0.02	0.02	0.02	0.02	0.03	0.04	0.01	0.01	0.02	0.01	0.02	0.03
New Zealand	4.3	K17_rcp45_2050	0.02	0.02	0.03	0.04	0.06	0.07	0.01	0.01	0.01	0.01	0.02	0.02	0.02	0.02	0.02	0.02	0.02	0.03	0.01	0.01	0.01	0.01	0.01	0.02
New Zealand	4.3	K17_rcp45_2100	0.03	0.06	0.15	0.07	0.13	0.26	0.01	0.02	0.03	0.02	0.03	0.04	0.02	0.02	0.04	0.02	0.03	0.05	0.01	0.02	0.03	0.02	0.03	0.04
New Zealand	4.3	K17_rcp85_2050	0.02	0.03	0.03	0.04	0.06	0.08	0.01	0.01	0.01	0.01	0.02	0.02	0.02	0.02	0.02	0.02	0.02	0.03	0.01	0.01	0.01	0.01	0.02	0.02
New Zealand	4.3	K17_rcp85_2100	0.06	0.14	0.34	0.13	0.25	0.44	0.02	0.03	0.05	0.03	0.04	0.08	0.02	0.04	0.06	0.03	0.05	0.09	0.02	0.03	0.06	0.03	0.04	0.09
Nicaragua	6.0	Present day	--	0.00	--	--	0.00	--	--	0.00	--	--	0.00	--	--	0.00	--	--	0.00	--	--	0.00	--	--	0.00	--
Nicaragua	6.0	K14_rcp26_2050	0.00	0.00	0.01	0.00	0.01	0.01	0.00	0.00	0.00	0.00	0.00	0.00	0.00	0.00	0.00	0.00	0.00	0.00	0.00	0.00	0.00	0.00	0.00	0.00
Nicaragua	6.0	K14_rcp26_2100	0.00	0.01	0.01	0.01	0.01	0.02	0.00	0.00	0.00	0.00	0.00	0.00	0.00	0.00	0.01	0.00	0.00	0.01	0.00	0.00	0.01	0.00	0.00	0.01
Nicaragua	6.0	K14_rcp45_2050	0.00	0.00	0.01	0.00	0.01	0.01	0.00	0.00	0.00	0.00	0.00	0.00	0.00	0.00	0.00	0.00	0.00	0.00	0.00	0.00	0.00	0.00	0.00	0.00
Nicaragua	6.0	K14_rcp45_2100	0.00	0.01	0.02	0.01	0.01	0.02	0.00	0.00	0.00	0.00	0.00	0.00	0.00	0.00	0.01	0.00	0.00	0.01	0.00	0.00	0.01	0.00	0.01	0.01
Nicaragua	6.0	K14_rcp85_2050	0.00	0.01	0.01	0.00	0.01	0.01	0.00	0.00	0.00	0.00	0.00	0.00	0.00	0.00	0.00	0.00	0.00	0.00	0.00	0.00	0.00	0.00	0.00	0.00
Nicaragua	6.0	K14_rcp85_2100	0.01	0.01	0.02	0.01	0.02	0.03	0.00	0.00	0.00	0.00	0.00	0.00	0.00	0.00	0.01	0.00	0.01	0.01	0.00	0.01	0.01	0.00	0.01	0.01
Nicaragua	6.0	K17_rcp26_2050	0.00	0.00	0.01	0.00	0.01	0.01	0.00	0.00	0.00	0.00	0.00	0.00	0.00	0.00	0.00	0.00	0.00	0.00	0.00	0.00	0.00	0.00	0.00	0.00
Nicaragua	6.0	K17_rcp26_2100	0.00	0.01	0.02	0.00	0.01	0.02	0.00	0.00	0.00	0.00	0.00	0.00	0.00	0.00	0.01	0.00	0.00	0.01	0.00	0.00	0.01	0.00	0.01	0.01
Nicaragua	6.0	K17_rcp45_2050	0.00	0.00	0.01	0.00	0.01	0.01	0.00	0.00	0.00	0.00	0.00	0.00	0.00	0.00	0.00	0.00	0.00	0.00	0.00	0.00	0.00	0.00	0.00	0.00
Nicaragua	6.0	K17_rcp45_2100	0.01	0.02	0.03	0.01	0.02	0.04	0.00	0.00	0.01	0.00	0.00	0.01	0.00	0.01	0.01	0.00	0.01	0.01	0.00	0.01	0.02	0.00	0.01	0.02
Nicaragua	6.0	K17_rcp85_2050	0.00	0.01	0.01	0.00	0.01	0.01	0.00	0.00	0.00	0.00	0.00	0.00	0.00	0.00	0.00	0.00	0.00	0.00	0.00	0.00	0.00	0.00	0.00	0.01
Nicaragua	6.0	K17_rcp85_2100	0.01	0.03	0.06	0.02	0.04	0.07	0.00	0.00	0.01	0.00	0.00	0.01	0.01	0.01	0.01	0.01	0.01	0.01	0.01	0.01	0.03	0.01	0.02	0.04
Nigeria	150	Present day	--	0.94	--	--	1.1	--	--	0.02	--	--	0.04	--	--	0.20	--	--	0.27	--	--	0.57	--	--	0.93	--
Nigeria	150	K14_rcp26_2050	1.00	1.00	1.1	1.1	1.2	1.3	0.03	0.04	0.04	0.05	0.06	0.07	0.23	0.24	0.26	0.30	0.31	0.33	0.70	0.79	0.89	1.2	1.3	1.4
Nigeria	150	K14_rcp26_2100	1.00	1.1	1.3	1.2	1.4	1.7	0.04	0.05	0.07	0.06	0.08	0.16	0.25	0.29	0.34	0.31	0.36	0.48	0.80	1.1	1.5	1.3	1.6	2.0
Nigeria	150	K14_rcp45_2050	1.00	1.00	1.1	1.1	1.2	1.3	0.03	0.04	0.04	0.06	0.06	0.07	0.23	0.25	0.26	0.30	0.31	0.33	0.70	0.79	0.90	1.2	1.3	1.4
Nigeria	150	K14_rcp45_2100	1.1	1.2	1.4	1.3	1.4	1.8	0.04	0.06	0.10	0.07	0.10	0.18	0.26	0.30	0.37	0.32	0.39	0.52	0.86	1.2	1.7	1.4	1.7	2.1
Nigeria	150	K14_rcp85_2050	1.00	1.1	1.1	1.2	1.2	1.3	0.03	0.04	0.05	0.06	0.06	0.07	0.23	0.25	0.27	0.30	0.32	0.34	0.72	0.82	0.94	1.2	1.4	1.5
Nigeria	150	K14_rcp85_2100	1.1	1.3	1.6	1.4	1.6	2.1	0.05	0.07	0.15	0.08	0.14	0.23	0.28	0.33	0.46	0.35	0.46	0.61	1.00	1.4	2.0	1.6	1.9	2.5
Nigeria	150	K17_rcp26_2050	0.96	1.00	1.1	1.1	1.2	1.3	0.02	0.03	0.05	0.05	0.06	0.07	0.21	0.24	0.27	0.28	0.31	0.34	0.61	0.74	0.95	1.00	1.2	1.5
Nigeria	150	K17_rcp26_2100	0.98	1.1	1.4	1.1	1.4	1.8	0.03	0.05	0.10	0.05	0.08	0.18	0.22	0.28	0.37	0.29	0.36	0.52	0.67	1.1	1.7	1.1	1.6	2.1
Nigeria	150	K17_rcp45_2050	0.97	1.00	1.1	1.1	1.2	1.3	0.02	0.03	0.05	0.05	0.06	0.07	0.21	0.24	0.27	0.28	0.31	0.34	0.62	0.76	0.96	1.00	1.3	1.5
Nigeria	150	K17_rcp45_2100	1.1	1.3	2.0	1.3	1.6	2.6	0.04	0.07	0.21	0.07	0.15	0.33	0.26	0.33	0.55	0.33	0.47	0.71	0.88	1.5	2.3	1.4	2.0	2.8
Nigeria	150	K17_rcp85_2050	0.98	1.00	1.1	1.1	1.2	1.4	0.03	0.04	0.05	0.05	0.06	0.08	0.22	0.25	0.28	0.29	0.32	0.35	0.65	0.80	1.00	1.1	1.3	1.6
Nigeria	150	K17_rcp85_2100	1.2	1.8	3.7	1.5	2.3	4.7	0.07	0.18	0.57	0.12	0.27	0.79	0.32	0.51	0.96	0.43	0.65	1.2	1.3	2.1	3.3	1.9	2.6	3.8
North Korea	23	Present day	--	0.40	--	--	0.68	--	--	0.03	--	--	0.06	--	--	0.04	--	--	0.09	--	--	0.03	--	--	0.07	--
North Korea	23	K14_rcp26_2050	0.43	0.50	0.56	0.71	0.79	0.90	0.03	0.04	0.05	0.07	0.08	0.09	0.04	0.06	0.07	0.09	0.11	0.13	0.04	0.05	0.06	0.08	0.10	0.12
North Korea	23	K14_rcp26_2100	0.45	0.58	0.77	0.73	0.93	1.2	0.03	0.05	0.08	0.07	0.10	0.16	0.05	0.08	0.11	0.10	0.13	0.20	0.04	0.06	0.10	0.09	0.13	0.20
North Korea	23	K14_rcp45_2050	0.44	0.50	0.56	0.72	0.80	0.91	0.03	0.04	0.05	0.07	0.08	0.09	0.05	0.06	0.07	0.09	0.11	0.13	0.04	0.05	0.06	0.08	0.10	0.12
North Korea	23	K14_rcp45_2100	0.48	0.63	0.85	0.77	0.99	1.3	0.04	0.06	0.09	0.08	0.11	0.18	0.06	0.09	0.13	0.10	0.15	0.23	0.04	0.07	0.11	0.10	0.15	0.23
North Korea	23	K14_rcp85_2050	0.44	0.51	0.58	0.72	0.82	0.93	0.03	0.04	0.05	0.07	0.08	0.10	0.05	0.06	0.08	0.09	0.11	0.13	0.04	0.05	0.06	0.08	0.11	0.13
North Korea	23	K14_rcp85_2100	0.53	0.72	1.1	0.86	1.1	1.4	0.05	0.07	0.14	0.09	0.14	0.24	0.07	0.10	0.18	0.12	0.18	0.28	0.05	0.08	0.16	0.11	0.18	0.28
North Korea	23	K17_rcp26_2050	0.40	0.50	0.62	0.68	0.79	0.98	0.03	0.04	0.06	0.06	0.08	0.11	0.04	0.06	0.08	0.09	0.11	0.14	0.03	0.05	0.06	0.07	0.10	0.14
North Korea	23	K17_rcp26_2100	0.40	0.61	0.99	0.68	0.97	1.4	0.03	0.06	0.12	0.06	0.10	0.22	0.04	0.08	0.16	0.09	0.14	0.26	0.03	0.06	0.14	0.07	0.14	0.26
North Korea	23	K17_rcp45_2050	0.40	0.51	0.63	0.68	0.81	0.99	0.03	0.04	0.06	0.06	0.08	0.11	0.04	0.06	0.09	0.09	0.11	0.15	0.03	0.05	0.07	0.07	0.10	0.15
North Korea	23	K17_rcp45_2100	0.47	0.77	1.4	0.76	1.2	1.7	0.04	0.08	0.21	0.08	0.16	0.37	0.05	0.11	0.25	0.10	0.20	0.39	0.04	0.10	0.24	0.09	0.20	0.38
North Korea	23	K17_rcp85_2050	0.40	0.52	0.66	0.68	0.83	1.00	0.03	0.04	0.06	0.06	0.08	0.12	0.04	0.06	0.09	0.09	0.11	0.16	0.03	0.05	0.07	0.07	0.11	0.16
North Korea	23	K17_rcp85_2100	0.63	1.2	2.0	1.00	1.5	2.4	0.06	0.17	0.48	0.11	0.28	0.69	0.09	0.20	0.47	0.15	0.32	0.66	0.07	0.19	0.49	0.15	0.32	0.73
Northern Mariana Islands	0.05	Present day	--	0.02	--	--	0.02	--	--	0.00	--	--	0.00	--	--	0.00	--	--	0.00	--	--	0.00	--	--	0.00	--
Northern Mariana Islands	0.05	K14_rcp26_2050	0.02	0.02	0.02	0.02	0.02	0.02	0.00	0.00	0.00	0.00	0.00	0.00	0.00	0.00	0.00	0.00	0.00	0.00	0.00	0.00	0.00	0.00	0.00	0.00
Northern Mariana Islands	0.05	K14_rcp26_2100	0.02	0.02	0.02	0.02	0.02	0.02	0.00	0.00	0.00	0.00	0.00	0.00	0.00	0.00	0.00	0.00	0.00	0.00	0.00	0.00	0.00	0.00	0.00	0.00
Northern Mariana Islands	0.05	K14_rcp45_2050	0.02	0.02	0.02	0.02	0.02	0.02	0.00	0.00	0.00	0.00	0.00	0.00	0.00	0.00	0.00	0.00	0.00	0.00	0.00	0.00	0.00	0.00	0.00	0.00
Northern Mariana Islands	0.05	K14_rcp45_2100	0.02	0.02	0.02	0.02	0.02	0.02	0.00	0.00	0.00	0.00	0.00	0.00	0.00	0.00	0.00	0.00	0.00	0.00	0.00	0.00	0.00	0.00	0.00	0.00
Northern Mariana Islands	0.05	K14_rcp85_2050	0.02	0.02	0.02	0.02	0.02	0.02	0.00	0.00	0.00	0.00	0.00	0.00	0.00	0.00	0.00	0.00	0.00	0.00	0.00	0.00	0.00	0.00	0.00	0.00
Northern Mariana Islands	0.05	K14_rcp85_2100	0.02	0.02	0.02	0.02	0.02	0.02	0.00	0.00	0.00	0.00	0.00	0.00	0.00	0.00	0.00	0.00	0.00	0.00	0.00	0.00	0.00	0.00	0.00	0.00
Northern Mariana Islands	0.05	K17_rcp26_2050	0.02	0.02	0.02	0.02	0.02	0.02	0.00	0.00	0.00	0.00	0.00	0.00	0.00	0.00	0.00	0.00	0.00	0.00	0.00	0.00	0.00	0.00	0.00	0.00
Northern Mariana Islands	0.05	K17_rcp26_2100	0.02	0.02	0.02	0.02	0.02	0.02	0.00	0.00	0.00	0.00	0.00	0.00	0.00	0.00	0.00	0.00	0.00	0.00	0.00	0.00	0.00	0.00	0.00	0.00
Northern Mariana Islands	0.05	K17_rcp45_2050	0.02	0.02	0.02	0.02	0.02	0.02	0.00	0.00	0.00	0.00	0.00	0.00	0.00	0.00	0.00	0.00	0.00	0.00	0.00	0.00	0.00	0.00	0.00	0.00
Northern Mariana Islands	0.05	K17_rcp45_2100	0.02	0.02	0.02	0.02	0.02	0.02	0.00	0.00	0.00	0.00	0.00	0.00	0.00	0.00	0.00	0.00	0.00	0.00	0.00	0.00	0.00	0.00	0.00	0.00
Northern Mariana Islands	0.05	K17_rcp85_2050	0.02	0.02	0.02	0.02	0.02	0.02	0.00	0.00	0.00	0.00	0.00	0.00	0.00	0.00	0.00	0.00	0.00	0.00	0.00	0.00	0.00	0.00	0.00	0.00
Northern Mariana Islands	0.05	K17_rcp85_2100	0.02	0.02	0.02	0.02	0.02	0.02	0.00	0.00	0.01	0.00	0.00	0.01	0.00	0.00	0.00	0.00	0.00	0.00	0.00	0.00	0.01	0.00	0.00	0.01
Oman	3.0	Present day	--	0.02	--	--	0.04	--	--	0.01	--	--	0.02	--	--	0.02	--	--	0.05	--	--	0.02	--	--	0.02	--
Oman	3.0	K14_rcp26_2050	0.02	0.02	0.03	0.05	0.05	0.06	0.01	0.01	0.02	0.03	0.03	0.03	0.03	0.03	0.04	0.05	0.06	0.06	0.02	0.02	0.02	0.02	0.03	0.03
Oman	3.0	K14_rcp26_2100	0.02	0.04	0.06	0.05	0.08	0.13	0.01	0.02	0.03	0.03	0.04	0.05	0.03	0.05	0.06	0.06	0.07	0.09	0.02	0.02	0.03	0.03	0.03	0.04
Oman	3.0	K14_rcp45_2050	0.02	0.02	0.03	0.05	0.05	0.07	0.01	0.01	0.02	0.03	0.03	0.03	0.03	0.03	0.04	0.05	0.06	0.07	0.02	0.02	0.02	0.02	0.03	0.03
Oman	3.0	K14_rcp45_2100	0.03	0.04	0.08	0.06	0.09	0.16	0.02	0.02	0.04	0.03	0.04	0.05	0.03	0.05	0.07	0.06	0.08	0.10	0.02	0.02	0.03	0.03	0.03	0.04
Oman	3.0	K14_rcp85_2050	0.02	0.03	0.03	0.05	0.06	0.07	0.01	0.02	0.02	0.03	0.03	0.03	0.03	0.03	0.04	0.05	0.06	0.07	0.02	0.02	0.02	0.02	0.03	0.03
Oman	3.0	K14_rcp85_2100	0.04	0.06	0.11	0.07	0.12	0.24	0.02	0.03	0.05	0.03	0.05	0.06	0.04	0.06	0.09	0.07	0.09	0.12	0.02	0.03	0.04	0.03	0.04	0.05
Oman	3.0	K17_rcp26_2050	0.02	0.02	0.04	0.04	0.05	0.07	0.01	0.01	0.02	0.02	0.03	0.03	0.02	0.03	0.04	0.05	0.06	0.07	0.02	0.02	0.02	0.02	0.03	0.03
Oman	3.0	K17_rcp26_2100	0.02	0.04	0.08	0.05	0.08	0.18	0.01	0.02	0.04	0.02	0.04	0.06	0.03	0.05	0.07	0.05	0.07	0.11	0.02	0.02	0.03	0.02	0.03	0.05
Oman	3.0	K17_rcp45_2050	0.02	0.02	0.04	0.04	0.05	0.08	0.01	0.01	0.02	0.02	0.03	0.04	0.02	0.03	0.04	0.05	0.06	0.07	0.02	0.02	0.02	0.02	0.03	0.03
Oman	3.0	K17_rcp45_2100	0.03	0.07	0.20	0.06	0.14	0.33	0.02	0.03	0.06	0.03	0.05	0.08	0.04	0.07	0.11	0.06	0.10	0.14	0.02	0.03	0.05	0.03	0.04	0.07
Oman	3.0	K17_rcp85_2050	0.02	0.03	0.04	0.04	0.06	0.08	0.01	0.02	0.02	0.02	0.03	0.04	0.03	0.04	0.05	0.05	0.06	0.07	0.02	0.02	0.02	0.02	0.03	0.03
Oman	3.0	K17_rcp85_2100	0.06	0.15	0.41	0.11	0.29	0.53	0.03	0.05	0.10	0.05	0.07	0.13	0.06	0.10	0.17	0.09	0.13	0.21	0.03	0.04	0.08	0.04	0.06	0.12
Pakistan	180	Present day	--	0.30	--	--	0.57	--	--	0.02	--	--	0.06	--	--	0.03	--	--	0.06	--	--	0.03	--	--	0.05	--
Pakistan	180	K14_rcp26_2050	0.35	0.39	0.45	0.63	0.71	0.80	0.03	0.04	0.04	0.06	0.07	0.08	0.04	0.05	0.05	0.07	0.08	0.08	0.03	0.04	0.04	0.06	0.06	0.07
Pakistan	180	K14_rcp26_2100	0.39	0.52	0.72	0.70	0.87	1.2	0.04	0.05	0.07	0.07	0.08	0.11	0.05	0.06	0.07	0.08	0.09	0.10	0.04	0.05	0.06	0.06	0.08	0.10
Pakistan	180	K14_rcp45_2050	0.35	0.40	0.46	0.63	0.72	0.81	0.03	0.04	0.04	0.06	0.07	0.08	0.04	0.05	0.05	0.07	0.08	0.08	0.03	0.04	0.04	0.06	0.06	0.07
Pakistan	180	K14_rcp45_2100	0.41	0.56	0.80	0.74	0.92	1.4	0.04	0.05	0.07	0.07	0.09	0.11	0.05	0.06	0.08	0.08	0.09	0.11	0.04	0.05	0.07	0.07	0.08	0.11
Pakistan	180	K14_rcp85_2050	0.36	0.41	0.48	0.65	0.74	0.83	0.03	0.04	0.05	0.06	0.07	0.08	0.04	0.05	0.05	0.07	0.08	0.08	0.03	0.04	0.04	0.06	0.06	0.07
Pakistan	180	K14_rcp85_2100	0.51	0.67	0.96	0.85	1.2	1.7	0.05	0.06	0.09	0.08	0.10	0.13	0.06	0.07	0.09	0.09	0.10	0.12	0.05	0.06	0.08	0.08	0.10	0.13
Pakistan	180	K17_rcp26_2050	0.32	0.39	0.50	0.59	0.70	0.84	0.03	0.04	0.05	0.06	0.07	0.08	0.04	0.04	0.05	0.07	0.07	0.08	0.03	0.04	0.04	0.05	0.06	0.07
Pakistan	180	K17_rcp26_2100	0.35	0.54	0.84	0.63	0.89	1.5	0.03	0.05	0.08	0.06	0.09	0.12	0.04	0.06	0.08	0.07	0.09	0.11	0.03	0.05	0.07	0.06	0.08	0.11
Pakistan	180	K17_rcp45_2050	0.32	0.39	0.51	0.60	0.72	0.86	0.03	0.04	0.05	0.06	0.07	0.08	0.04	0.05	0.06	0.07	0.07	0.08	0.03	0.04	0.04	0.05	0.06	0.07
Pakistan	180	K17_rcp45_2100	0.46	0.75	1.4	0.81	1.3	2.2	0.04	0.07	0.11	0.08	0.11	0.16	0.05	0.07	0.11	0.08	0.10	0.15	0.04	0.06	0.11	0.07	0.10	0.16
Pakistan	180	K17_rcp85_2050	0.34	0.42	0.53	0.62	0.75	0.88	0.03	0.04	0.05	0.06	0.07	0.08	0.04	0.05	0.06	0.07	0.08	0.09	0.03	0.04	0.05	0.06	0.06	0.08
Pakistan	180	K17_rcp85_2100	0.68	1.2	2.4	1.2	2.0	2.9	0.06	0.10	0.19	0.10	0.15	0.28	0.07	0.10	0.17	0.10	0.14	0.25	0.06	0.10	0.18	0.10	0.14	0.28
Panama	3.4	Present day	--	0.01	--	--	0.02	--	--	0.00	--	--	0.00	--	--	0.01	--	--	0.01	--	--	0.01	--	--	0.01	--
Panama	3.4	K14_rcp26_2050	0.01	0.01	0.01	0.02	0.03	0.03	0.00	0.00	0.00	0.00	0.01	0.01	0.01	0.01	0.01	0.01	0.01	0.01	0.01	0.01	0.01	0.01	0.01	0.01
Panama	3.4	K14_rcp26_2100	0.01	0.01	0.02	0.03	0.05	0.07	0.00	0.01	0.01	0.01	0.01	0.01	0.01	0.01	0.01	0.01	0.01	0.02	0.01	0.01	0.01	0.01	0.02	0.02
Panama	3.4	K14_rcp45_2050	0.01	0.01	0.01	0.02	0.03	0.03	0.00	0.00	0.00	0.00	0.01	0.01	0.01	0.01	0.01	0.01	0.01	0.01	0.01	0.01	0.01	0.01	0.01	0.01
Panama	3.4	K14_rcp45_2100	0.01	0.02	0.03	0.03	0.05	0.07	0.00	0.01	0.01	0.01	0.01	0.01	0.01	0.01	0.01	0.01	0.01	0.02	0.01	0.01	0.02	0.01	0.02	0.03
Panama	3.4	K14_rcp85_2050	0.01	0.01	0.01	0.02	0.03	0.04	0.00	0.00	0.00	0.00	0.01	0.01	0.01	0.01	0.01	0.01	0.01	0.01	0.01	0.01	0.01	0.01	0.01	0.01
Panama	3.4	K14_rcp85_2100	0.01	0.02	0.05	0.04	0.06	0.10	0.00	0.01	0.01	0.01	0.01	0.01	0.01	0.01	0.02	0.01	0.02	0.02	0.01	0.01	0.02	0.01	0.02	0.03
Panama	3.4	K17_rcp26_2050	0.01	0.01	0.01	0.02	0.02	0.04	0.00	0.00	0.00	0.00	0.01	0.01	0.01	0.01	0.01	0.01	0.01	0.01	0.01	0.01	0.01	0.01	0.01	0.01
Panama	3.4	K17_rcp26_2100	0.01	0.02	0.03	0.02	0.05	0.08	0.00	0.01	0.01	0.00	0.01	0.01	0.01	0.01	0.02	0.01	0.01	0.02	0.01	0.01	0.02	0.01	0.02	0.03
Panama	3.4	K17_rcp45_2050	0.01	0.01	0.01	0.02	0.03	0.04	0.00	0.00	0.01	0.00	0.01	0.01	0.01	0.01	0.01	0.01	0.01	0.01	0.01	0.01	0.01	0.01	0.01	0.02
Panama	3.4	K17_rcp45_2100	0.01	0.02	0.09	0.04	0.07	0.14	0.00	0.01	0.01	0.01	0.01	0.02	0.01	0.01	0.02	0.01	0.02	0.03	0.01	0.02	0.04	0.01	0.02	0.05
Panama	3.4	K17_rcp85_2050	0.01	0.01	0.01	0.02	0.03	0.05	0.00	0.00	0.01	0.00	0.01	0.01	0.01	0.01	0.01	0.01	0.01	0.01	0.01	0.01	0.01	0.01	0.01	0.02
Panama	3.4	K17_rcp85_2100	0.02	0.08	0.21	0.07	0.12	0.24	0.01	0.01	0.03	0.01	0.02	0.03	0.01	0.02	0.03	0.02	0.02	0.04	0.01	0.03	0.07	0.02	0.05	0.09
Papua New Guinea	6.1	Present day	--	0.02	--	--	0.04	--	--	0.01	--	--	0.02	--	--	0.02	--	--	0.03	--	--	0.08	--	--	0.11	--
Papua New Guinea	6.1	K14_rcp26_2050	0.03	0.03	0.04	0.05	0.06	0.07	0.02	0.02	0.02	0.02	0.02	0.02	0.02	0.02	0.03	0.03	0.03	0.03	0.09	0.09	0.10	0.12	0.13	0.14
Papua New Guinea	6.1	K14_rcp26_2100	0.03	0.04	0.07	0.05	0.08	0.12	0.02	0.02	0.02	0.02	0.02	0.03	0.02	0.03	0.03	0.03	0.03	0.04	0.09	0.11	0.14	0.12	0.15	0.17
Papua New Guinea	6.1	K14_rcp45_2050	0.03	0.03	0.04	0.05	0.06	0.07	0.02	0.02	0.02	0.02	0.02	0.02	0.02	0.03	0.03	0.03	0.03	0.03	0.09	0.10	0.10	0.12	0.13	0.14
Papua New Guinea	6.1	K14_rcp45_2100	0.03	0.05	0.08	0.06	0.09	0.13	0.02	0.02	0.02	0.02	0.02	0.03	0.03	0.03	0.03	0.03	0.04	0.04	0.10	0.12	0.15	0.13	0.15	0.18
Papua New Guinea	6.1	K14_rcp85_2050	0.03	0.03	0.04	0.05	0.06	0.07	0.02	0.02	0.02	0.02	0.02	0.02	0.02	0.03	0.03	0.03	0.03	0.03	0.09	0.10	0.10	0.12	0.13	0.14
Papua New Guinea	6.1	K14_rcp85_2100	0.04	0.07	0.11	0.08	0.11	0.16	0.02	0.02	0.03	0.02	0.02	0.03	0.03	0.03	0.04	0.03	0.04	0.05	0.11	0.13	0.17	0.14	0.17	0.21
Papua New Guinea	6.1	K17_rcp26_2050	0.03	0.03	0.04	0.05	0.06	0.08	0.01	0.02	0.02	0.02	0.02	0.02	0.02	0.02	0.03	0.03	0.03	0.03	0.08	0.09	0.11	0.11	0.13	0.14
Papua New Guinea	6.1	K17_rcp26_2100	0.03	0.05	0.09	0.05	0.09	0.14	0.02	0.02	0.02	0.02	0.02	0.03	0.02	0.03	0.04	0.03	0.03	0.05	0.09	0.11	0.15	0.12	0.15	0.19
Papua New Guinea	6.1	K17_rcp45_2050	0.03	0.03	0.04	0.05	0.06	0.08	0.01	0.02	0.02	0.02	0.02	0.02	0.02	0.03	0.03	0.03	0.03	0.03	0.08	0.10	0.11	0.11	0.13	0.15
Papua New Guinea	6.1	K17_rcp45_2100	0.04	0.08	0.16	0.08	0.13	0.22	0.02	0.02	0.03	0.02	0.03	0.04	0.03	0.03	0.05	0.03	0.04	0.06	0.11	0.14	0.20	0.14	0.18	0.24
Papua New Guinea	6.1	K17_rcp85_2050	0.03	0.03	0.05	0.05	0.06	0.09	0.02	0.02	0.02	0.02	0.02	0.02	0.02	0.03	0.03	0.03	0.03	0.03	0.09	0.10	0.11	0.12	0.13	0.15
Papua New Guinea	6.1	K17_rcp85_2100	0.07	0.14	0.28	0.12	0.20	0.34	0.02	0.03	0.05	0.03	0.04	0.06	0.03	0.05	0.08	0.04	0.06	0.09	0.14	0.19	0.28	0.17	0.23	0.32
Peru	30	Present day	--	0.11	--	--	0.12	--	--	0.00	--	--	0.01	--	--	0.02	--	--	0.02	--	--	0.01	--	--	0.01	--
Peru	30	K14_rcp26_2050	0.11	0.11	0.12	0.12	0.12	0.12	0.01	0.01	0.01	0.01	0.01	0.01	0.02	0.02	0.03	0.03	0.03	0.03	0.01	0.01	0.01	0.01	0.01	0.01
Peru	30	K14_rcp26_2100	0.11	0.12	0.12	0.12	0.12	0.13	0.01	0.01	0.01	0.01	0.01	0.01	0.02	0.03	0.03	0.03	0.03	0.03	0.01	0.01	0.01	0.01	0.01	0.02
Peru	30	K14_rcp45_2050	0.11	0.11	0.12	0.12	0.12	0.12	0.01	0.01	0.01	0.01	0.01	0.01	0.02	0.02	0.03	0.03	0.03	0.03	0.01	0.01	0.01	0.01	0.01	0.01
Peru	30	K14_rcp45_2100	0.11	0.12	0.13	0.12	0.12	0.14	0.01	0.01	0.01	0.01	0.01	0.02	0.02	0.03	0.03	0.03	0.03	0.03	0.01	0.01	0.01	0.01	0.01	0.02
Peru	30	K14_rcp85_2050	0.11	0.12	0.12	0.12	0.12	0.12	0.01	0.01	0.01	0.01	0.01	0.01	0.02	0.02	0.03	0.03	0.03	0.03	0.01	0.01	0.01	0.01	0.01	0.01
Peru	30	K14_rcp85_2100	0.12	0.12	0.13	0.12	0.13	0.15	0.01	0.01	0.02	0.01	0.01	0.02	0.03	0.03	0.03	0.03	0.03	0.03	0.01	0.01	0.02	0.01	0.01	0.02
Peru	30	K17_rcp26_2050	0.11	0.11	0.12	0.12	0.12	0.12	0.00	0.01	0.01	0.01	0.01	0.01	0.02	0.02	0.03	0.03	0.03	0.03	0.01	0.01	0.01	0.01	0.01	0.01
Peru	30	K17_rcp26_2100	0.11	0.12	0.13	0.12	0.12	0.14	0.01	0.01	0.01	0.01	0.01	0.02	0.02	0.03	0.03	0.03	0.03	0.03	0.01	0.01	0.01	0.01	0.01	0.02
Peru	30	K17_rcp45_2050	0.11	0.11	0.12	0.12	0.12	0.12	0.01	0.01	0.01	0.01	0.01	0.01	0.02	0.02	0.03	0.03	0.03	0.03	0.01	0.01	0.01	0.01	0.01	0.01
Peru	30	K17_rcp45_2100	0.12	0.12	0.15	0.12	0.13	0.18	0.01	0.01	0.02	0.01	0.01	0.02	0.03	0.03	0.03	0.03	0.03	0.04	0.01	0.01	0.02	0.01	0.02	0.02
Peru	30	K17_rcp85_2050	0.11	0.12	0.12	0.12	0.12	0.12	0.01	0.01	0.01	0.01	0.01	0.01	0.02	0.02	0.03	0.03	0.03	0.03	0.01	0.01	0.01	0.01	0.01	0.01
Peru	30	K17_rcp85_2100	0.12	0.14	0.24	0.13	0.16	0.28	0.01	0.02	0.03	0.01	0.02	0.04	0.03	0.03	0.05	0.03	0.04	0.05	0.01	0.02	0.03	0.01	0.02	0.03
Philippines	100	Present day	--	4.3	--	--	5.4	--	--	0.60	--	--	0.88	--	--	0.41	--	--	0.64	--	--	1.00	--	--	1.4	--
Philippines	100	K14_rcp26_2050	4.9	5.2	5.5	6.2	6.7	7.2	0.72	0.79	0.86	1.00	1.1	1.1	0.51	0.57	0.63	0.74	0.80	0.86	1.2	1.3	1.4	1.7	1.8	2.0
Philippines	100	K14_rcp26_2100	5.3	6.5	8.0	7.0	8.1	9.9	0.81	0.99	1.3	1.1	1.3	1.8	0.59	0.75	0.98	0.83	1.00	1.3	1.3	1.7	2.3	1.9	2.4	3.1
Philippines	100	K14_rcp45_2050	4.9	5.2	5.6	6.2	6.8	7.3	0.73	0.80	0.88	1.00	1.1	1.2	0.52	0.58	0.65	0.75	0.81	0.88	1.2	1.3	1.4	1.7	1.9	2.0
Philippines	100	K14_rcp45_2100	5.7	6.9	8.5	7.4	8.6	10	0.87	1.1	1.4	1.2	1.4	1.9	0.64	0.81	1.1	0.88	1.1	1.4	1.4	1.9	2.5	2.1	2.6	3.4
Philippines	100	K14_rcp85_2050	5.0	5.3	5.7	6.3	6.9	7.4	0.75	0.82	0.90	1.00	1.1	1.2	0.53	0.59	0.66	0.76	0.82	0.90	1.2	1.3	1.5	1.7	1.9	2.1
Philippines	100	K14_rcp85_2100	6.3	7.7	9.9	7.9	9.5	12	0.96	1.2	1.8	1.3	1.7	2.3	0.72	0.93	1.3	0.97	1.3	1.7	1.6	2.2	3.1	2.3	3.0	4.0
Philippines	100	K17_rcp26_2050	4.7	5.2	5.8	5.9	6.6	7.5	0.68	0.79	0.92	0.96	1.1	1.2	0.48	0.57	0.68	0.71	0.80	0.92	1.1	1.3	1.5	1.6	1.8	2.1
Philippines	100	K17_rcp26_2100	5.3	6.8	8.8	6.9	8.5	11	0.79	1.00	1.5	1.1	1.4	2.0	0.58	0.79	1.1	0.81	1.1	1.5	1.3	1.8	2.7	1.9	2.5	3.5
Philippines	100	K17_rcp45_2050	4.8	5.3	5.8	6.0	6.8	7.6	0.70	0.81	0.94	0.98	1.1	1.2	0.50	0.59	0.70	0.72	0.82	0.94	1.1	1.3	1.6	1.6	1.9	2.2
Philippines	100	K17_rcp45_2100	6.4	8.4	12	8.0	10	14	0.97	1.4	2.3	1.3	1.8	3.0	0.73	1.00	1.7	0.98	1.4	2.2	1.7	2.5	4.0	2.3	3.3	5.0
Philippines	100	K17_rcp85_2050	4.9	5.4	6.0	6.2	7.0	7.8	0.72	0.84	0.97	1.00	1.1	1.3	0.51	0.61	0.72	0.74	0.84	0.97	1.2	1.4	1.6	1.7	1.9	2.3
Philippines	100	K17_rcp85_2100	8.0	11	17	9.9	13	19	1.3	2.0	3.9	1.8	2.7	4.9	0.98	1.6	3.0	1.3	2.0	3.9	2.3	3.6	6.5	3.1	4.6	7.8
Poland	38	Present day	--	0.20	--	--	0.21	--	--	0.00	--	--	0.13	--	--	0.15	--	--	0.19	--	--	0.04	--	--	0.05	--
Poland	38	K14_rcp26_2050	0.20	0.20	0.21	0.21	0.21	0.22	0.00	0.06	0.15	0.13	0.19	0.27	0.15	0.17	0.19	0.19	0.20	0.22	0.04	0.04	0.06	0.05	0.07	0.09
Poland	38	K14_rcp26_2100	0.20	0.21	0.22	0.21	0.22	0.24	0.00	0.10	0.26	0.13	0.23	0.31	0.15	0.18	0.22	0.19	0.21	0.26	0.04	0.05	0.09	0.05	0.08	0.12
Poland	38	K14_rcp45_2050	0.20	0.20	0.21	0.21	0.21	0.22	0.02	0.07	0.12	0.15	0.20	0.25	0.16	0.17	0.18	0.19	0.20	0.22	0.04	0.04	0.05	0.06	0.07	0.08
Poland	38	K14_rcp45_2100	0.20	0.21	0.22	0.21	0.22	0.24	0.05	0.14	0.25	0.19	0.27	0.31	0.17	0.19	0.22	0.20	0.22	0.25	0.04	0.06	0.08	0.07	0.09	0.12
Poland	38	K14_rcp85_2050	0.20	0.20	0.21	0.21	0.21	0.23	0.00	0.07	0.17	0.13	0.20	0.28	0.15	0.17	0.20	0.19	0.20	0.23	0.04	0.04	0.06	0.05	0.07	0.10
Poland	38	K14_rcp85_2100	0.20	0.21	0.23	0.21	0.23	0.26	0.05	0.20	0.30	0.18	0.29	0.34	0.16	0.20	0.25	0.20	0.24	0.29	0.04	0.07	0.11	0.07	0.10	0.16
Poland	38	K17_rcp26_2050	0.20	0.20	0.21	0.21	0.21	0.23	0.00	0.06	0.16	0.13	0.19	0.28	0.15	0.17	0.19	0.19	0.20	0.23	0.04	0.04	0.06	0.05	0.07	0.09
Poland	38	K17_rcp26_2100	0.20	0.21	0.23	0.21	0.22	0.25	0.00	0.12	0.28	0.13	0.25	0.32	0.15	0.18	0.23	0.19	0.22	0.27	0.04	0.05	0.10	0.05	0.08	0.14
Poland	38	K17_rcp45_2050	0.20	0.20	0.21	0.21	0.21	0.22	0.01	0.07	0.14	0.15	0.20	0.27	0.16	0.17	0.19	0.19	0.20	0.22	0.04	0.04	0.05	0.06	0.07	0.09
Poland	38	K17_rcp45_2100	0.21	0.22	0.25	0.22	0.24	0.28	0.10	0.23	0.32	0.24	0.30	0.36	0.18	0.21	0.27	0.21	0.25	0.31	0.05	0.08	0.13	0.08	0.11	0.18
Poland	38	K17_rcp85_2050	0.20	0.21	0.21	0.21	0.22	0.23	0.00	0.08	0.19	0.13	0.21	0.29	0.15	0.17	0.20	0.19	0.21	0.24	0.04	0.04	0.07	0.05	0.07	0.10
Poland	38	K17_rcp85_2100	0.21	0.24	0.31	0.23	0.27	0.34	0.19	0.31	0.40	0.29	0.35	0.44	0.20	0.26	0.35	0.24	0.30	0.39	0.07	0.12	0.22	0.10	0.17	0.27
Portugal	11	Present day	--	0.04	--	--	0.07	--	--	0.02	--	--	0.04	--	--	0.02	--	--	0.03	--	--	0.03	--	--	0.04	--
Portugal	11	K14_rcp26_2050	0.04	0.05	0.05	0.07	0.08	0.09	0.02	0.03	0.03	0.04	0.05	0.05	0.02	0.03	0.03	0.03	0.04	0.04	0.03	0.03	0.03	0.04	0.05	0.05
Portugal	11	K14_rcp26_2100	0.04	0.06	0.08	0.07	0.09	0.13	0.02	0.03	0.05	0.05	0.06	0.07	0.02	0.03	0.04	0.04	0.04	0.06	0.03	0.04	0.05	0.04	0.05	0.07
Portugal	11	K14_rcp45_2050	0.04	0.05	0.05	0.07	0.08	0.09	0.02	0.03	0.03	0.04	0.05	0.06	0.02	0.03	0.03	0.03	0.04	0.04	0.03	0.03	0.03	0.04	0.05	0.05
Portugal	11	K14_rcp45_2100	0.05	0.06	0.09	0.08	0.10	0.14	0.02	0.04	0.05	0.05	0.06	0.07	0.03	0.03	0.04	0.04	0.05	0.06	0.03	0.04	0.05	0.05	0.06	0.07
Portugal	11	K14_rcp85_2050	0.04	0.05	0.06	0.07	0.08	0.09	0.02	0.03	0.03	0.04	0.05	0.06	0.02	0.03	0.03	0.03	0.04	0.04	0.03	0.03	0.04	0.04	0.05	0.05
Portugal	11	K14_rcp85_2100	0.05	0.07	0.10	0.08	0.12	0.18	0.03	0.04	0.06	0.05	0.07	0.08	0.03	0.04	0.05	0.04	0.05	0.07	0.03	0.04	0.06	0.05	0.06	0.08
Portugal	11	K17_rcp26_2050	0.04	0.05	0.06	0.07	0.08	0.09	0.02	0.03	0.03	0.04	0.05	0.06	0.02	0.03	0.03	0.03	0.04	0.04	0.03	0.03	0.04	0.04	0.05	0.05
Portugal	11	K17_rcp26_2100	0.04	0.06	0.09	0.07	0.10	0.15	0.02	0.04	0.06	0.04	0.06	0.08	0.02	0.03	0.04	0.04	0.04	0.06	0.03	0.04	0.05	0.04	0.06	0.07
Portugal	11	K17_rcp45_2050	0.04	0.05	0.06	0.07	0.08	0.10	0.02	0.03	0.03	0.04	0.05	0.06	0.02	0.03	0.03	0.03	0.04	0.04	0.03	0.03	0.04	0.04	0.05	0.05
Portugal	11	K17_rcp45_2100	0.05	0.08	0.15	0.09	0.14	0.25	0.03	0.05	0.08	0.05	0.07	0.10	0.03	0.04	0.06	0.04	0.06	0.09	0.03	0.05	0.08	0.05	0.07	0.10
Portugal	11	K17_rcp85_2050	0.04	0.05	0.06	0.07	0.08	0.10	0.02	0.03	0.04	0.04	0.05	0.06	0.02	0.03	0.03	0.03	0.04	0.04	0.03	0.03	0.04	0.04	0.05	0.06
Portugal	11	K17_rcp85_2100	0.07	0.13	0.29	0.12	0.22	0.36	0.05	0.07	0.11	0.07	0.09	0.14	0.04	0.06	0.10	0.05	0.08	0.14	0.04	0.07	0.11	0.06	0.09	0.14
Qatar	0.84	Present day	--	0.00	--	--	0.00	--	--	0.00	--	--	0.00	--	--	0.00	--	--	0.00	--	--	0.00	--	--	0.00	--
Qatar	0.84	K14_rcp26_2050	0.00	0.00	0.00	0.00	0.00	0.00	0.00	0.00	0.00	0.00	0.00	0.00	0.00	0.00	0.00	0.00	0.01	0.01	0.00	0.00	0.00	0.00	0.00	0.00
Qatar	0.84	K14_rcp26_2100	0.00	0.00	0.00	0.00	0.00	0.01	0.00	0.00	0.00	0.00	0.00	0.00	0.00	0.00	0.01	0.01	0.01	0.01	0.00	0.00	0.00	0.00	0.00	0.00
Qatar	0.84	K14_rcp45_2050	0.00	0.00	0.00	0.00	0.00	0.00	0.00	0.00	0.00	0.00	0.00	0.00	0.00	0.00	0.00	0.00	0.01	0.01	0.00	0.00	0.00	0.00	0.00	0.00
Qatar	0.84	K14_rcp45_2100	0.00	0.00	0.01	0.00	0.01	0.01	0.00	0.00	0.00	0.00	0.00	0.00	0.00	0.00	0.01	0.01	0.01	0.01	0.00	0.00	0.00	0.00	0.00	0.00
Qatar	0.84	K14_rcp85_2050	0.00	0.00	0.00	0.00	0.00	0.00	0.00	0.00	0.00	0.00	0.00	0.00	0.00	0.00	0.00	0.00	0.01	0.01	0.00	0.00	0.00	0.00	0.00	0.00
Qatar	0.84	K14_rcp85_2100	0.00	0.00	0.01	0.00	0.01	0.03	0.00	0.00	0.00	0.00	0.00	0.01	0.00	0.01	0.01	0.01	0.01	0.01	0.00	0.00	0.00	0.00	0.00	0.00
Qatar	0.84	K17_rcp26_2050	0.00	0.00	0.00	0.00	0.00	0.00	0.00	0.00	0.00	0.00	0.00	0.00	0.00	0.00	0.00	0.00	0.01	0.01	0.00	0.00	0.00	0.00	0.00	0.00
Qatar	0.84	K17_rcp26_2100	0.00	0.00	0.01	0.00	0.01	0.02	0.00	0.00	0.00	0.00	0.00	0.00	0.00	0.00	0.01	0.00	0.01	0.01	0.00	0.00	0.00	0.00	0.00	0.00
Qatar	0.84	K17_rcp45_2050	0.00	0.00	0.00	0.00	0.00	0.00	0.00	0.00	0.00	0.00	0.00	0.00	0.00	0.00	0.00	0.00	0.01	0.01	0.00	0.00	0.00	0.00	0.00	0.00
Qatar	0.84	K17_rcp45_2100	0.00	0.00	0.02	0.00	0.01	0.05	0.00	0.00	0.01	0.00	0.00	0.01	0.00	0.01	0.01	0.01	0.01	0.01	0.00	0.00	0.00	0.00	0.00	0.01
Qatar	0.84	K17_rcp85_2050	0.00	0.00	0.00	0.00	0.00	0.01	0.00	0.00	0.00	0.00	0.00	0.00	0.00	0.00	0.00	0.00	0.01	0.01	0.00	0.00	0.00	0.00	0.00	0.00
Qatar	0.84	K17_rcp85_2100	0.00	0.01	0.06	0.01	0.04	0.08	0.00	0.00	0.01	0.00	0.01	0.01	0.01	0.01	0.02	0.01	0.01	0.02	0.00	0.00	0.01	0.00	0.01	0.01
Reunion	0.76	Present day	--	0.00	--	--	0.00	--	--	0.00	--	--	0.00	--	--	0.01	--	--	0.01	--	--	0.00	--	--	0.00	--
Reunion	0.76	K14_rcp26_2050	0.00	0.00	0.00	0.00	0.01	0.01	0.00	0.00	0.00	0.00	0.00	0.00	0.01	0.01	0.01	0.01	0.01	0.01	0.00	0.00	0.00	0.00	0.00	0.00
Reunion	0.76	K14_rcp26_2100	0.00	0.01	0.01	0.00	0.01	0.01	0.00	0.00	0.00	0.00	0.00	0.00	0.01	0.01	0.01	0.01	0.01	0.01	0.00	0.00	0.00	0.00	0.00	0.00
Reunion	0.76	K14_rcp45_2050	0.00	0.00	0.00	0.00	0.01	0.01	0.00	0.00	0.00	0.00	0.00	0.00	0.01	0.01	0.01	0.01	0.01	0.01	0.00	0.00	0.00	0.00	0.00	0.00
Reunion	0.76	K14_rcp45_2100	0.00	0.01	0.01	0.01	0.01	0.01	0.00	0.00	0.00	0.00	0.00	0.00	0.01	0.01	0.01	0.01	0.01	0.01	0.00	0.00	0.00	0.00	0.00	0.00
Reunion	0.76	K14_rcp85_2050	0.00	0.00	0.01	0.00	0.01	0.01	0.00	0.00	0.00	0.00	0.00	0.00	0.01	0.01	0.01	0.01	0.01	0.01	0.00	0.00	0.00	0.00	0.00	0.00
Reunion	0.76	K14_rcp85_2100	0.00	0.01	0.01	0.01	0.01	0.01	0.00	0.00	0.00	0.00	0.00	0.00	0.01	0.01	0.01	0.01	0.01	0.01	0.00	0.00	0.00	0.00	0.00	0.00
Reunion	0.76	K17_rcp26_2050	0.00	0.00	0.01	0.00	0.01	0.01	0.00	0.00	0.00	0.00	0.00	0.00	0.01	0.01	0.01	0.01	0.01	0.01	0.00	0.00	0.00	0.00	0.00	0.00
Reunion	0.76	K17_rcp26_2100	0.00	0.01	0.01	0.00	0.01	0.01	0.00	0.00	0.00	0.00	0.00	0.00	0.01	0.01	0.01	0.01	0.01	0.01	0.00	0.00	0.00	0.00	0.00	0.00
Reunion	0.76	K17_rcp45_2050	0.00	0.00	0.01	0.00	0.01	0.01	0.00	0.00	0.00	0.00	0.00	0.00	0.01	0.01	0.01	0.01	0.01	0.01	0.00	0.00	0.00	0.00	0.00	0.00
Reunion	0.76	K17_rcp45_2100	0.01	0.01	0.02	0.01	0.01	0.02	0.00	0.00	0.00	0.00	0.00	0.00	0.01	0.01	0.01	0.01	0.01	0.01	0.00	0.00	0.00	0.00	0.00	0.00
Reunion	0.76	K17_rcp85_2050	0.00	0.00	0.01	0.00	0.01	0.01	0.00	0.00	0.00	0.00	0.00	0.00	0.01	0.01	0.01	0.01	0.01	0.01	0.00	0.00	0.00	0.00	0.00	0.00
Reunion	0.76	K17_rcp85_2100	0.01	0.02	0.03	0.01	0.02	0.04	0.00	0.00	0.01	0.00	0.00	0.01	0.01	0.01	0.02	0.01	0.01	0.02	0.00	0.00	0.01	0.00	0.00	0.01
Romania	22	Present day	--	0.00	--	--	0.00	--	--	0.00	--	--	0.00	--	--	0.01	--	--	0.01	--	--	0.00	--	--	0.00	--
Romania	22	K14_rcp26_2050	0.00	0.00	0.01	0.00	0.01	0.02	0.00	0.00	0.00	0.00	0.00	0.00	0.01	0.01	0.02	0.01	0.01	0.02	0.00	0.00	0.00	0.00	0.00	0.00
Romania	22	K14_rcp26_2100	0.00	0.01	0.02	0.00	0.01	0.02	0.00	0.00	0.01	0.00	0.00	0.01	0.01	0.01	0.02	0.01	0.02	0.02	0.00	0.00	0.01	0.00	0.00	0.01
Romania	22	K14_rcp45_2050	0.00	0.00	0.01	0.00	0.01	0.02	0.00	0.00	0.00	0.00	0.00	0.00	0.01	0.01	0.02	0.01	0.01	0.02	0.00	0.00	0.00	0.00	0.00	0.00
Romania	22	K14_rcp45_2100	0.00	0.01	0.02	0.00	0.01	0.02	0.00	0.00	0.01	0.00	0.00	0.01	0.01	0.01	0.02	0.01	0.02	0.02	0.00	0.00	0.01	0.00	0.00	0.01
Romania	22	K14_rcp85_2050	0.00	0.00	0.02	0.00	0.01	0.02	0.00	0.00	0.00	0.00	0.00	0.00	0.01	0.01	0.02	0.01	0.01	0.02	0.00	0.00	0.00	0.00	0.00	0.00
Romania	22	K14_rcp85_2100	0.00	0.01	0.02	0.00	0.02	0.02	0.00	0.00	0.01	0.00	0.00	0.01	0.01	0.01	0.02	0.01	0.02	0.02	0.00	0.00	0.01	0.00	0.00	0.01
Romania	22	K17_rcp26_2050	0.00	0.00	0.02	0.00	0.01	0.02	0.00	0.00	0.00	0.00	0.00	0.00	0.01	0.01	0.02	0.01	0.01	0.02	0.00	0.00	0.00	0.00	0.00	0.00
Romania	22	K17_rcp26_2100	0.00	0.01	0.02	0.00	0.02	0.02	0.00	0.00	0.01	0.00	0.00	0.01	0.01	0.01	0.02	0.01	0.02	0.02	0.00	0.00	0.01	0.00	0.00	0.01
Romania	22	K17_rcp45_2050	0.00	0.00	0.02	0.00	0.01	0.02	0.00	0.00	0.00	0.00	0.00	0.00	0.01	0.01	0.02	0.01	0.01	0.02	0.00	0.00	0.00	0.00	0.00	0.00
Romania	22	K17_rcp45_2100	0.00	0.02	0.02	0.00	0.02	0.03	0.00	0.00	0.02	0.00	0.00	0.02	0.01	0.02	0.03	0.01	0.02	0.03	0.00	0.00	0.01	0.00	0.00	0.01
Romania	22	K17_rcp85_2050	0.00	0.00	0.02	0.00	0.01	0.02	0.00	0.00	0.00	0.00	0.00	0.00	0.01	0.01	0.02	0.01	0.01	0.02	0.00	0.00	0.00	0.00	0.00	0.00
Romania	22	K17_rcp85_2100	0.00	0.02	0.04	0.01	0.02	0.04	0.00	0.01	0.03	0.00	0.01	0.04	0.01	0.02	0.03	0.01	0.02	0.03	0.00	0.01	0.02	0.00	0.01	0.02
Russia	130	Present day	--	0.18	--	--	0.21	--	--	0.01	--	--	0.06	--	--	0.13	--	--	0.17	--	--	0.03	--	--	0.05	--
Russia	130	K14_rcp26_2050	0.18	0.21	0.24	0.21	0.23	0.26	0.01	0.03	0.08	0.07	0.09	0.14	0.13	0.15	0.19	0.17	0.19	0.23	0.04	0.04	0.06	0.05	0.06	0.08
Russia	130	K14_rcp26_2100	0.19	0.23	0.28	0.22	0.25	0.31	0.01	0.06	0.18	0.07	0.12	0.23	0.14	0.18	0.25	0.17	0.21	0.29	0.04	0.05	0.09	0.05	0.07	0.11
Russia	130	K14_rcp45_2050	0.18	0.21	0.24	0.21	0.23	0.26	0.01	0.04	0.07	0.07	0.10	0.13	0.13	0.15	0.19	0.17	0.19	0.22	0.04	0.05	0.06	0.05	0.06	0.08
Russia	130	K14_rcp45_2100	0.19	0.24	0.29	0.22	0.26	0.33	0.03	0.08	0.20	0.09	0.14	0.25	0.14	0.19	0.26	0.18	0.22	0.30	0.04	0.06	0.09	0.06	0.08	0.12
Russia	130	K14_rcp85_2050	0.18	0.21	0.25	0.22	0.23	0.26	0.01	0.04	0.09	0.07	0.10	0.14	0.13	0.15	0.19	0.17	0.19	0.23	0.04	0.05	0.06	0.05	0.06	0.08
Russia	130	K14_rcp85_2100	0.19	0.25	0.31	0.22	0.27	0.35	0.03	0.10	0.24	0.09	0.15	0.29	0.14	0.20	0.29	0.18	0.24	0.33	0.04	0.06	0.11	0.06	0.09	0.14
Russia	130	K17_rcp26_2050	0.18	0.21	0.25	0.21	0.23	0.27	0.01	0.03	0.09	0.06	0.09	0.14	0.13	0.15	0.20	0.17	0.19	0.24	0.03	0.04	0.06	0.05	0.06	0.08
Russia	130	K17_rcp26_2100	0.18	0.24	0.30	0.21	0.26	0.34	0.01	0.06	0.22	0.06	0.12	0.27	0.13	0.18	0.27	0.17	0.22	0.32	0.03	0.06	0.10	0.05	0.07	0.13
Russia	130	K17_rcp45_2050	0.18	0.21	0.25	0.21	0.23	0.27	0.01	0.04	0.08	0.07	0.10	0.14	0.13	0.15	0.19	0.17	0.19	0.23	0.03	0.05	0.06	0.05	0.06	0.08
Russia	130	K17_rcp45_2100	0.19	0.26	0.36	0.22	0.28	0.41	0.05	0.12	0.31	0.10	0.15	0.36	0.14	0.22	0.33	0.18	0.26	0.38	0.04	0.07	0.14	0.06	0.10	0.18
Russia	130	K17_rcp85_2050	0.18	0.21	0.25	0.21	0.23	0.27	0.01	0.04	0.10	0.06	0.10	0.14	0.13	0.15	0.20	0.17	0.19	0.24	0.03	0.05	0.06	0.05	0.06	0.09
Russia	130	K17_rcp85_2100	0.20	0.30	0.53	0.23	0.34	0.62	0.09	0.21	0.42	0.13	0.26	0.47	0.17	0.28	0.46	0.21	0.33	0.51	0.05	0.11	0.24	0.07	0.14	0.29
Saint Lucia	0.16	Present day	--	0.00	--	--	0.00	--	--	0.00	--	--	0.00	--	--	0.00	--	--	0.00	--	--	0.00	--	--	0.00	--
Saint Lucia	0.16	K14_rcp26_2050	0.00	0.00	0.00	0.00	0.00	0.00	0.00	0.00	0.00	0.00	0.00	0.00	0.00	0.00	0.00	0.00	0.00	0.00	0.00	0.00	0.00	0.00	0.00	0.00
Saint Lucia	0.16	K14_rcp26_2100	0.00	0.00	0.01	0.00	0.00	0.01	0.00	0.00	0.00	0.00	0.00	0.00	0.00	0.00	0.00	0.00	0.00	0.00	0.00	0.00	0.00	0.00	0.00	0.00
Saint Lucia	0.16	K14_rcp45_2050	0.00	0.00	0.00	0.00	0.00	0.00	0.00	0.00	0.00	0.00	0.00	0.00	0.00	0.00	0.00	0.00	0.00	0.00	0.00	0.00	0.00	0.00	0.00	0.00
Saint Lucia	0.16	K14_rcp45_2100	0.00	0.00	0.01	0.00	0.00	0.01	0.00	0.00	0.00	0.00	0.00	0.00	0.00	0.00	0.00	0.00	0.00	0.00	0.00	0.00	0.00	0.00	0.00	0.00
Saint Lucia	0.16	K14_rcp85_2050	0.00	0.00	0.00	0.00	0.00	0.00	0.00	0.00	0.00	0.00	0.00	0.00	0.00	0.00	0.00	0.00	0.00	0.00	0.00	0.00	0.00	0.00	0.00	0.00
Saint Lucia	0.16	K14_rcp85_2100	0.00	0.00	0.02	0.00	0.00	0.02	0.00	0.00	0.00	0.00	0.00	0.00	0.00	0.00	0.00	0.00	0.00	0.00	0.00	0.00	0.00	0.00	0.00	0.00
Saint Lucia	0.16	K17_rcp26_2050	0.00	0.00	0.00	0.00	0.00	0.00	0.00	0.00	0.00	0.00	0.00	0.00	0.00	0.00	0.00	0.00	0.00	0.00	0.00	0.00	0.00	0.00	0.00	0.00
Saint Lucia	0.16	K17_rcp26_2100	0.00	0.00	0.01	0.00	0.00	0.02	0.00	0.00	0.00	0.00	0.00	0.00	0.00	0.00	0.00	0.00	0.00	0.00	0.00	0.00	0.00	0.00	0.00	0.00
Saint Lucia	0.16	K17_rcp45_2050	0.00	0.00	0.00	0.00	0.00	0.00	0.00	0.00	0.00	0.00	0.00	0.00	0.00	0.00	0.00	0.00	0.00	0.00	0.00	0.00	0.00	0.00	0.00	0.00
Saint Lucia	0.16	K17_rcp45_2100	0.00	0.01	0.02	0.00	0.01	0.02	0.00	0.00	0.00	0.00	0.00	0.00	0.00	0.00	0.00	0.00	0.00	0.00	0.00	0.00	0.00	0.00	0.00	0.00
Saint Lucia	0.16	K17_rcp85_2050	0.00	0.00	0.00	0.00	0.00	0.00	0.00	0.00	0.00	0.00	0.00	0.00	0.00	0.00	0.00	0.00	0.00	0.00	0.00	0.00	0.00	0.00	0.00	0.00
Saint Lucia	0.16	K17_rcp85_2100	0.00	0.02	0.03	0.00	0.02	0.03	0.00	0.00	0.01	0.00	0.00	0.01	0.00	0.00	0.01	0.00	0.00	0.01	0.00	0.00	0.01	0.00	0.00	0.01
Samoa	0.19	Present day	--	0.02	--	--	0.02	--	--	0.00	--	--	0.00	--	--	0.01	--	--	0.01	--	--	0.00	--	--	0.00	--
Samoa	0.19	K14_rcp26_2050	0.02	0.02	0.03	0.03	0.03	0.03	0.00	0.00	0.00	0.00	0.00	0.00	0.01	0.01	0.01	0.01	0.01	0.01	0.00	0.00	0.00	0.00	0.00	0.00
Samoa	0.19	K14_rcp26_2100	0.03	0.03	0.03	0.03	0.03	0.03	0.00	0.00	0.00	0.00	0.00	0.00	0.01	0.01	0.01	0.01	0.01	0.01	0.00	0.00	0.00	0.00	0.00	0.00
Samoa	0.19	K14_rcp45_2050	0.02	0.02	0.03	0.03	0.03	0.03	0.00	0.00	0.00	0.00	0.00	0.00	0.01	0.01	0.01	0.01	0.01	0.01	0.00	0.00	0.00	0.00	0.00	0.00
Samoa	0.19	K14_rcp45_2100	0.03	0.03	0.03	0.03	0.03	0.03	0.00	0.00	0.00	0.00	0.00	0.00	0.01	0.01	0.01	0.01	0.01	0.01	0.00	0.00	0.00	0.00	0.00	0.00
Samoa	0.19	K14_rcp85_2050	0.02	0.02	0.03	0.03	0.03	0.03	0.00	0.00	0.00	0.00	0.00	0.00	0.01	0.01	0.01	0.01	0.01	0.01	0.00	0.00	0.00	0.00	0.00	0.00
Samoa	0.19	K14_rcp85_2100	0.03	0.03	0.03	0.03	0.03	0.04	0.00	0.00	0.00	0.00	0.00	0.01	0.01	0.01	0.01	0.01	0.01	0.01	0.00	0.00	0.00	0.00	0.00	0.00
Samoa	0.19	K17_rcp26_2050	0.02	0.02	0.03	0.03	0.03	0.03	0.00	0.00	0.00	0.00	0.00	0.00	0.01	0.01	0.01	0.01	0.01	0.01	0.00	0.00	0.00	0.00	0.00	0.00
Samoa	0.19	K17_rcp26_2100	0.02	0.03	0.03	0.03	0.03	0.03	0.00	0.00	0.00	0.00	0.00	0.00	0.01	0.01	0.01	0.01	0.01	0.01	0.00	0.00	0.00	0.00	0.00	0.00
Samoa	0.19	K17_rcp45_2050	0.02	0.02	0.03	0.03	0.03	0.03	0.00	0.00	0.00	0.00	0.00	0.00	0.01	0.01	0.01	0.01	0.01	0.01	0.00	0.00	0.00	0.00	0.00	0.00
Samoa	0.19	K17_rcp45_2100	0.03	0.03	0.04	0.03	0.03	0.04	0.00	0.00	0.01	0.00	0.00	0.01	0.01	0.01	0.01	0.01	0.01	0.01	0.00	0.00	0.00	0.00	0.00	0.01
Samoa	0.19	K17_rcp85_2050	0.02	0.03	0.03	0.03	0.03	0.03	0.00	0.00	0.00	0.00	0.00	0.00	0.01	0.01	0.01	0.01	0.01	0.01	0.00	0.00	0.00	0.00	0.00	0.00
Samoa	0.19	K17_rcp85_2100	0.03	0.04	0.04	0.03	0.04	0.04	0.00	0.01	0.01	0.00	0.01	0.01	0.01	0.01	0.01	0.01	0.01	0.01	0.00	0.00	0.01	0.00	0.00	0.01
Sao Tome and Principe	0.18	Present day	--	0.01	--	--	0.02	--	--	0.00	--	--	0.00	--	--	0.00	--	--	0.00	--	--	0.00	--	--	0.00	--
Sao Tome and Principe	0.18	K14_rcp26_2050	0.01	0.01	0.01	0.02	0.02	0.02	0.00	0.00	0.00	0.00	0.00	0.00	0.00	0.00	0.00	0.00	0.00	0.00	0.00	0.00	0.00	0.00	0.00	0.00
Sao Tome and Principe	0.18	K14_rcp26_2100	0.01	0.02	0.02	0.02	0.02	0.03	0.00	0.00	0.00	0.00	0.00	0.00	0.00	0.00	0.00	0.00	0.00	0.00	0.00	0.00	0.00	0.00	0.00	0.00
Sao Tome and Principe	0.18	K14_rcp45_2050	0.01	0.01	0.01	0.02	0.02	0.02	0.00	0.00	0.00	0.00	0.00	0.00	0.00	0.00	0.00	0.00	0.00	0.00	0.00	0.00	0.00	0.00	0.00	0.00
Sao Tome and Principe	0.18	K14_rcp45_2100	0.01	0.02	0.02	0.02	0.03	0.03	0.00	0.00	0.00	0.00	0.00	0.00	0.00	0.00	0.00	0.00	0.00	0.00	0.00	0.00	0.00	0.00	0.00	0.00
Sao Tome and Principe	0.18	K14_rcp85_2050	0.01	0.01	0.01	0.02	0.02	0.02	0.00	0.00	0.00	0.00	0.00	0.00	0.00	0.00	0.00	0.00	0.00	0.00	0.00	0.00	0.00	0.00	0.00	0.00
Sao Tome and Principe	0.18	K14_rcp85_2100	0.02	0.02	0.03	0.02	0.03	0.03	0.00	0.00	0.00	0.00	0.00	0.00	0.00	0.00	0.00	0.00	0.00	0.00	0.00	0.00	0.00	0.00	0.00	0.00
Sao Tome and Principe	0.18	K17_rcp26_2050	0.01	0.01	0.02	0.02	0.02	0.02	0.00	0.00	0.00	0.00	0.00	0.00	0.00	0.00	0.00	0.00	0.00	0.00	0.00	0.00	0.00	0.00	0.00	0.00
Sao Tome and Principe	0.18	K17_rcp26_2100	0.01	0.02	0.02	0.02	0.02	0.03	0.00	0.00	0.00	0.00	0.00	0.00	0.00	0.00	0.00	0.00	0.00	0.00	0.00	0.00	0.00	0.00	0.00	0.00
Sao Tome and Principe	0.18	K17_rcp45_2050	0.01	0.01	0.02	0.02	0.02	0.02	0.00	0.00	0.00	0.00	0.00	0.00	0.00	0.00	0.00	0.00	0.00	0.00	0.00	0.00	0.00	0.00	0.00	0.00
Sao Tome and Principe	0.18	K17_rcp45_2100	0.01	0.02	0.03	0.02	0.03	0.04	0.00	0.00	0.00	0.00	0.00	0.00	0.00	0.00	0.00	0.00	0.00	0.00	0.00	0.00	0.00	0.00	0.00	0.00
Sao Tome and Principe	0.18	K17_rcp85_2050	0.01	0.01	0.02	0.02	0.02	0.02	0.00	0.00	0.00	0.00	0.00	0.00	0.00	0.00	0.00	0.00	0.00	0.00	0.00	0.00	0.00	0.00	0.00	0.00
Sao Tome and Principe	0.18	K17_rcp85_2100	0.02	0.03	0.04	0.03	0.04	0.05	0.00	0.00	0.00	0.00	0.00	0.00	0.00	0.00	0.00	0.00	0.00	0.00	0.00	0.00	0.00	0.00	0.00	0.00
Saudi Arabia	26	Present day	--	0.14	--	--	0.23	--	--	0.00	--	--	0.03	--	--	0.02	--	--	0.04	--	--	0.02	--	--	0.03	--
Saudi Arabia	26	K14_rcp26_2050	0.17	0.20	0.22	0.24	0.27	0.31	0.01	0.02	0.03	0.04	0.05	0.06	0.03	0.03	0.04	0.05	0.06	0.06	0.02	0.03	0.03	0.04	0.04	0.05
Saudi Arabia	26	K14_rcp26_2100	0.19	0.24	0.35	0.26	0.38	0.56	0.02	0.04	0.07	0.05	0.07	0.12	0.03	0.05	0.07	0.05	0.07	0.11	0.03	0.04	0.06	0.04	0.06	0.09
Saudi Arabia	26	K14_rcp45_2050	0.17	0.20	0.22	0.25	0.27	0.32	0.01	0.02	0.03	0.04	0.05	0.06	0.03	0.04	0.04	0.05	0.06	0.06	0.02	0.03	0.03	0.04	0.04	0.05
Saudi Arabia	26	K14_rcp45_2100	0.21	0.25	0.41	0.27	0.42	0.65	0.02	0.05	0.08	0.06	0.08	0.13	0.04	0.05	0.07	0.06	0.07	0.11	0.03	0.04	0.07	0.04	0.07	0.10
Saudi Arabia	26	K14_rcp85_2050	0.17	0.21	0.23	0.24	0.27	0.35	0.01	0.02	0.04	0.04	0.06	0.07	0.03	0.04	0.05	0.05	0.06	0.07	0.02	0.03	0.03	0.04	0.04	0.06
Saudi Arabia	26	K14_rcp85_2100	0.23	0.31	0.53	0.34	0.49	1.00	0.04	0.07	0.11	0.07	0.10	0.16	0.04	0.06	0.10	0.07	0.09	0.14	0.03	0.05	0.09	0.05	0.08	0.12
Saudi Arabia	26	K17_rcp26_2050	0.14	0.20	0.23	0.23	0.26	0.35	0.00	0.02	0.04	0.03	0.05	0.07	0.02	0.03	0.05	0.04	0.05	0.07	0.02	0.03	0.03	0.03	0.04	0.06
Saudi Arabia	26	K17_rcp26_2100	0.16	0.24	0.43	0.24	0.38	0.73	0.01	0.04	0.09	0.04	0.07	0.14	0.03	0.05	0.08	0.05	0.07	0.12	0.02	0.04	0.07	0.03	0.06	0.11
Saudi Arabia	26	K17_rcp45_2050	0.15	0.20	0.23	0.23	0.26	0.35	0.01	0.02	0.04	0.04	0.05	0.07	0.02	0.03	0.05	0.05	0.06	0.07	0.02	0.03	0.03	0.03	0.04	0.06
Saudi Arabia	26	K17_rcp45_2100	0.22	0.34	0.84	0.30	0.54	1.4	0.03	0.07	0.15	0.06	0.11	0.20	0.04	0.07	0.13	0.06	0.10	0.18	0.03	0.06	0.11	0.05	0.09	0.15
Saudi Arabia	26	K17_rcp85_2050	0.15	0.21	0.24	0.23	0.27	0.39	0.01	0.02	0.04	0.04	0.06	0.08	0.02	0.04	0.05	0.05	0.06	0.07	0.02	0.03	0.04	0.03	0.04	0.06
Saudi Arabia	26	K17_rcp85_2100	0.29	0.66	1.9	0.47	1.2	2.2	0.06	0.13	0.26	0.10	0.18	0.32	0.06	0.12	0.27	0.09	0.16	0.36	0.05	0.10	0.21	0.08	0.14	0.26
Senegal	12	Present day	--	0.09	--	--	0.15	--	--	0.01	--	--	0.01	--	--	0.01	--	--	0.01	--	--	0.03	--	--	0.04	--
Senegal	12	K14_rcp26_2050	0.10	0.12	0.23	0.23	0.37	0.59	0.01	0.01	0.02	0.02	0.02	0.02	0.01	0.01	0.01	0.01	0.01	0.01	0.03	0.03	0.04	0.04	0.05	0.05
Senegal	12	K14_rcp26_2100	0.11	0.31	0.73	0.28	0.69	0.91	0.01	0.02	0.03	0.02	0.02	0.04	0.01	0.01	0.01	0.01	0.01	0.02	0.03	0.04	0.07	0.04	0.06	0.09
Senegal	12	K14_rcp45_2050	0.10	0.13	0.23	0.24	0.38	0.61	0.01	0.01	0.02	0.02	0.02	0.02	0.01	0.01	0.01	0.01	0.01	0.01	0.03	0.03	0.04	0.04	0.05	0.06
Senegal	12	K14_rcp45_2100	0.11	0.46	0.79	0.35	0.72	1.00	0.01	0.02	0.03	0.02	0.02	0.04	0.01	0.01	0.01	0.01	0.01	0.02	0.03	0.05	0.07	0.05	0.07	0.10
Senegal	12	K14_rcp85_2050	0.10	0.14	0.26	0.25	0.42	0.66	0.01	0.01	0.02	0.02	0.02	0.02	0.01	0.01	0.01	0.01	0.01	0.01	0.03	0.04	0.04	0.04	0.05	0.06
Senegal	12	K14_rcp85_2100	0.21	0.69	0.98	0.56	0.82	1.2	0.02	0.02	0.04	0.02	0.03	0.06	0.01	0.01	0.02	0.01	0.01	0.02	0.04	0.06	0.10	0.05	0.08	0.13
Senegal	12	K17_rcp26_2050	0.09	0.11	0.28	0.19	0.36	0.68	0.01	0.01	0.02	0.01	0.02	0.02	0.01	0.01	0.01	0.01	0.01	0.01	0.03	0.03	0.04	0.04	0.05	0.06
Senegal	12	K17_rcp26_2100	0.10	0.40	0.83	0.24	0.71	1.1	0.01	0.02	0.03	0.02	0.02	0.05	0.01	0.01	0.01	0.01	0.01	0.02	0.03	0.05	0.08	0.04	0.06	0.11
Senegal	12	K17_rcp45_2050	0.09	0.13	0.30	0.19	0.39	0.69	0.01	0.01	0.02	0.01	0.02	0.02	0.01	0.01	0.01	0.01	0.01	0.01	0.03	0.03	0.04	0.04	0.05	0.06
Senegal	12	K17_rcp45_2100	0.21	0.74	1.4	0.57	0.92	1.5	0.02	0.03	0.06	0.02	0.04	0.08	0.01	0.01	0.02	0.01	0.02	0.03	0.04	0.07	0.14	0.05	0.09	0.18
Senegal	12	K17_rcp85_2050	0.10	0.16	0.38	0.22	0.46	0.70	0.01	0.01	0.02	0.02	0.02	0.02	0.01	0.01	0.01	0.01	0.01	0.01	0.03	0.04	0.05	0.04	0.05	0.06
Senegal	12	K17_rcp85_2100	0.69	1.2	1.9	0.83	1.4	2.0	0.02	0.05	0.14	0.03	0.07	0.17	0.01	0.02	0.07	0.01	0.03	0.09	0.06	0.12	0.28	0.08	0.15	0.33
Seychelles	0.09	Present day	--	0.00	--	--	0.01	--	--	0.01	--	--	0.01	--	--	0.00	--	--	0.01	--	--	0.00	--	--	0.01	--
Seychelles	0.09	K14_rcp26_2050	0.00	0.00	0.00	0.01	0.01	0.01	0.01	0.01	0.01	0.01	0.01	0.01	0.00	0.00	0.00	0.01	0.01	0.01	0.00	0.00	0.00	0.01	0.01	0.01
Seychelles	0.09	K14_rcp26_2100	0.00	0.01	0.01	0.01	0.01	0.01	0.01	0.01	0.01	0.01	0.01	0.01	0.00	0.00	0.01	0.01	0.01	0.01	0.00	0.00	0.01	0.01	0.01	0.01
Seychelles	0.09	K14_rcp45_2050	0.00	0.00	0.01	0.01	0.01	0.01	0.01	0.01	0.01	0.01	0.01	0.01	0.00	0.00	0.00	0.01	0.01	0.01	0.00	0.00	0.00	0.01	0.01	0.01
Seychelles	0.09	K14_rcp45_2100	0.00	0.01	0.01	0.01	0.01	0.01	0.01	0.01	0.01	0.01	0.01	0.01	0.00	0.00	0.01	0.01	0.01	0.01	0.00	0.00	0.01	0.01	0.01	0.01
Seychelles	0.09	K14_rcp85_2050	0.00	0.00	0.01	0.01	0.01	0.01	0.01	0.01	0.01	0.01	0.01	0.01	0.00	0.00	0.00	0.01	0.01	0.01	0.00	0.00	0.00	0.01	0.01	0.01
Seychelles	0.09	K14_rcp85_2100	0.01	0.01	0.01	0.01	0.01	0.01	0.01	0.01	0.01	0.01	0.01	0.01	0.00	0.01	0.01	0.01	0.01	0.01	0.00	0.01	0.01	0.01	0.01	0.01
Seychelles	0.09	K17_rcp26_2050	0.00	0.00	0.01	0.01	0.01	0.01	0.01	0.01	0.01	0.01	0.01	0.01	0.00	0.00	0.00	0.01	0.01	0.01	0.00	0.00	0.00	0.01	0.01	0.01
Seychelles	0.09	K17_rcp26_2100	0.00	0.01	0.01	0.01	0.01	0.01	0.01	0.01	0.01	0.01	0.01	0.01	0.00	0.00	0.01	0.01	0.01	0.01	0.00	0.00	0.01	0.01	0.01	0.01
Seychelles	0.09	K17_rcp45_2050	0.00	0.00	0.01	0.01	0.01	0.01	0.01	0.01	0.01	0.01	0.01	0.01	0.00	0.00	0.00	0.01	0.01	0.01	0.00	0.00	0.00	0.01	0.01	0.01
Seychelles	0.09	K17_rcp45_2100	0.01	0.01	0.01	0.01	0.01	0.02	0.01	0.01	0.01	0.01	0.01	0.01	0.00	0.01	0.01	0.01	0.01	0.01	0.00	0.01	0.01	0.01	0.01	0.01
Seychelles	0.09	K17_rcp85_2050	0.00	0.00	0.01	0.01	0.01	0.01	0.01	0.01	0.01	0.01	0.01	0.01	0.00	0.00	0.00	0.01	0.01	0.01	0.00	0.00	0.00	0.01	0.01	0.01
Seychelles	0.09	K17_rcp85_2100	0.01	0.01	0.02	0.01	0.02	0.02	0.01	0.01	0.01	0.01	0.01	0.01	0.01	0.01	0.01	0.01	0.01	0.01	0.01	0.01	0.01	0.01	0.01	0.01
Sierra Leone	5.3	Present day	--	0.04	--	--	0.04	--	--	0.01	--	--	0.01	--	--	0.00	--	--	0.01	--	--	0.00	--	--	0.01	--
Sierra Leone	5.3	K14_rcp26_2050	0.04	0.04	0.04	0.05	0.05	0.05	0.01	0.01	0.01	0.01	0.01	0.01	0.00	0.00	0.01	0.01	0.01	0.01	0.00	0.00	0.01	0.01	0.01	0.01
Sierra Leone	5.3	K14_rcp26_2100	0.04	0.05	0.06	0.05	0.06	0.08	0.01	0.01	0.01	0.01	0.01	0.01	0.00	0.01	0.01	0.01	0.01	0.01	0.00	0.01	0.01	0.01	0.01	0.02
Sierra Leone	5.3	K14_rcp45_2050	0.04	0.04	0.04	0.05	0.05	0.05	0.01	0.01	0.01	0.01	0.01	0.01	0.00	0.00	0.01	0.01	0.01	0.01	0.00	0.00	0.01	0.01	0.01	0.01
Sierra Leone	5.3	K14_rcp45_2100	0.04	0.05	0.06	0.05	0.06	0.08	0.01	0.01	0.01	0.01	0.01	0.02	0.00	0.01	0.01	0.01	0.01	0.01	0.00	0.01	0.01	0.01	0.01	0.02
Sierra Leone	5.3	K14_rcp85_2050	0.04	0.04	0.05	0.05	0.05	0.06	0.01	0.01	0.01	0.01	0.01	0.01	0.00	0.00	0.01	0.01	0.01	0.01	0.00	0.00	0.01	0.01	0.01	0.01
Sierra Leone	5.3	K14_rcp85_2100	0.04	0.06	0.08	0.05	0.07	0.10	0.01	0.01	0.01	0.01	0.01	0.02	0.01	0.01	0.01	0.01	0.01	0.01	0.01	0.01	0.02	0.01	0.02	0.03
Sierra Leone	5.3	K17_rcp26_2050	0.04	0.04	0.05	0.05	0.05	0.06	0.01	0.01	0.01	0.01	0.01	0.01	0.00	0.00	0.01	0.01	0.01	0.01	0.00	0.00	0.01	0.01	0.01	0.01
Sierra Leone	5.3	K17_rcp26_2100	0.04	0.05	0.07	0.05	0.06	0.09	0.01	0.01	0.01	0.01	0.01	0.02	0.00	0.01	0.01	0.01	0.01	0.01	0.00	0.01	0.02	0.01	0.01	0.03
Sierra Leone	5.3	K17_rcp45_2050	0.04	0.04	0.05	0.05	0.05	0.06	0.01	0.01	0.01	0.01	0.01	0.01	0.00	0.00	0.01	0.01	0.01	0.01	0.00	0.00	0.01	0.01	0.01	0.01
Sierra Leone	5.3	K17_rcp45_2100	0.05	0.07	0.11	0.06	0.08	0.13	0.01	0.01	0.02	0.01	0.02	0.03	0.01	0.01	0.01	0.01	0.01	0.01	0.01	0.01	0.04	0.01	0.02	0.06
Sierra Leone	5.3	K17_rcp85_2050	0.04	0.04	0.05	0.05	0.05	0.06	0.01	0.01	0.01	0.01	0.01	0.01	0.00	0.01	0.01	0.01	0.01	0.01	0.00	0.01	0.01	0.01	0.01	0.01
Sierra Leone	5.3	K17_rcp85_2100	0.06	0.10	0.17	0.08	0.12	0.19	0.01	0.02	0.05	0.01	0.03	0.06	0.01	0.01	0.01	0.01	0.01	0.02	0.01	0.03	0.08	0.02	0.05	0.10
Solomon Islands	0.51	Present day	--	0.03	--	--	0.04	--	--	0.02	--	--	0.02	--	--	0.05	--	--	0.05	--	--	0.05	--	--	0.05	--
Solomon Islands	0.51	K14_rcp26_2050	0.04	0.04	0.04	0.04	0.04	0.05	0.02	0.02	0.02	0.02	0.03	0.03	0.05	0.05	0.05	0.05	0.05	0.06	0.05	0.05	0.06	0.06	0.06	0.06
Solomon Islands	0.51	K14_rcp26_2100	0.04	0.04	0.06	0.04	0.05	0.07	0.02	0.03	0.03	0.03	0.03	0.03	0.05	0.05	0.06	0.05	0.06	0.06	0.05	0.06	0.06	0.06	0.06	0.07
Solomon Islands	0.51	K14_rcp45_2050	0.04	0.04	0.04	0.04	0.04	0.05	0.02	0.02	0.02	0.02	0.03	0.03	0.05	0.05	0.05	0.05	0.05	0.06	0.05	0.05	0.06	0.06	0.06	0.06
Solomon Islands	0.51	K14_rcp45_2100	0.04	0.05	0.06	0.05	0.05	0.07	0.02	0.03	0.03	0.03	0.03	0.04	0.05	0.06	0.06	0.06	0.06	0.07	0.05	0.06	0.07	0.06	0.06	0.07
Solomon Islands	0.51	K14_rcp85_2050	0.04	0.04	0.04	0.04	0.04	0.05	0.02	0.02	0.02	0.02	0.03	0.03	0.05	0.05	0.05	0.05	0.05	0.06	0.05	0.05	0.06	0.06	0.06	0.06
Solomon Islands	0.51	K14_rcp85_2100	0.04	0.05	0.07	0.05	0.06	0.09	0.02	0.03	0.04	0.03	0.03	0.04	0.05	0.06	0.07	0.06	0.06	0.07	0.06	0.06	0.07	0.06	0.07	0.08
Solomon Islands	0.51	K17_rcp26_2050	0.03	0.04	0.04	0.04	0.04	0.05	0.02	0.02	0.03	0.02	0.03	0.03	0.05	0.05	0.05	0.05	0.05	0.06	0.05	0.05	0.06	0.05	0.06	0.06
Solomon Islands	0.51	K17_rcp26_2100	0.04	0.05	0.06	0.04	0.05	0.08	0.02	0.03	0.03	0.02	0.03	0.04	0.05	0.05	0.06	0.05	0.06	0.07	0.05	0.06	0.07	0.06	0.06	0.07
Solomon Islands	0.51	K17_rcp45_2050	0.03	0.04	0.04	0.04	0.04	0.05	0.02	0.02	0.03	0.02	0.03	0.03	0.05	0.05	0.05	0.05	0.05	0.06	0.05	0.05	0.06	0.06	0.06	0.06
Solomon Islands	0.51	K17_rcp45_2100	0.04	0.06	0.09	0.05	0.07	0.10	0.03	0.03	0.04	0.03	0.03	0.04	0.05	0.06	0.07	0.06	0.07	0.08	0.06	0.07	0.08	0.06	0.07	0.09
Solomon Islands	0.51	K17_rcp85_2050	0.03	0.04	0.04	0.04	0.05	0.05	0.02	0.02	0.03	0.02	0.03	0.03	0.05	0.05	0.05	0.05	0.05	0.06	0.05	0.05	0.06	0.06	0.06	0.06
Solomon Islands	0.51	K17_rcp85_2100	0.05	0.09	0.13	0.06	0.10	0.13	0.03	0.04	0.05	0.03	0.04	0.06	0.06	0.07	0.09	0.06	0.07	0.09	0.06	0.08	0.10	0.07	0.08	0.10
Somalia	10	Present day	--	0.11	--	--	0.17	--	--	0.02	--	--	0.05	--	--	0.01	--	--	0.02	--	--	0.02	--	--	0.04	--
Somalia	10	K14_rcp26_2050	0.11	0.12	0.12	0.18	0.18	0.19	0.03	0.03	0.03	0.05	0.06	0.06	0.01	0.01	0.01	0.03	0.03	0.03	0.02	0.03	0.03	0.05	0.05	0.05
Somalia	10	K14_rcp26_2100	0.12	0.12	0.16	0.18	0.20	0.22	0.03	0.04	0.05	0.06	0.06	0.08	0.01	0.02	0.02	0.03	0.03	0.04	0.03	0.03	0.04	0.05	0.06	0.08
Somalia	10	K14_rcp45_2050	0.11	0.12	0.12	0.18	0.18	0.19	0.03	0.03	0.03	0.05	0.06	0.06	0.01	0.01	0.01	0.03	0.03	0.03	0.02	0.03	0.03	0.05	0.05	0.05
Somalia	10	K14_rcp45_2100	0.12	0.13	0.18	0.19	0.21	0.23	0.03	0.04	0.05	0.06	0.07	0.08	0.01	0.02	0.02	0.03	0.04	0.04	0.03	0.03	0.05	0.05	0.06	0.08
Somalia	10	K14_rcp85_2050	0.11	0.12	0.12	0.18	0.19	0.19	0.03	0.03	0.04	0.05	0.06	0.06	0.01	0.01	0.02	0.03	0.03	0.03	0.02	0.03	0.03	0.05	0.05	0.05
Somalia	10	K14_rcp85_2100	0.12	0.15	0.19	0.20	0.22	0.24	0.04	0.05	0.06	0.06	0.07	0.09	0.02	0.02	0.03	0.03	0.04	0.05	0.03	0.04	0.06	0.05	0.07	0.09
Somalia	10	K17_rcp26_2050	0.11	0.12	0.12	0.17	0.18	0.20	0.03	0.03	0.04	0.05	0.05	0.06	0.01	0.01	0.02	0.03	0.03	0.03	0.02	0.03	0.03	0.04	0.05	0.05
Somalia	10	K17_rcp26_2100	0.11	0.12	0.18	0.18	0.20	0.23	0.03	0.04	0.05	0.05	0.06	0.08	0.01	0.02	0.03	0.03	0.03	0.05	0.02	0.03	0.05	0.05	0.06	0.08
Somalia	10	K17_rcp45_2050	0.11	0.12	0.12	0.17	0.18	0.20	0.03	0.03	0.04	0.05	0.06	0.06	0.01	0.01	0.02	0.03	0.03	0.03	0.02	0.03	0.03	0.04	0.05	0.05
Somalia	10	K17_rcp45_2100	0.12	0.17	0.21	0.19	0.22	0.26	0.03	0.05	0.07	0.06	0.08	0.10	0.01	0.02	0.04	0.03	0.04	0.06	0.03	0.04	0.07	0.05	0.08	0.10
Somalia	10	K17_rcp85_2050	0.11	0.12	0.12	0.17	0.19	0.20	0.03	0.03	0.04	0.05	0.06	0.06	0.01	0.01	0.02	0.03	0.03	0.03	0.02	0.03	0.03	0.04	0.05	0.06
Somalia	10	K17_rcp85_2100	0.15	0.20	0.26	0.21	0.25	0.31	0.04	0.07	0.10	0.07	0.09	0.13	0.02	0.03	0.07	0.04	0.06	0.10	0.04	0.06	0.10	0.07	0.09	0.13
South Africa	49	Present day	--	0.05	--	--	0.06	--	--	0.01	--	--	0.01	--	--	0.02	--	--	0.02	--	--	0.01	--	--	0.01	--
South Africa	49	K14_rcp26_2050	0.05	0.06	0.06	0.07	0.08	0.09	0.01	0.01	0.01	0.01	0.01	0.02	0.02	0.02	0.02	0.02	0.02	0.02	0.01	0.01	0.01	0.01	0.02	0.02
South Africa	49	K14_rcp26_2100	0.06	0.06	0.09	0.08	0.11	0.13	0.01	0.01	0.02	0.01	0.02	0.02	0.02	0.02	0.02	0.02	0.02	0.03	0.01	0.01	0.02	0.02	0.02	0.03
South Africa	49	K14_rcp45_2050	0.06	0.06	0.06	0.07	0.08	0.09	0.01	0.01	0.01	0.01	0.01	0.02	0.02	0.02	0.02	0.02	0.02	0.02	0.01	0.01	0.01	0.01	0.02	0.02
South Africa	49	K14_rcp45_2100	0.06	0.07	0.11	0.08	0.11	0.15	0.01	0.01	0.02	0.01	0.02	0.02	0.02	0.02	0.02	0.02	0.02	0.03	0.01	0.01	0.02	0.02	0.02	0.03
South Africa	49	K14_rcp85_2050	0.06	0.06	0.06	0.07	0.08	0.10	0.01	0.01	0.01	0.01	0.01	0.02	0.02	0.02	0.02	0.02	0.02	0.02	0.01	0.01	0.01	0.01	0.02	0.02
South Africa	49	K14_rcp85_2100	0.06	0.09	0.13	0.10	0.13	0.18	0.01	0.02	0.02	0.02	0.02	0.03	0.02	0.02	0.03	0.02	0.03	0.03	0.01	0.02	0.03	0.02	0.03	0.03
South Africa	49	K17_rcp26_2050	0.05	0.06	0.06	0.07	0.08	0.10	0.01	0.01	0.01	0.01	0.01	0.02	0.02	0.02	0.02	0.02	0.02	0.02	0.01	0.01	0.01	0.01	0.02	0.02
South Africa	49	K17_rcp26_2100	0.06	0.07	0.11	0.07	0.11	0.15	0.01	0.01	0.02	0.01	0.02	0.02	0.02	0.02	0.03	0.02	0.02	0.03	0.01	0.01	0.02	0.01	0.02	0.03
South Africa	49	K17_rcp45_2050	0.05	0.06	0.06	0.07	0.08	0.11	0.01	0.01	0.01	0.01	0.01	0.02	0.02	0.02	0.02	0.02	0.02	0.02	0.01	0.01	0.01	0.01	0.02	0.02
South Africa	49	K17_rcp45_2100	0.06	0.10	0.17	0.10	0.14	0.24	0.01	0.02	0.02	0.02	0.02	0.03	0.02	0.02	0.03	0.02	0.03	0.04	0.01	0.02	0.03	0.02	0.03	0.04
South Africa	49	K17_rcp85_2050	0.05	0.06	0.07	0.07	0.08	0.11	0.01	0.01	0.01	0.01	0.01	0.02	0.02	0.02	0.02	0.02	0.02	0.02	0.01	0.01	0.01	0.01	0.02	0.02
South Africa	49	K17_rcp85_2100	0.09	0.15	0.32	0.13	0.22	0.43	0.02	0.02	0.04	0.02	0.03	0.06	0.02	0.03	0.05	0.03	0.04	0.06	0.02	0.03	0.06	0.03	0.04	0.09
South Korea	49	Present day	--	0.25	--	--	1.1	--	--	0.08	--	--	0.17	--	--	0.11	--	--	0.18	--	--	0.11	--	--	0.20	--
South Korea	49	K14_rcp26_2050	0.30	0.39	0.52	1.2	1.3	1.4	0.09	0.11	0.13	0.18	0.21	0.23	0.12	0.13	0.15	0.19	0.21	0.24	0.11	0.13	0.15	0.21	0.23	0.26
South Korea	49	K14_rcp26_2100	0.34	0.58	0.91	1.2	1.5	1.9	0.10	0.14	0.19	0.20	0.25	0.34	0.13	0.16	0.21	0.20	0.25	0.32	0.12	0.16	0.21	0.22	0.28	0.37
South Korea	49	K14_rcp45_2050	0.31	0.40	0.53	1.2	1.3	1.4	0.09	0.11	0.13	0.19	0.21	0.23	0.12	0.14	0.15	0.20	0.22	0.24	0.12	0.13	0.15	0.21	0.24	0.26
South Korea	49	K14_rcp45_2100	0.37	0.64	1.1	1.3	1.6	2.1	0.10	0.15	0.22	0.20	0.27	0.38	0.13	0.17	0.23	0.21	0.26	0.35	0.13	0.17	0.23	0.23	0.30	0.41
South Korea	49	K14_rcp85_2050	0.32	0.42	0.55	1.2	1.3	1.5	0.09	0.11	0.13	0.19	0.21	0.24	0.12	0.14	0.16	0.20	0.22	0.24	0.12	0.13	0.15	0.21	0.24	0.27
South Korea	49	K14_rcp85_2100	0.49	0.80	1.4	1.4	1.8	2.6	0.12	0.18	0.27	0.23	0.31	0.47	0.15	0.19	0.27	0.23	0.30	0.41	0.14	0.20	0.28	0.26	0.34	0.49
South Korea	49	K17_rcp26_2050	0.27	0.38	0.57	1.1	1.3	1.5	0.08	0.11	0.14	0.17	0.21	0.25	0.11	0.13	0.16	0.19	0.21	0.25	0.11	0.13	0.15	0.20	0.23	0.27
South Korea	49	K17_rcp26_2100	0.32	0.62	1.1	1.2	1.5	2.2	0.09	0.15	0.22	0.19	0.26	0.39	0.12	0.17	0.23	0.20	0.26	0.36	0.12	0.16	0.24	0.22	0.29	0.42
South Korea	49	K17_rcp45_2050	0.28	0.40	0.58	1.1	1.3	1.5	0.08	0.11	0.14	0.18	0.21	0.25	0.11	0.14	0.16	0.19	0.22	0.25	0.11	0.13	0.16	0.20	0.24	0.28
South Korea	49	K17_rcp45_2100	0.48	0.93	1.8	1.4	2.0	3.1	0.12	0.19	0.34	0.23	0.35	0.60	0.15	0.21	0.32	0.23	0.32	0.49	0.14	0.22	0.36	0.25	0.37	0.61
South Korea	49	K17_rcp85_2050	0.30	0.44	0.62	1.2	1.3	1.5	0.09	0.11	0.15	0.18	0.22	0.26	0.12	0.14	0.17	0.19	0.22	0.26	0.11	0.13	0.16	0.21	0.25	0.29
South Korea	49	K17_rcp85_2100	0.76	1.6	3.3	1.7	2.8	4.3	0.17	0.31	0.63	0.30	0.53	1.00	0.19	0.30	0.52	0.29	0.45	0.77	0.19	0.31	0.64	0.33	0.54	1.1
Spain	46	Present day	--	0.07	--	--	0.15	--	--	0.06	--	--	0.11	--	--	0.11	--	--	0.15	--	--	0.06	--	--	0.09	--
Spain	46	K14_rcp26_2050	0.08	0.09	0.12	0.16	0.20	0.24	0.07	0.08	0.10	0.12	0.13	0.14	0.11	0.14	0.16	0.16	0.18	0.21	0.07	0.08	0.09	0.10	0.11	0.13
Spain	46	K14_rcp26_2100	0.09	0.13	0.23	0.18	0.26	0.39	0.08	0.10	0.14	0.12	0.15	0.20	0.12	0.17	0.23	0.17	0.22	0.29	0.07	0.09	0.14	0.10	0.13	0.19
Spain	46	K14_rcp45_2050	0.08	0.09	0.12	0.17	0.20	0.24	0.07	0.08	0.10	0.12	0.13	0.14	0.12	0.14	0.16	0.17	0.19	0.21	0.07	0.08	0.09	0.10	0.11	0.13
Spain	46	K14_rcp45_2100	0.09	0.15	0.24	0.20	0.29	0.43	0.08	0.11	0.15	0.13	0.16	0.21	0.14	0.18	0.24	0.18	0.23	0.30	0.08	0.10	0.14	0.11	0.15	0.20
Spain	46	K14_rcp85_2050	0.08	0.10	0.13	0.17	0.21	0.25	0.07	0.09	0.10	0.12	0.13	0.15	0.11	0.14	0.17	0.16	0.19	0.22	0.07	0.08	0.10	0.10	0.11	0.14
Spain	46	K14_rcp85_2100	0.11	0.20	0.31	0.22	0.34	0.56	0.09	0.13	0.18	0.14	0.18	0.26	0.15	0.21	0.28	0.20	0.26	0.35	0.08	0.12	0.17	0.12	0.17	0.23
Spain	46	K17_rcp26_2050	0.08	0.09	0.14	0.15	0.19	0.27	0.06	0.08	0.11	0.11	0.13	0.16	0.11	0.13	0.18	0.15	0.18	0.23	0.06	0.08	0.10	0.09	0.11	0.14
Spain	46	K17_rcp26_2100	0.08	0.14	0.27	0.17	0.27	0.47	0.07	0.11	0.18	0.12	0.16	0.25	0.11	0.18	0.27	0.16	0.23	0.34	0.07	0.10	0.17	0.10	0.14	0.23
Spain	46	K17_rcp45_2050	0.08	0.09	0.14	0.16	0.20	0.26	0.07	0.08	0.11	0.11	0.13	0.15	0.11	0.14	0.17	0.16	0.19	0.22	0.06	0.08	0.10	0.09	0.11	0.14
Spain	46	K17_rcp45_2100	0.12	0.23	0.48	0.24	0.39	0.82	0.10	0.14	0.28	0.14	0.20	0.38	0.16	0.23	0.36	0.21	0.29	0.43	0.09	0.14	0.24	0.13	0.19	0.31
Spain	46	K17_rcp85_2050	0.08	0.10	0.16	0.16	0.21	0.28	0.07	0.09	0.11	0.11	0.13	0.16	0.11	0.14	0.19	0.16	0.19	0.24	0.06	0.08	0.11	0.09	0.12	0.15
Spain	46	K17_rcp85_2100	0.19	0.39	1.2	0.34	0.69	1.5	0.13	0.24	0.50	0.18	0.32	0.61	0.21	0.33	0.54	0.27	0.39	0.63	0.12	0.21	0.40	0.17	0.27	0.48
Sri Lanka	22	Present day	--	0.02	--	--	0.04	--	--	0.01	--	--	0.02	--	--	0.02	--	--	0.02	--	--	0.02	--	--	0.03	--
Sri Lanka	22	K14_rcp26_2050	0.02	0.03	0.05	0.04	0.07	0.11	0.01	0.01	0.02	0.02	0.02	0.02	0.02	0.02	0.03	0.02	0.03	0.03	0.02	0.03	0.04	0.03	0.04	0.06
Sri Lanka	22	K14_rcp26_2100	0.02	0.06	0.15	0.04	0.11	0.29	0.01	0.02	0.03	0.02	0.02	0.05	0.02	0.03	0.03	0.02	0.03	0.05	0.02	0.04	0.09	0.03	0.06	0.12
Sri Lanka	22	K14_rcp45_2050	0.02	0.03	0.06	0.04	0.07	0.11	0.01	0.01	0.02	0.02	0.02	0.02	0.02	0.02	0.03	0.02	0.03	0.03	0.02	0.03	0.04	0.03	0.04	0.06
Sri Lanka	22	K14_rcp45_2100	0.03	0.07	0.17	0.05	0.13	0.36	0.01	0.02	0.04	0.02	0.03	0.05	0.02	0.03	0.04	0.02	0.03	0.05	0.03	0.04	0.10	0.03	0.07	0.14
Sri Lanka	22	K14_rcp85_2050	0.03	0.04	0.06	0.05	0.07	0.11	0.01	0.01	0.02	0.02	0.02	0.02	0.02	0.02	0.03	0.02	0.03	0.03	0.02	0.03	0.04	0.03	0.04	0.06
Sri Lanka	22	K14_rcp85_2100	0.04	0.10	0.32	0.07	0.17	0.49	0.01	0.02	0.05	0.02	0.03	0.07	0.02	0.03	0.05	0.03	0.04	0.06	0.03	0.06	0.13	0.04	0.09	0.18
Sri Lanka	22	K17_rcp26_2050	0.02	0.03	0.07	0.04	0.07	0.12	0.01	0.01	0.02	0.02	0.02	0.02	0.02	0.02	0.03	0.02	0.03	0.03	0.02	0.03	0.04	0.03	0.04	0.07
Sri Lanka	22	K17_rcp26_2100	0.02	0.07	0.22	0.04	0.12	0.41	0.01	0.02	0.04	0.02	0.02	0.06	0.02	0.03	0.04	0.02	0.03	0.05	0.02	0.04	0.11	0.03	0.07	0.16
Sri Lanka	22	K17_rcp45_2050	0.02	0.04	0.07	0.04	0.07	0.13	0.01	0.01	0.02	0.02	0.02	0.03	0.02	0.02	0.03	0.02	0.03	0.03	0.02	0.03	0.04	0.03	0.04	0.07
Sri Lanka	22	K17_rcp45_2100	0.03	0.13	0.54	0.07	0.23	0.76	0.01	0.03	0.07	0.02	0.04	0.10	0.02	0.03	0.06	0.03	0.04	0.09	0.03	0.08	0.20	0.04	0.11	0.24
Sri Lanka	22	K17_rcp85_2050	0.02	0.04	0.08	0.04	0.08	0.14	0.01	0.01	0.02	0.02	0.02	0.03	0.02	0.02	0.03	0.02	0.03	0.03	0.02	0.03	0.04	0.03	0.04	0.08
Sri Lanka	22	K17_rcp85_2100	0.08	0.38	1.3	0.15	0.57	1.7	0.02	0.06	0.16	0.03	0.07	0.22	0.03	0.05	0.13	0.03	0.06	0.19	0.04	0.15	0.37	0.08	0.20	0.45
Sudan	35	Present day	--	0.19	--	--	0.20	--	--	0.00	--	--	0.01	--	--	0.00	--	--	0.00	--	--	0.00	--	--	0.01	--
Sudan	35	K14_rcp26_2050	0.19	0.20	0.21	0.21	0.22	0.23	0.00	0.01	0.01	0.01	0.01	0.01	0.00	0.00	0.01	0.01	0.01	0.01	0.01	0.01	0.01	0.01	0.01	0.01
Sudan	35	K14_rcp26_2100	0.20	0.22	0.26	0.21	0.25	0.29	0.00	0.01	0.01	0.01	0.01	0.02	0.00	0.01	0.01	0.01	0.01	0.01	0.01	0.01	0.01	0.01	0.01	0.02
Sudan	35	K14_rcp45_2050	0.20	0.20	0.21	0.21	0.22	0.23	0.00	0.01	0.01	0.01	0.01	0.01	0.00	0.00	0.01	0.01	0.01	0.01	0.01	0.01	0.01	0.01	0.01	0.01
Sudan	35	K14_rcp45_2100	0.21	0.22	0.26	0.22	0.26	0.30	0.01	0.01	0.01	0.01	0.01	0.02	0.01	0.01	0.01	0.01	0.01	0.01	0.01	0.01	0.01	0.01	0.01	0.02
Sudan	35	K14_rcp85_2050	0.20	0.20	0.21	0.21	0.22	0.24	0.00	0.01	0.01	0.01	0.01	0.01	0.00	0.00	0.01	0.01	0.01	0.01	0.01	0.01	0.01	0.01	0.01	0.01
Sudan	35	K14_rcp85_2100	0.21	0.24	0.29	0.24	0.27	0.33	0.01	0.01	0.02	0.01	0.02	0.02	0.01	0.01	0.01	0.01	0.01	0.02	0.01	0.01	0.02	0.01	0.02	0.02
Sudan	35	K17_rcp26_2050	0.19	0.20	0.22	0.20	0.21	0.25	0.00	0.00	0.01	0.01	0.01	0.01	0.00	0.00	0.01	0.00	0.01	0.01	0.00	0.01	0.01	0.01	0.01	0.01
Sudan	35	K17_rcp26_2100	0.19	0.21	0.28	0.20	0.24	0.32	0.00	0.01	0.02	0.01	0.01	0.02	0.00	0.01	0.01	0.00	0.01	0.01	0.00	0.01	0.02	0.01	0.01	0.02
Sudan	35	K17_rcp45_2050	0.19	0.20	0.21	0.21	0.22	0.23	0.00	0.01	0.01	0.01	0.01	0.01	0.00	0.00	0.01	0.01	0.01	0.01	0.01	0.01	0.01	0.01	0.01	0.01
Sudan	35	K17_rcp45_2100	0.21	0.25	0.32	0.23	0.27	0.35	0.01	0.01	0.02	0.01	0.02	0.03	0.01	0.01	0.01	0.01	0.01	0.02	0.01	0.01	0.02	0.01	0.02	0.03
Sudan	35	K17_rcp85_2050	0.19	0.20	0.22	0.20	0.22	0.25	0.00	0.01	0.01	0.01	0.01	0.01	0.00	0.00	0.01	0.00	0.01	0.01	0.00	0.01	0.01	0.01	0.01	0.01
Sudan	35	K17_rcp85_2100	0.23	0.31	0.42	0.27	0.34	0.47	0.01	0.02	0.04	0.02	0.03	0.04	0.01	0.01	0.03	0.01	0.02	0.03	0.01	0.02	0.04	0.02	0.03	0.05
Suriname	0.51	Present day	--	0.01	--	--	0.03	--	--	0.00	--	--	0.02	--	--	0.02	--	--	0.04	--	--	0.00	--	--	0.01	--
Suriname	0.51	K14_rcp26_2050	0.01	0.02	0.02	0.03	0.04	0.05	0.01	0.01	0.02	0.02	0.03	0.03	0.03	0.03	0.04	0.04	0.05	0.05	0.00	0.01	0.01	0.02	0.03	0.03
Suriname	0.51	K14_rcp26_2100	0.02	0.03	0.06	0.04	0.06	0.13	0.01	0.02	0.03	0.02	0.03	0.04	0.03	0.04	0.05	0.04	0.05	0.07	0.01	0.01	0.04	0.02	0.04	0.06
Suriname	0.51	K14_rcp45_2050	0.01	0.02	0.02	0.03	0.04	0.05	0.01	0.01	0.02	0.02	0.03	0.03	0.03	0.03	0.04	0.04	0.05	0.05	0.00	0.01	0.01	0.02	0.03	0.03
Suriname	0.51	K14_rcp45_2100	0.02	0.03	0.07	0.04	0.07	0.16	0.01	0.02	0.04	0.03	0.04	0.05	0.03	0.04	0.06	0.05	0.06	0.08	0.01	0.02	0.04	0.03	0.04	0.06
Suriname	0.51	K14_rcp85_2050	0.01	0.02	0.03	0.03	0.04	0.05	0.01	0.01	0.02	0.02	0.03	0.03	0.03	0.03	0.04	0.04	0.05	0.05	0.00	0.01	0.01	0.02	0.03	0.04
Suriname	0.51	K14_rcp85_2100	0.02	0.05	0.11	0.05	0.10	0.28	0.02	0.03	0.04	0.03	0.04	0.06	0.04	0.05	0.07	0.05	0.07	0.09	0.01	0.03	0.05	0.03	0.05	0.08
Suriname	0.51	K17_rcp26_2050	0.01	0.02	0.03	0.03	0.04	0.06	0.01	0.01	0.02	0.02	0.03	0.03	0.03	0.03	0.04	0.04	0.05	0.05	0.00	0.01	0.01	0.01	0.03	0.04
Suriname	0.51	K17_rcp26_2100	0.01	0.03	0.08	0.03	0.07	0.19	0.01	0.02	0.04	0.02	0.03	0.05	0.03	0.04	0.06	0.04	0.06	0.08	0.00	0.02	0.04	0.02	0.04	0.07
Suriname	0.51	K17_rcp45_2050	0.01	0.02	0.03	0.03	0.04	0.06	0.01	0.01	0.02	0.02	0.03	0.03	0.03	0.03	0.04	0.04	0.05	0.05	0.00	0.01	0.01	0.01	0.03	0.04
Suriname	0.51	K17_rcp45_2100	0.02	0.06	0.26	0.05	0.14	0.36	0.02	0.03	0.05	0.03	0.05	0.09	0.04	0.05	0.08	0.05	0.07	0.13	0.01	0.04	0.07	0.03	0.06	0.10
Suriname	0.51	K17_rcp85_2050	0.01	0.02	0.03	0.03	0.04	0.06	0.01	0.01	0.02	0.02	0.03	0.03	0.03	0.03	0.04	0.04	0.05	0.05	0.00	0.01	0.01	0.02	0.03	0.04
Suriname	0.51	K17_rcp85_2100	0.05	0.19	0.40	0.11	0.33	0.42	0.03	0.05	0.16	0.04	0.06	0.23	0.05	0.08	0.21	0.07	0.10	0.28	0.03	0.07	0.16	0.05	0.09	0.26
Sweden	8.0	Present day	--	0.01	--	--	0.02	--	--	0.01	--	--	0.02	--	--	0.02	--	--	0.04	--	--	0.01	--	--	0.02	--
Sweden	8.0	K14_rcp26_2050	0.01	0.01	0.01	0.02	0.02	0.02	0.01	0.01	0.02	0.02	0.03	0.03	0.02	0.02	0.03	0.04	0.04	0.05	0.01	0.01	0.02	0.02	0.02	0.03
Sweden	8.0	K14_rcp26_2100	0.01	0.01	0.02	0.02	0.02	0.03	0.01	0.01	0.03	0.02	0.03	0.05	0.02	0.03	0.04	0.04	0.04	0.06	0.01	0.01	0.03	0.02	0.03	0.04
Sweden	8.0	K14_rcp45_2050	0.01	0.01	0.01	0.02	0.02	0.02	0.01	0.01	0.02	0.02	0.03	0.03	0.02	0.02	0.03	0.04	0.04	0.05	0.01	0.01	0.02	0.02	0.02	0.03
Sweden	8.0	K14_rcp45_2100	0.01	0.01	0.02	0.02	0.02	0.03	0.01	0.02	0.03	0.02	0.03	0.05	0.02	0.03	0.04	0.04	0.05	0.06	0.01	0.02	0.03	0.02	0.03	0.05
Sweden	8.0	K14_rcp85_2050	0.01	0.01	0.02	0.02	0.02	0.02	0.01	0.01	0.02	0.02	0.03	0.04	0.02	0.03	0.03	0.04	0.04	0.05	0.01	0.01	0.02	0.02	0.02	0.04
Sweden	8.0	K14_rcp85_2100	0.01	0.02	0.03	0.02	0.02	0.06	0.01	0.02	0.04	0.02	0.04	0.07	0.02	0.04	0.06	0.04	0.05	0.08	0.01	0.02	0.04	0.02	0.04	0.06
Sweden	8.0	K17_rcp26_2050	0.01	0.01	0.02	0.02	0.02	0.02	0.01	0.01	0.02	0.02	0.03	0.04	0.02	0.02	0.03	0.04	0.04	0.05	0.01	0.01	0.02	0.02	0.02	0.04
Sweden	8.0	K17_rcp26_2100	0.01	0.01	0.02	0.02	0.02	0.04	0.01	0.02	0.04	0.02	0.03	0.06	0.02	0.03	0.05	0.04	0.04	0.07	0.01	0.01	0.03	0.02	0.03	0.05
Sweden	8.0	K17_rcp45_2050	0.01	0.01	0.01	0.02	0.02	0.02	0.01	0.01	0.02	0.02	0.03	0.04	0.02	0.02	0.03	0.04	0.04	0.05	0.01	0.01	0.02	0.02	0.02	0.03
Sweden	8.0	K17_rcp45_2100	0.01	0.02	0.04	0.02	0.03	0.08	0.01	0.03	0.06	0.03	0.05	0.09	0.03	0.04	0.07	0.04	0.06	0.09	0.01	0.02	0.05	0.03	0.04	0.08
Sweden	8.0	K17_rcp85_2050	0.01	0.01	0.02	0.02	0.02	0.02	0.01	0.01	0.02	0.02	0.03	0.04	0.02	0.03	0.04	0.04	0.04	0.05	0.01	0.01	0.02	0.02	0.03	0.04
Sweden	8.0	K17_rcp85_2100	0.02	0.03	0.13	0.02	0.07	0.24	0.02	0.05	0.11	0.04	0.08	0.14	0.04	0.06	0.12	0.05	0.09	0.16	0.02	0.05	0.11	0.04	0.07	0.14
Taiwan	23	Present day	--	1.2	--	--	1.6	--	--	0.09	--	--	0.17	--	--	0.09	--	--	0.15	--	--	0.11	--	--	0.16	--
Taiwan	23	K14_rcp26_2050	1.3	1.4	1.7	1.7	1.9	2.1	0.10	0.13	0.17	0.18	0.21	0.25	0.10	0.12	0.15	0.16	0.18	0.21	0.12	0.14	0.16	0.17	0.19	0.23
Taiwan	23	K14_rcp26_2100	1.3	1.7	2.3	1.8	2.2	3.1	0.11	0.18	0.27	0.19	0.26	0.37	0.10	0.16	0.22	0.16	0.22	0.34	0.12	0.17	0.25	0.17	0.24	0.34
Taiwan	23	K14_rcp45_2050	1.3	1.5	1.7	1.8	2.0	2.2	0.11	0.14	0.17	0.19	0.22	0.25	0.10	0.12	0.15	0.16	0.18	0.21	0.12	0.14	0.16	0.17	0.19	0.23
Taiwan	23	K14_rcp45_2100	1.4	1.9	2.4	1.9	2.3	3.3	0.13	0.20	0.30	0.21	0.28	0.40	0.12	0.17	0.25	0.18	0.24	0.37	0.13	0.18	0.28	0.18	0.26	0.37
Taiwan	23	K14_rcp85_2050	1.3	1.5	1.7	1.8	2.0	2.2	0.11	0.14	0.18	0.19	0.22	0.26	0.10	0.13	0.15	0.16	0.19	0.22	0.12	0.14	0.16	0.17	0.20	0.24
Taiwan	23	K14_rcp85_2100	1.6	2.1	3.1	2.1	2.8	3.7	0.16	0.25	0.38	0.24	0.34	0.48	0.14	0.20	0.34	0.20	0.30	0.46	0.15	0.22	0.35	0.21	0.31	0.44
Taiwan	23	K17_rcp26_2050	1.2	1.4	1.8	1.7	1.9	2.3	0.09	0.13	0.19	0.17	0.21	0.27	0.09	0.12	0.16	0.15	0.18	0.22	0.11	0.14	0.17	0.16	0.19	0.25
Taiwan	23	K17_rcp26_2100	1.3	1.8	2.7	1.7	2.3	3.5	0.09	0.20	0.33	0.17	0.28	0.44	0.09	0.17	0.29	0.15	0.23	0.41	0.11	0.18	0.31	0.16	0.26	0.40
Taiwan	23	K17_rcp45_2050	1.2	1.5	1.8	1.7	2.0	2.3	0.09	0.14	0.20	0.17	0.22	0.28	0.09	0.13	0.17	0.15	0.19	0.23	0.11	0.14	0.18	0.16	0.20	0.26
Taiwan	23	K17_rcp45_2100	1.6	2.3	3.7	2.0	3.1	4.3	0.15	0.27	0.49	0.23	0.38	0.63	0.13	0.23	0.46	0.19	0.34	0.58	0.14	0.25	0.45	0.20	0.35	0.55
Taiwan	23	K17_rcp85_2050	1.3	1.5	1.9	1.7	2.0	2.3	0.10	0.15	0.21	0.18	0.23	0.29	0.09	0.13	0.17	0.15	0.19	0.24	0.11	0.15	0.19	0.16	0.20	0.27
Taiwan	23	K17_rcp85_2100	2.1	3.4	5.2	2.7	4.0	5.6	0.23	0.43	0.84	0.32	0.54	1.00	0.19	0.39	0.76	0.27	0.51	0.90	0.20	0.39	0.69	0.29	0.49	0.84
Tanzania	42	Present day	--	0.28	--	--	0.54	--	--	0.02	--	--	0.03	--	--	0.02	--	--	0.04	--	--	0.02	--	--	0.04	--
Tanzania	42	K14_rcp26_2050	0.29	0.30	0.32	0.56	0.58	0.60	0.02	0.02	0.02	0.03	0.04	0.04	0.02	0.02	0.03	0.04	0.04	0.04	0.02	0.02	0.02	0.04	0.04	0.05
Tanzania	42	K14_rcp26_2100	0.30	0.33	0.37	0.57	0.62	0.68	0.02	0.02	0.02	0.04	0.04	0.05	0.02	0.03	0.03	0.04	0.05	0.06	0.02	0.02	0.03	0.04	0.06	0.07
Tanzania	42	K14_rcp45_2050	0.29	0.30	0.32	0.56	0.58	0.60	0.02	0.02	0.02	0.03	0.04	0.04	0.02	0.02	0.03	0.04	0.04	0.04	0.02	0.02	0.02	0.04	0.05	0.05
Tanzania	42	K14_rcp45_2100	0.31	0.34	0.39	0.58	0.64	0.70	0.02	0.02	0.02	0.04	0.04	0.05	0.02	0.03	0.03	0.04	0.05	0.07	0.02	0.02	0.03	0.05	0.06	0.07
Tanzania	42	K14_rcp85_2050	0.29	0.31	0.32	0.56	0.58	0.61	0.02	0.02	0.02	0.03	0.04	0.04	0.02	0.02	0.03	0.04	0.04	0.04	0.02	0.02	0.02	0.04	0.05	0.06
Tanzania	42	K14_rcp85_2100	0.32	0.36	0.49	0.61	0.67	0.76	0.02	0.02	0.03	0.04	0.05	0.06	0.03	0.03	0.04	0.04	0.06	0.08	0.02	0.03	0.04	0.06	0.07	0.08
Tanzania	42	K17_rcp26_2050	0.28	0.30	0.33	0.55	0.58	0.62	0.02	0.02	0.02	0.03	0.04	0.04	0.02	0.02	0.03	0.04	0.04	0.05	0.02	0.02	0.02	0.04	0.04	0.06
Tanzania	42	K17_rcp26_2100	0.29	0.34	0.42	0.56	0.63	0.72	0.02	0.02	0.03	0.03	0.04	0.05	0.02	0.03	0.03	0.04	0.05	0.07	0.02	0.02	0.03	0.04	0.06	0.08
Tanzania	42	K17_rcp45_2050	0.28	0.31	0.33	0.55	0.58	0.62	0.02	0.02	0.02	0.03	0.04	0.04	0.02	0.02	0.03	0.04	0.04	0.05	0.02	0.02	0.02	0.04	0.05	0.06
Tanzania	42	K17_rcp45_2100	0.32	0.38	0.56	0.60	0.69	0.82	0.02	0.02	0.03	0.04	0.05	0.09	0.03	0.03	0.04	0.04	0.06	0.11	0.02	0.03	0.04	0.06	0.07	0.10
Tanzania	42	K17_rcp85_2050	0.29	0.31	0.33	0.56	0.59	0.63	0.02	0.02	0.02	0.03	0.04	0.04	0.02	0.02	0.03	0.04	0.04	0.05	0.02	0.02	0.02	0.04	0.05	0.06
Tanzania	42	K17_rcp85_2100	0.37	0.54	0.71	0.67	0.80	0.98	0.02	0.03	0.05	0.05	0.08	0.19	0.03	0.04	0.07	0.06	0.09	0.19	0.03	0.04	0.08	0.07	0.09	0.22
Thailand	67	Present day	--	1.6	--	--	8.0	--	--	0.08	--	--	0.46	--	--	0.13	--	--	0.50	--	--	0.11	--	--	0.52	--
Thailand	67	K14_rcp26_2050	6.4	7.3	8.1	11	12	12	0.33	0.37	0.42	0.96	1.1	1.2	0.38	0.42	0.47	0.88	0.96	1.1	0.26	0.34	0.48	1.5	1.9	2.3
Thailand	67	K14_rcp26_2100	10	11	12	13	13	14	0.71	0.94	1.3	1.8	2.4	3.3	0.67	0.84	1.1	1.8	2.8	4.2	1.00	1.7	3.0	3.7	4.7	6.5
Thailand	67	K14_rcp45_2050	6.5	7.4	8.3	11	12	12	0.33	0.38	0.43	0.97	1.1	1.2	0.38	0.43	0.48	0.89	0.98	1.1	0.26	0.36	0.51	1.6	2.0	2.4
Thailand	67	K14_rcp45_2100	10	11	13	13	14	14	0.77	1.1	1.5	1.9	2.6	3.6	0.72	0.92	1.5	2.1	3.2	4.7	1.1	2.1	3.4	3.9	5.2	7.1
Thailand	67	K14_rcp85_2050	6.7	7.6	8.6	11	12	12	0.34	0.39	0.45	0.99	1.1	1.3	0.39	0.44	0.50	0.91	1.00	1.1	0.27	0.40	0.57	1.7	2.1	2.6
Thailand	67	K14_rcp85_2100	11	12	13	13	14	15	0.93	1.3	2.3	2.3	3.2	4.5	0.83	1.1	2.7	2.7	4.0	5.6	1.6	2.8	4.6	4.7	6.2	8.5
Thailand	67	K17_rcp26_2050	4.5	6.1	8.0	10	11	12	0.32	0.41	0.51	0.84	1.00	1.3	0.35	0.44	0.54	0.84	0.99	1.2	0.21	0.31	0.65	1.3	1.7	2.4
Thailand	67	K17_rcp26_2100	7.5	10	12	11	13	14	0.65	1.00	1.6	1.4	2.1	3.4	0.65	0.96	1.5	1.3	2.2	4.2	0.84	1.6	3.2	2.5	4.0	6.4
Thailand	67	K17_rcp45_2050	4.6	6.3	8.3	10	11	12	0.33	0.42	0.53	0.86	1.1	1.3	0.36	0.45	0.56	0.85	1.00	1.2	0.22	0.34	0.70	1.3	1.7	2.5
Thailand	67	K17_rcp45_2100	9.0	12	14	12	14	15	0.86	1.4	2.8	1.7	2.9	5.0	0.83	1.3	3.4	1.7	3.5	6.0	1.2	2.5	5.5	3.3	5.5	9.3
Thailand	67	K17_rcp85_2050	5.0	6.6	8.6	10	11	12	0.35	0.44	0.56	0.90	1.1	1.4	0.38	0.47	0.59	0.88	1.1	1.3	0.24	0.41	0.76	1.4	1.9	2.7
Thailand	67	K17_rcp85_2100	11	13	15	13	15	17	1.2	2.3	5.3	2.6	4.4	7.7	1.2	2.7	6.3	3.0	5.4	8.5	2.2	4.6	9.6	4.9	8.3	12
Togo	6.6	Present day	--	0.47	--	--	0.48	--	--	0.00	--	--	0.01	--	--	0.01	--	--	0.01	--	--	0.01	--	--	0.02	--
Togo	6.6	K14_rcp26_2050	0.47	0.47	0.48	0.48	0.49	0.49	0.01	0.01	0.01	0.01	0.02	0.02	0.01	0.01	0.01	0.01	0.02	0.02	0.02	0.02	0.02	0.03	0.03	0.03
Togo	6.6	K14_rcp26_2100	0.47	0.48	0.50	0.49	0.50	0.52	0.01	0.01	0.02	0.02	0.02	0.03	0.01	0.02	0.02	0.02	0.02	0.03	0.02	0.03	0.03	0.03	0.03	0.04
Togo	6.6	K14_rcp45_2050	0.47	0.47	0.48	0.48	0.49	0.49	0.01	0.01	0.01	0.01	0.02	0.02	0.01	0.01	0.01	0.02	0.02	0.02	0.02	0.02	0.02	0.03	0.03	0.03
Togo	6.6	K14_rcp45_2100	0.48	0.49	0.51	0.49	0.50	0.53	0.01	0.02	0.03	0.02	0.03	0.03	0.01	0.02	0.02	0.02	0.02	0.03	0.02	0.03	0.03	0.03	0.03	0.05
Togo	6.6	K14_rcp85_2050	0.47	0.48	0.48	0.48	0.49	0.50	0.01	0.01	0.01	0.01	0.02	0.02	0.01	0.01	0.01	0.02	0.02	0.02	0.02	0.02	0.03	0.03	0.03	0.03
Togo	6.6	K14_rcp85_2100	0.48	0.50	0.52	0.50	0.51	0.55	0.01	0.02	0.03	0.02	0.03	0.04	0.01	0.02	0.03	0.02	0.03	0.04	0.03	0.03	0.05	0.03	0.04	0.06
Togo	6.6	K17_rcp26_2050	0.47	0.47	0.48	0.48	0.49	0.50	0.00	0.01	0.01	0.01	0.02	0.02	0.01	0.01	0.01	0.01	0.02	0.02	0.01	0.02	0.03	0.02	0.03	0.03
Togo	6.6	K17_rcp26_2100	0.47	0.48	0.51	0.48	0.50	0.53	0.00	0.01	0.03	0.01	0.02	0.03	0.01	0.02	0.02	0.01	0.02	0.03	0.01	0.03	0.03	0.03	0.03	0.05
Togo	6.6	K17_rcp45_2050	0.47	0.47	0.48	0.48	0.49	0.50	0.00	0.01	0.01	0.01	0.02	0.02	0.01	0.01	0.01	0.01	0.02	0.02	0.01	0.02	0.03	0.02	0.03	0.03
Togo	6.6	K17_rcp45_2100	0.48	0.50	0.55	0.49	0.52	0.61	0.01	0.02	0.04	0.02	0.03	0.05	0.01	0.02	0.04	0.02	0.03	0.05	0.02	0.03	0.06	0.03	0.04	0.07
Togo	6.6	K17_rcp85_2050	0.47	0.47	0.48	0.48	0.49	0.50	0.00	0.01	0.01	0.01	0.02	0.02	0.01	0.01	0.01	0.01	0.02	0.02	0.01	0.02	0.03	0.03	0.03	0.03
Togo	6.6	K17_rcp85_2100	0.50	0.53	0.74	0.51	0.58	0.78	0.02	0.04	0.06	0.03	0.04	0.08	0.02	0.03	0.07	0.02	0.04	0.08	0.03	0.05	0.09	0.04	0.06	0.10
Tonga	0.12	Present day	--	0.00	--	--	0.00	--	--	0.00	--	--	0.00	--	--	0.00	--	--	0.00	--	--	0.00	--	--	0.00	--
Tonga	0.12	K14_rcp26_2050	0.00	0.00	0.01	0.01	0.01	0.01	0.00	0.00	0.00	0.00	0.00	0.00	0.00	0.00	0.00	0.00	0.00	0.00	0.00	0.00	0.00	0.00	0.00	0.00
Tonga	0.12	K14_rcp26_2100	0.00	0.01	0.02	0.01	0.01	0.03	0.00	0.00	0.00	0.00	0.00	0.01	0.00	0.00	0.00	0.00	0.00	0.01	0.00	0.00	0.00	0.00	0.00	0.00
Tonga	0.12	K14_rcp45_2050	0.00	0.00	0.01	0.01	0.01	0.01	0.00	0.00	0.00	0.00	0.00	0.00	0.00	0.00	0.00	0.00	0.00	0.00	0.00	0.00	0.00	0.00	0.00	0.00
Tonga	0.12	K14_rcp45_2100	0.00	0.01	0.02	0.01	0.02	0.03	0.00	0.00	0.00	0.00	0.00	0.01	0.00	0.00	0.01	0.00	0.00	0.01	0.00	0.00	0.00	0.00	0.00	0.01
Tonga	0.12	K14_rcp85_2050	0.00	0.00	0.01	0.01	0.01	0.01	0.00	0.00	0.00	0.00	0.00	0.00	0.00	0.00	0.00	0.00	0.00	0.00	0.00	0.00	0.00	0.00	0.00	0.00
Tonga	0.12	K14_rcp85_2100	0.01	0.01	0.04	0.01	0.03	0.05	0.00	0.00	0.01	0.00	0.00	0.01	0.00	0.00	0.01	0.00	0.01	0.01	0.00	0.00	0.01	0.00	0.00	0.01
Tonga	0.12	K17_rcp26_2050	0.00	0.00	0.01	0.00	0.01	0.01	0.00	0.00	0.00	0.00	0.00	0.00	0.00	0.00	0.00	0.00	0.00	0.00	0.00	0.00	0.00	0.00	0.00	0.00
Tonga	0.12	K17_rcp26_2100	0.00	0.01	0.02	0.01	0.01	0.04	0.00	0.00	0.00	0.00	0.00	0.01	0.00	0.00	0.01	0.00	0.00	0.01	0.00	0.00	0.00	0.00	0.00	0.01
Tonga	0.12	K17_rcp45_2050	0.00	0.00	0.01	0.00	0.01	0.01	0.00	0.00	0.00	0.00	0.00	0.00	0.00	0.00	0.00	0.00	0.00	0.00	0.00	0.00	0.00	0.00	0.00	0.00
Tonga	0.12	K17_rcp45_2100	0.01	0.02	0.05	0.01	0.03	0.05	0.00	0.00	0.01	0.00	0.01	0.01	0.00	0.00	0.01	0.00	0.01	0.01	0.00	0.00	0.01	0.00	0.00	0.01
Tonga	0.12	K17_rcp85_2050	0.00	0.00	0.01	0.01	0.01	0.01	0.00	0.00	0.00	0.00	0.00	0.00	0.00	0.00	0.00	0.00	0.00	0.00	0.00	0.00	0.00	0.00	0.00	0.00
Tonga	0.12	K17_rcp85_2100	0.02	0.05	0.06	0.03	0.05	0.06	0.00	0.01	0.02	0.00	0.01	0.02	0.00	0.01	0.01	0.01	0.01	0.02	0.00	0.01	0.01	0.00	0.01	0.02
Trinidad and Tobago	1.2	Present day	--	0.00	--	--	0.00	--	--	0.00	--	--	0.00	--	--	0.01	--	--	0.01	--	--	0.00	--	--	0.00	--
Trinidad and Tobago	1.2	K14_rcp26_2050	0.00	0.00	0.00	0.00	0.00	0.00	0.00	0.00	0.00	0.00	0.01	0.01	0.01	0.01	0.01	0.01	0.01	0.01	0.00	0.00	0.01	0.01	0.01	0.01
Trinidad and Tobago	1.2	K14_rcp26_2100	0.00	0.00	0.00	0.00	0.00	0.00	0.00	0.01	0.01	0.00	0.01	0.01	0.01	0.01	0.01	0.01	0.01	0.01	0.00	0.01	0.01	0.01	0.01	0.02
Trinidad and Tobago	1.2	K14_rcp45_2050	0.00	0.00	0.00	0.00	0.00	0.00	0.00	0.00	0.00	0.00	0.01	0.01	0.01	0.01	0.01	0.01	0.01	0.01	0.00	0.00	0.01	0.01	0.01	0.01
Trinidad and Tobago	1.2	K14_rcp45_2100	0.00	0.00	0.00	0.00	0.00	0.01	0.00	0.01	0.01	0.01	0.01	0.01	0.01	0.01	0.01	0.01	0.01	0.02	0.00	0.01	0.01	0.01	0.01	0.02
Trinidad and Tobago	1.2	K14_rcp85_2050	0.00	0.00	0.00	0.00	0.00	0.00	0.00	0.00	0.01	0.00	0.01	0.01	0.01	0.01	0.01	0.01	0.01	0.01	0.00	0.01	0.01	0.01	0.01	0.01
Trinidad and Tobago	1.2	K14_rcp85_2100	0.00	0.00	0.01	0.00	0.00	0.02	0.00	0.01	0.01	0.01	0.01	0.01	0.01	0.01	0.02	0.01	0.01	0.02	0.01	0.01	0.02	0.01	0.01	0.02
Trinidad and Tobago	1.2	K17_rcp26_2050	0.00	0.00	0.00	0.00	0.00	0.00	0.00	0.00	0.01	0.00	0.01	0.01	0.01	0.01	0.01	0.01	0.01	0.01	0.00	0.00	0.01	0.00	0.01	0.01
Trinidad and Tobago	1.2	K17_rcp26_2100	0.00	0.00	0.00	0.00	0.00	0.01	0.00	0.01	0.01	0.00	0.01	0.01	0.01	0.01	0.01	0.01	0.01	0.02	0.00	0.01	0.02	0.00	0.01	0.02
Trinidad and Tobago	1.2	K17_rcp45_2050	0.00	0.00	0.00	0.00	0.00	0.00	0.00	0.00	0.01	0.00	0.01	0.01	0.01	0.01	0.01	0.01	0.01	0.01	0.00	0.00	0.01	0.00	0.01	0.01
Trinidad and Tobago	1.2	K17_rcp45_2100	0.00	0.00	0.04	0.00	0.00	0.05	0.00	0.01	0.01	0.01	0.01	0.02	0.01	0.01	0.02	0.01	0.01	0.02	0.01	0.01	0.02	0.01	0.02	0.03
Trinidad and Tobago	1.2	K17_rcp85_2050	0.00	0.00	0.00	0.00	0.00	0.00	0.00	0.00	0.01	0.00	0.01	0.01	0.01	0.01	0.01	0.01	0.01	0.01	0.00	0.01	0.01	0.01	0.01	0.01
Trinidad and Tobago	1.2	K17_rcp85_2100	0.00	0.02	0.09	0.00	0.04	0.10	0.01	0.01	0.03	0.01	0.01	0.03	0.01	0.02	0.03	0.01	0.02	0.03	0.01	0.02	0.04	0.01	0.02	0.04
Tunisia	11	Present day	--	0.06	--	--	0.07	--	--	0.01	--	--	0.02	--	--	0.04	--	--	0.05	--	--	0.03	--	--	0.04	--
Tunisia	11	K14_rcp26_2050	0.06	0.07	0.08	0.07	0.07	0.08	0.01	0.03	0.05	0.02	0.04	0.06	0.04	0.05	0.07	0.05	0.06	0.08	0.03	0.04	0.05	0.04	0.05	0.06
Tunisia	11	K14_rcp26_2100	0.06	0.07	0.10	0.07	0.08	0.11	0.01	0.05	0.11	0.02	0.06	0.13	0.04	0.07	0.12	0.05	0.08	0.13	0.03	0.05	0.08	0.04	0.05	0.09
Tunisia	11	K14_rcp45_2050	0.06	0.07	0.07	0.07	0.07	0.08	0.02	0.03	0.04	0.03	0.04	0.05	0.04	0.05	0.07	0.05	0.06	0.08	0.04	0.04	0.05	0.04	0.05	0.05
Tunisia	11	K14_rcp45_2100	0.07	0.08	0.10	0.07	0.09	0.10	0.03	0.05	0.09	0.04	0.07	0.10	0.05	0.08	0.11	0.06	0.09	0.12	0.04	0.05	0.07	0.05	0.06	0.08
Tunisia	11	K14_rcp85_2050	0.06	0.07	0.08	0.07	0.07	0.09	0.01	0.03	0.05	0.02	0.04	0.06	0.04	0.06	0.08	0.05	0.06	0.09	0.03	0.04	0.05	0.04	0.05	0.06
Tunisia	11	K14_rcp85_2100	0.07	0.09	0.11	0.08	0.09	0.11	0.04	0.07	0.12	0.05	0.08	0.14	0.06	0.09	0.13	0.07	0.10	0.14	0.05	0.06	0.09	0.05	0.07	0.10
Tunisia	11	K17_rcp26_2050	0.06	0.07	0.08	0.07	0.07	0.09	0.01	0.02	0.06	0.02	0.04	0.07	0.04	0.05	0.08	0.05	0.06	0.09	0.03	0.04	0.05	0.04	0.05	0.06
Tunisia	11	K17_rcp26_2100	0.06	0.08	0.11	0.07	0.08	0.11	0.01	0.05	0.13	0.02	0.06	0.15	0.04	0.07	0.13	0.05	0.08	0.14	0.03	0.05	0.09	0.04	0.06	0.10
Tunisia	11	K17_rcp45_2050	0.06	0.07	0.08	0.07	0.07	0.08	0.01	0.03	0.05	0.02	0.04	0.06	0.04	0.05	0.07	0.05	0.06	0.08	0.03	0.04	0.05	0.04	0.05	0.06
Tunisia	11	K17_rcp45_2100	0.07	0.09	0.13	0.08	0.10	0.14	0.04	0.08	0.19	0.05	0.09	0.21	0.06	0.10	0.16	0.07	0.11	0.17	0.05	0.07	0.12	0.05	0.08	0.13
Tunisia	11	K17_rcp85_2050	0.06	0.07	0.08	0.07	0.07	0.09	0.01	0.03	0.06	0.02	0.04	0.07	0.04	0.06	0.08	0.05	0.07	0.09	0.03	0.04	0.06	0.04	0.05	0.06
Tunisia	11	K17_rcp85_2100	0.09	0.12	0.48	0.09	0.12	0.58	0.07	0.16	0.34	0.08	0.18	0.36	0.09	0.15	0.25	0.10	0.16	0.27	0.06	0.11	0.21	0.07	0.12	0.23
Turkey	78	Present day	--	0.43	--	--	0.46	--	--	0.01	--	--	0.02	--	--	0.02	--	--	0.04	--	--	0.02	--	--	0.03	--
Turkey	78	K14_rcp26_2050	0.43	0.48	0.58	0.46	0.52	0.62	0.01	0.02	0.04	0.02	0.03	0.04	0.02	0.05	0.09	0.04	0.06	0.11	0.02	0.03	0.05	0.03	0.04	0.06
Turkey	78	K14_rcp26_2100	0.43	0.54	0.75	0.46	0.58	0.79	0.01	0.03	0.10	0.02	0.04	0.13	0.02	0.07	0.18	0.04	0.09	0.20	0.02	0.04	0.12	0.03	0.05	0.14
Turkey	78	K14_rcp45_2050	0.43	0.48	0.56	0.46	0.52	0.60	0.02	0.02	0.04	0.02	0.03	0.04	0.02	0.04	0.09	0.04	0.06	0.11	0.02	0.03	0.05	0.03	0.04	0.06
Turkey	78	K14_rcp45_2100	0.44	0.56	0.74	0.47	0.59	0.78	0.02	0.03	0.10	0.02	0.04	0.12	0.02	0.08	0.18	0.04	0.09	0.20	0.02	0.05	0.12	0.03	0.06	0.14
Turkey	78	K14_rcp85_2050	0.43	0.48	0.59	0.46	0.52	0.62	0.01	0.02	0.04	0.02	0.03	0.05	0.02	0.04	0.10	0.04	0.06	0.11	0.02	0.03	0.05	0.03	0.04	0.06
Turkey	78	K14_rcp85_2100	0.44	0.59	0.80	0.48	0.63	0.87	0.02	0.04	0.14	0.02	0.05	0.17	0.02	0.09	0.21	0.04	0.11	0.23	0.03	0.05	0.15	0.03	0.07	0.17
Turkey	78	K17_rcp26_2050	0.43	0.47	0.59	0.46	0.51	0.63	0.01	0.02	0.04	0.02	0.03	0.04	0.02	0.04	0.09	0.04	0.06	0.11	0.02	0.03	0.05	0.03	0.04	0.06
Turkey	78	K17_rcp26_2100	0.43	0.56	0.79	0.46	0.60	0.84	0.01	0.04	0.12	0.02	0.04	0.15	0.02	0.08	0.19	0.04	0.10	0.21	0.02	0.05	0.13	0.03	0.06	0.16
Turkey	78	K17_rcp45_2050	0.43	0.48	0.58	0.46	0.52	0.62	0.01	0.02	0.04	0.02	0.03	0.04	0.02	0.04	0.09	0.04	0.06	0.11	0.02	0.03	0.05	0.03	0.04	0.06
Turkey	78	K17_rcp45_2100	0.45	0.64	0.96	0.49	0.68	1.00	0.02	0.05	0.21	0.02	0.05	0.24	0.03	0.12	0.26	0.04	0.13	0.29	0.03	0.07	0.20	0.03	0.08	0.23
Turkey	78	K17_rcp85_2050	0.43	0.48	0.61	0.46	0.52	0.65	0.01	0.02	0.04	0.02	0.03	0.05	0.02	0.05	0.10	0.04	0.06	0.12	0.02	0.03	0.06	0.03	0.04	0.07
Turkey	78	K17_rcp85_2100	0.51	0.79	1.4	0.54	0.85	1.6	0.03	0.12	0.42	0.03	0.15	0.46	0.05	0.19	0.44	0.07	0.22	0.48	0.04	0.13	0.40	0.05	0.15	0.45
Ukraine	45	Present day	--	0.05	--	--	0.05	--	--	0.00	--	--	0.02	--	--	0.03	--	--	0.03	--	--	0.01	--	--	0.01	--
Ukraine	45	K14_rcp26_2050	0.05	0.05	0.06	0.05	0.05	0.07	0.00	0.01	0.04	0.02	0.03	0.05	0.03	0.03	0.05	0.03	0.04	0.05	0.01	0.01	0.02	0.01	0.01	0.02
Ukraine	45	K14_rcp26_2100	0.05	0.05	0.08	0.05	0.06	0.09	0.00	0.03	0.08	0.02	0.04	0.10	0.03	0.04	0.08	0.03	0.05	0.10	0.01	0.01	0.03	0.01	0.02	0.04
Ukraine	45	K14_rcp45_2050	0.05	0.05	0.06	0.05	0.05	0.07	0.00	0.01	0.04	0.02	0.03	0.05	0.03	0.03	0.05	0.03	0.04	0.05	0.01	0.01	0.02	0.01	0.01	0.02
Ukraine	45	K14_rcp45_2100	0.05	0.05	0.08	0.05	0.06	0.09	0.00	0.03	0.09	0.02	0.04	0.11	0.03	0.04	0.09	0.03	0.05	0.10	0.01	0.01	0.04	0.01	0.02	0.04
Ukraine	45	K14_rcp85_2050	0.05	0.05	0.06	0.05	0.05	0.07	0.00	0.01	0.04	0.02	0.03	0.05	0.03	0.03	0.05	0.03	0.04	0.06	0.01	0.01	0.02	0.01	0.01	0.02
Ukraine	45	K14_rcp85_2100	0.05	0.06	0.09	0.05	0.07	0.10	0.00	0.04	0.10	0.02	0.05	0.12	0.03	0.05	0.10	0.03	0.05	0.12	0.01	0.02	0.04	0.01	0.02	0.05
Ukraine	45	K17_rcp26_2050	0.05	0.05	0.06	0.05	0.05	0.07	0.00	0.02	0.04	0.02	0.03	0.06	0.03	0.03	0.05	0.03	0.04	0.06	0.01	0.01	0.02	0.01	0.01	0.02
Ukraine	45	K17_rcp26_2100	0.05	0.06	0.09	0.05	0.07	0.09	0.00	0.03	0.10	0.02	0.05	0.12	0.03	0.04	0.10	0.03	0.05	0.11	0.01	0.02	0.04	0.01	0.02	0.05
Ukraine	45	K17_rcp45_2050	0.05	0.05	0.06	0.05	0.05	0.07	0.00	0.02	0.04	0.02	0.03	0.06	0.03	0.03	0.05	0.03	0.04	0.06	0.01	0.01	0.02	0.01	0.01	0.02
Ukraine	45	K17_rcp45_2100	0.05	0.07	0.11	0.05	0.07	0.12	0.00	0.05	0.14	0.02	0.06	0.16	0.03	0.05	0.13	0.03	0.06	0.15	0.01	0.02	0.06	0.01	0.02	0.07
Ukraine	45	K17_rcp85_2050	0.05	0.05	0.07	0.05	0.05	0.07	0.00	0.02	0.05	0.02	0.03	0.06	0.03	0.03	0.05	0.03	0.04	0.06	0.01	0.01	0.02	0.01	0.01	0.02
Ukraine	45	K17_rcp85_2100	0.05	0.08	0.20	0.05	0.09	0.25	0.01	0.09	0.21	0.02	0.11	0.23	0.03	0.08	0.20	0.04	0.10	0.21	0.01	0.03	0.10	0.01	0.04	0.12
United Arab Emirates	5.0	Present day	--	0.29	--	--	0.39	--	--	0.17	--	--	0.34	--	--	0.07	--	--	0.15	--	--	0.10	--	--	0.16	--
United Arab Emirates	5.0	K14_rcp26_2050	0.32	0.36	0.38	0.42	0.46	0.53	0.21	0.26	0.30	0.38	0.42	0.47	0.09	0.11	0.13	0.17	0.19	0.21	0.12	0.13	0.15	0.18	0.19	0.23
United Arab Emirates	5.0	K14_rcp26_2100	0.34	0.39	0.54	0.45	0.60	0.80	0.24	0.34	0.48	0.41	0.51	0.66	0.11	0.15	0.21	0.18	0.23	0.36	0.13	0.17	0.23	0.19	0.27	0.35
United Arab Emirates	5.0	K14_rcp45_2050	0.32	0.36	0.38	0.42	0.46	0.54	0.21	0.26	0.31	0.38	0.43	0.48	0.09	0.11	0.14	0.17	0.19	0.21	0.12	0.13	0.15	0.18	0.19	0.23
United Arab Emirates	5.0	K14_rcp45_2100	0.36	0.42	0.60	0.46	0.65	0.87	0.26	0.37	0.51	0.43	0.55	0.70	0.12	0.17	0.23	0.19	0.25	0.40	0.14	0.18	0.27	0.20	0.29	0.38
United Arab Emirates	5.0	K14_rcp85_2050	0.32	0.36	0.39	0.42	0.47	0.58	0.21	0.27	0.33	0.38	0.44	0.50	0.09	0.12	0.15	0.17	0.19	0.22	0.12	0.14	0.16	0.18	0.20	0.25
United Arab Emirates	5.0	K14_rcp85_2100	0.39	0.49	0.75	0.56	0.75	1.1	0.32	0.45	0.63	0.49	0.63	0.82	0.14	0.20	0.33	0.22	0.33	0.50	0.16	0.21	0.33	0.25	0.33	0.45
United Arab Emirates	5.0	K17_rcp26_2050	0.30	0.35	0.39	0.40	0.45	0.59	0.19	0.25	0.33	0.35	0.42	0.50	0.08	0.11	0.15	0.16	0.18	0.22	0.11	0.13	0.16	0.17	0.19	0.26
United Arab Emirates	5.0	K17_rcp26_2100	0.32	0.41	0.65	0.42	0.63	0.95	0.21	0.36	0.55	0.38	0.53	0.74	0.09	0.16	0.25	0.17	0.24	0.42	0.12	0.17	0.29	0.18	0.28	0.40
United Arab Emirates	5.0	K17_rcp45_2050	0.31	0.36	0.39	0.41	0.46	0.60	0.19	0.26	0.34	0.36	0.43	0.51	0.08	0.11	0.15	0.16	0.19	0.22	0.11	0.13	0.16	0.17	0.19	0.26
United Arab Emirates	5.0	K17_rcp45_2100	0.37	0.56	1.00	0.52	0.83	1.6	0.30	0.49	0.78	0.46	0.67	0.98	0.13	0.21	0.46	0.21	0.37	0.64	0.15	0.25	0.42	0.22	0.36	0.57
United Arab Emirates	5.0	K17_rcp85_2050	0.31	0.37	0.41	0.41	0.48	0.63	0.20	0.28	0.36	0.37	0.44	0.53	0.09	0.12	0.16	0.16	0.19	0.23	0.11	0.14	0.17	0.17	0.21	0.28
United Arab Emirates	5.0	K17_rcp85_2100	0.48	0.88	1.9	0.75	1.4	2.4	0.44	0.71	1.2	0.63	0.90	1.4	0.20	0.40	0.80	0.32	0.57	1.00	0.21	0.38	0.72	0.33	0.52	1.00
United Kingdom	62	Present day	--	0.90	--	--	3.2	--	--	0.24	--	--	1.3	--	--	0.21	--	--	0.92	--	--	0.16	--	--	0.93	--
United Kingdom	62	K14_rcp26_2050	0.98	1.2	1.3	3.3	3.6	3.8	0.28	0.38	0.48	1.3	1.4	1.5	0.24	0.29	0.35	0.97	1.1	1.2	0.18	0.22	0.25	0.98	1.1	1.2
United Kingdom	62	K14_rcp26_2100	1.1	1.4	1.9	3.4	3.8	4.5	0.32	0.48	0.71	1.3	1.5	1.8	0.26	0.35	0.49	1.00	1.2	1.4	0.19	0.25	0.35	1.00	1.2	1.4
United Kingdom	62	K14_rcp45_2050	1.00	1.2	1.3	3.3	3.6	3.8	0.30	0.38	0.47	1.3	1.4	1.5	0.25	0.30	0.35	0.98	1.1	1.2	0.19	0.22	0.25	1.00	1.1	1.2
United Kingdom	62	K14_rcp45_2100	1.2	1.5	2.1	3.6	4.0	4.6	0.39	0.55	0.77	1.4	1.6	1.8	0.30	0.39	0.53	1.1	1.2	1.5	0.22	0.28	0.40	1.1	1.3	1.5
United Kingdom	62	K14_rcp85_2050	1.00	1.2	1.4	3.4	3.6	3.9	0.31	0.40	0.50	1.3	1.4	1.5	0.25	0.31	0.37	0.99	1.1	1.2	0.19	0.23	0.26	1.00	1.1	1.2
United Kingdom	62	K14_rcp85_2100	1.2	1.8	2.5	3.7	4.3	5.0	0.43	0.66	0.93	1.4	1.7	2.0	0.32	0.46	0.65	1.1	1.4	1.7	0.23	0.32	0.59	1.1	1.4	1.7
United Kingdom	62	K17_rcp26_2050	0.92	1.1	1.4	3.2	3.5	3.9	0.25	0.37	0.51	1.3	1.4	1.5	0.22	0.29	0.37	0.94	1.1	1.2	0.17	0.21	0.26	0.94	1.1	1.2
United Kingdom	62	K17_rcp26_2100	1.00	1.5	2.2	3.3	4.0	4.7	0.30	0.52	0.81	1.3	1.5	1.9	0.25	0.38	0.55	0.98	1.2	1.5	0.19	0.27	0.43	1.00	1.2	1.5
United Kingdom	62	K17_rcp45_2050	0.96	1.2	1.4	3.3	3.6	3.9	0.27	0.38	0.51	1.3	1.4	1.5	0.23	0.30	0.37	0.95	1.1	1.2	0.17	0.22	0.27	0.97	1.1	1.2
United Kingdom	62	K17_rcp45_2100	1.3	2.0	3.3	3.8	4.6	5.6	0.47	0.76	1.2	1.5	1.8	2.3	0.35	0.52	0.91	1.2	1.5	2.0	0.25	0.39	0.89	1.2	1.5	1.9
United Kingdom	62	K17_rcp85_2050	0.99	1.2	1.5	3.3	3.7	4.0	0.29	0.42	0.55	1.3	1.4	1.6	0.24	0.32	0.40	0.98	1.1	1.2	0.18	0.23	0.28	0.99	1.1	1.3
United Kingdom	62	K17_rcp85_2100	1.9	3.0	4.9	4.5	5.4	6.5	0.71	1.1	1.8	1.8	2.2	3.0	0.49	0.80	1.5	1.4	1.8	2.5	0.35	0.78	1.5	1.4	1.8	2.5
United States	310	Present day	--	0.76	--	--	1.4	--	--	0.56	--	--	0.91	--	--	0.76	--	--	1.1	--	--	0.39	--	--	0.68	--
United States	310	K14_rcp26_2050	0.97	1.1	1.3	1.7	2.0	2.3	0.67	0.75	0.84	1.00	1.1	1.2	0.87	0.96	1.1	1.2	1.3	1.4	0.47	0.54	0.62	0.81	0.94	1.1
United States	310	K14_rcp26_2100	1.1	1.6	2.3	2.0	2.6	3.7	0.74	0.93	1.2	1.1	1.4	1.7	0.94	1.1	1.4	1.3	1.5	1.9	0.54	0.73	1.1	0.95	1.3	1.7
United States	310	K14_rcp45_2050	0.99	1.1	1.3	1.8	2.0	2.3	0.68	0.76	0.84	1.00	1.1	1.2	0.88	0.97	1.1	1.2	1.3	1.4	0.48	0.55	0.62	0.83	0.95	1.1
United States	310	K14_rcp45_2100	1.2	1.7	2.6	2.1	2.9	4.1	0.78	1.00	1.3	1.2	1.4	1.8	0.98	1.2	1.5	1.3	1.6	2.0	0.58	0.81	1.2	1.00	1.4	1.8
United States	310	K14_rcp85_2050	1.00	1.2	1.4	1.8	2.1	2.4	0.68	0.77	0.87	1.00	1.1	1.3	0.89	0.98	1.1	1.2	1.3	1.5	0.49	0.56	0.64	0.84	0.97	1.1
United States	310	K14_rcp85_2100	1.4	2.1	3.3	2.3	3.4	5.1	0.85	1.1	1.6	1.3	1.6	2.1	1.1	1.3	1.7	1.4	1.8	2.3	0.64	0.99	1.5	1.1	1.6	2.3
United States	310	K17_rcp26_2050	0.92	1.1	1.5	1.7	2.0	2.5	0.63	0.75	0.91	0.98	1.1	1.3	0.84	0.96	1.1	1.2	1.3	1.5	0.45	0.54	0.69	0.77	0.95	1.2
United States	310	K17_rcp26_2100	1.2	1.8	2.9	2.0	2.9	4.5	0.72	1.00	1.4	1.1	1.4	1.9	0.93	1.2	1.6	1.3	1.6	2.1	0.53	0.82	1.4	0.95	1.4	2.1
United States	310	K17_rcp45_2050	0.95	1.2	1.5	1.7	2.1	2.6	0.65	0.76	0.92	1.00	1.1	1.3	0.85	0.97	1.1	1.2	1.3	1.5	0.46	0.56	0.69	0.79	0.97	1.2
United States	310	K17_rcp45_2100	1.6	2.5	4.9	2.5	4.1	7.0	0.90	1.3	2.0	1.3	1.8	2.6	1.1	1.5	2.1	1.5	1.9	2.8	0.71	1.2	2.2	1.2	1.9	3.0
United States	310	K17_rcp85_2050	0.99	1.2	1.6	1.8	2.2	2.7	0.67	0.79	0.94	1.00	1.2	1.4	0.87	1.00	1.2	1.2	1.4	1.5	0.48	0.58	0.72	0.82	1.00	1.3
United States	310	K17_rcp85_2100	2.3	4.3	9.4	3.7	6.3	12	1.2	1.9	3.2	1.7	2.4	4.0	1.4	2.0	3.4	1.8	2.6	4.5	1.1	2.0	3.7	1.7	2.7	4.7
Vanuatu	0.19	Present day	--	0.01	--	--	0.01	--	--	0.01	--	--	0.01	--	--	0.01	--	--	0.01	--	--	0.01	--	--	0.01	--
Vanuatu	0.19	K14_rcp26_2050	0.01	0.01	0.01	0.01	0.01	0.01	0.01	0.01	0.01	0.01	0.01	0.01	0.01	0.01	0.01	0.01	0.01	0.01	0.01	0.01	0.01	0.01	0.01	0.01
Vanuatu	0.19	K14_rcp26_2100	0.01	0.01	0.01	0.01	0.01	0.02	0.01	0.01	0.01	0.01	0.01	0.01	0.01	0.01	0.01	0.01	0.01	0.01	0.01	0.01	0.01	0.01	0.01	0.01
Vanuatu	0.19	K14_rcp45_2050	0.01	0.01	0.01	0.01	0.01	0.01	0.01	0.01	0.01	0.01	0.01	0.01	0.01	0.01	0.01	0.01	0.01	0.01	0.01	0.01	0.01	0.01	0.01	0.01
Vanuatu	0.19	K14_rcp45_2100	0.01	0.01	0.01	0.01	0.01	0.02	0.01	0.01	0.01	0.01	0.01	0.01	0.01	0.01	0.01	0.01	0.01	0.01	0.01	0.01	0.01	0.01	0.01	0.01
Vanuatu	0.19	K14_rcp85_2050	0.01	0.01	0.01	0.01	0.01	0.01	0.01	0.01	0.01	0.01	0.01	0.01	0.01	0.01	0.01	0.01	0.01	0.01	0.01	0.01	0.01	0.01	0.01	0.01
Vanuatu	0.19	K14_rcp85_2100	0.01	0.01	0.02	0.01	0.02	0.02	0.01	0.01	0.01	0.01	0.01	0.01	0.01	0.01	0.01	0.01	0.01	0.01	0.01	0.01	0.01	0.01	0.01	0.01
Vanuatu	0.19	K17_rcp26_2050	0.01	0.01	0.01	0.01	0.01	0.01	0.01	0.01	0.01	0.01	0.01	0.01	0.01	0.01	0.01	0.01	0.01	0.01	0.01	0.01	0.01	0.01	0.01	0.01
Vanuatu	0.19	K17_rcp26_2100	0.01	0.01	0.01	0.01	0.01	0.02	0.01	0.01	0.01	0.01	0.01	0.01	0.01	0.01	0.01	0.01	0.01	0.01	0.01	0.01	0.01	0.01	0.01	0.01
Vanuatu	0.19	K17_rcp45_2050	0.01	0.01	0.01	0.01	0.01	0.01	0.01	0.01	0.01	0.01	0.01	0.01	0.01	0.01	0.01	0.01	0.01	0.01	0.01	0.01	0.01	0.01	0.01	0.01
Vanuatu	0.19	K17_rcp45_2100	0.01	0.01	0.02	0.01	0.02	0.02	0.01	0.01	0.01	0.01	0.01	0.01	0.01	0.01	0.01	0.01	0.01	0.01	0.01	0.01	0.01	0.01	0.01	0.01
Vanuatu	0.19	K17_rcp85_2050	0.01	0.01	0.01	0.01	0.01	0.01	0.01	0.01	0.01	0.01	0.01	0.01	0.01	0.01	0.01	0.01	0.01	0.01	0.01	0.01	0.01	0.01	0.01	0.01
Vanuatu	0.19	K17_rcp85_2100	0.01	0.02	0.03	0.02	0.02	0.03	0.01	0.01	0.01	0.01	0.01	0.01	0.01	0.01	0.01	0.01	0.01	0.01	0.01	0.01	0.02	0.01	0.01	0.02
Venezuela	27	Present day	--	0.10	--	--	0.12	--	--	0.01	--	--	0.02	--	--	0.08	--	--	0.09	--	--	0.08	--	--	0.09	--
Venezuela	27	K14_rcp26_2050	0.11	0.12	0.13	0.13	0.14	0.16	0.02	0.03	0.05	0.04	0.05	0.06	0.09	0.10	0.11	0.10	0.11	0.12	0.09	0.10	0.11	0.10	0.11	0.13
Venezuela	27	K14_rcp26_2100	0.12	0.15	0.25	0.13	0.18	0.32	0.03	0.06	0.10	0.04	0.07	0.12	0.10	0.12	0.15	0.11	0.13	0.17	0.10	0.12	0.16	0.11	0.14	0.17
Venezuela	27	K14_rcp45_2050	0.12	0.12	0.13	0.13	0.14	0.16	0.02	0.04	0.05	0.04	0.05	0.06	0.09	0.10	0.11	0.10	0.11	0.12	0.09	0.10	0.11	0.10	0.11	0.13
Venezuela	27	K14_rcp45_2100	0.12	0.16	0.29	0.14	0.21	0.35	0.04	0.07	0.12	0.05	0.08	0.14	0.10	0.13	0.16	0.11	0.14	0.18	0.10	0.13	0.17	0.12	0.14	0.18
Venezuela	27	K14_rcp85_2050	0.12	0.13	0.13	0.13	0.14	0.17	0.03	0.04	0.05	0.04	0.05	0.07	0.09	0.10	0.12	0.11	0.12	0.13	0.09	0.10	0.12	0.11	0.12	0.13
Venezuela	27	K14_rcp85_2100	0.13	0.21	0.39	0.16	0.27	0.45	0.05	0.09	0.16	0.06	0.11	0.18	0.11	0.14	0.19	0.13	0.16	0.21	0.12	0.15	0.19	0.13	0.16	0.21
Venezuela	27	K17_rcp26_2050	0.11	0.12	0.14	0.12	0.14	0.17	0.01	0.03	0.05	0.03	0.05	0.07	0.09	0.10	0.12	0.10	0.11	0.13	0.08	0.10	0.12	0.10	0.11	0.13
Venezuela	27	K17_rcp26_2100	0.11	0.15	0.31	0.13	0.19	0.38	0.02	0.06	0.12	0.03	0.08	0.15	0.09	0.12	0.17	0.10	0.13	0.19	0.09	0.13	0.17	0.10	0.14	0.19
Venezuela	27	K17_rcp45_2050	0.11	0.12	0.14	0.12	0.14	0.18	0.02	0.03	0.06	0.03	0.05	0.07	0.09	0.10	0.12	0.10	0.11	0.13	0.08	0.10	0.12	0.10	0.11	0.14
Venezuela	27	K17_rcp45_2100	0.13	0.24	0.55	0.15	0.31	0.64	0.05	0.10	0.22	0.06	0.12	0.24	0.11	0.15	0.23	0.12	0.17	0.25	0.11	0.15	0.24	0.12	0.17	0.26
Venezuela	27	K17_rcp85_2050	0.11	0.13	0.15	0.12	0.14	0.19	0.02	0.04	0.06	0.03	0.05	0.07	0.09	0.10	0.12	0.10	0.12	0.13	0.09	0.11	0.13	0.10	0.12	0.14
Venezuela	27	K17_rcp85_2100	0.19	0.46	1.2	0.25	0.53	1.3	0.09	0.19	0.35	0.10	0.21	0.37	0.14	0.21	0.36	0.15	0.23	0.39	0.14	0.22	0.37	0.15	0.24	0.41
Vietnam	90	Present day	--	19	--	--	28	--	--	4.5	--	--	7.5	--	--	4.4	--	--	8.1	--	--	0.73	--	--	2.6	--
Vietnam	90	K14_rcp26_2050	19	21	22	29	31	32	5.0	5.7	6.4	8.2	9.2	10	5.0	5.8	6.6	8.8	9.8	11	0.86	1.1	1.5	3.2	4.4	5.8
Vietnam	90	K14_rcp26_2100	20	23	28	30	33	37	5.4	7.0	9.1	8.8	11	14	5.5	7.3	9.7	9.4	11	14	0.95	1.9	4.3	3.8	7.0	13
Vietnam	90	K14_rcp45_2050	20	21	22	29	31	32	5.0	5.8	6.5	8.3	9.3	10	5.1	5.9	6.8	8.9	9.9	11	0.87	1.1	1.6	3.3	4.6	6.0
Vietnam	90	K14_rcp45_2100	21	24	29	31	34	38	5.8	7.5	9.6	9.3	12	15	5.9	7.9	10	9.9	12	15	1.1	2.3	5.1	4.5	8.1	14
Vietnam	90	K14_rcp85_2050	20	21	22	29	31	33	5.2	5.9	6.6	8.5	9.4	10	5.2	6.1	6.9	9.1	10	11	0.90	1.2	1.7	3.5	4.8	6.3
Vietnam	90	K14_rcp85_2100	22	26	32	32	36	40	6.6	8.4	11	10	13	17	6.8	9.0	12	11	13	17	1.6	3.3	7.9	6.1	11	17
Vietnam	90	K17_rcp26_2050	19	20	23	28	30	33	4.5	5.5	6.9	7.6	9.0	11	4.5	5.6	7.2	8.2	9.6	11	0.75	0.99	1.8	2.7	4.2	6.9
Vietnam	90	K17_rcp26_2100	19	24	30	28	34	39	4.6	7.1	10	7.8	11	16	4.6	7.4	11	8.4	12	16	0.79	2.0	6.1	2.9	7.4	15
Vietnam	90	K17_rcp45_2050	19	21	23	28	31	34	4.5	5.7	7.0	7.7	9.2	11	4.5	5.8	7.4	8.3	9.8	12	0.76	1.00	1.9	2.8	4.5	7.2
Vietnam	90	K17_rcp45_2100	21	28	37	31	37	43	5.7	8.8	14	9.4	14	20	5.9	9.5	15	9.9	14	20	1.1	4.1	13	4.7	12	22
Vietnam	90	K17_rcp85_2050	19	21	24	28	31	34	4.6	5.9	7.3	7.8	9.5	11	4.6	6.0	7.6	8.4	10	12	0.79	1.2	2.1	2.9	4.9	7.7
Vietnam	90	K17_rcp85_2100	26	35	44	36	42	48	7.7	13	21	12	18	27	8.2	13	20	13	18	26	2.5	10	23	9.5	19	30
Western Sahara	0.49	Present day	--	0.02	--	--	0.02	--	--	0.00	--	--	0.00	--	--	0.00	--	--	0.00	--	--	0.00	--	--	0.00	--
Western Sahara	0.49	K14_rcp26_2050	0.02	0.02	0.02	0.02	0.03	0.03	0.00	0.00	0.00	0.00	0.00	0.00	0.00	0.00	0.00	0.01	0.01	0.01	0.00	0.00	0.00	0.00	0.00	0.00
Western Sahara	0.49	K14_rcp26_2100	0.02	0.02	0.03	0.03	0.03	0.03	0.00	0.00	0.00	0.00	0.00	0.00	0.00	0.01	0.01	0.01	0.01	0.01	0.00	0.00	0.00	0.00	0.00	0.00
Western Sahara	0.49	K14_rcp45_2050	0.02	0.02	0.02	0.02	0.03	0.03	0.00	0.00	0.00	0.00	0.00	0.00	0.00	0.00	0.00	0.01	0.01	0.01	0.00	0.00	0.00	0.00	0.00	0.00
Western Sahara	0.49	K14_rcp45_2100	0.02	0.03	0.03	0.03	0.03	0.04	0.00	0.00	0.00	0.00	0.00	0.00	0.00	0.01	0.01	0.01	0.01	0.01	0.00	0.00	0.00	0.00	0.00	0.00
Western Sahara	0.49	K14_rcp85_2050	0.02	0.02	0.02	0.02	0.03	0.03	0.00	0.00	0.00	0.00	0.00	0.00	0.00	0.00	0.01	0.01	0.01	0.01	0.00	0.00	0.00	0.00	0.00	0.00
Western Sahara	0.49	K14_rcp85_2100	0.02	0.03	0.03	0.03	0.03	0.04	0.00	0.00	0.00	0.00	0.00	0.00	0.00	0.01	0.01	0.01	0.01	0.01	0.00	0.00	0.00	0.00	0.00	0.01
Western Sahara	0.49	K17_rcp26_2050	0.02	0.02	0.02	0.02	0.03	0.03	0.00	0.00	0.00	0.00	0.00	0.00	0.00	0.00	0.01	0.01	0.01	0.01	0.00	0.00	0.00	0.00	0.00	0.00
Western Sahara	0.49	K17_rcp26_2100	0.02	0.02	0.03	0.02	0.03	0.04	0.00	0.00	0.00	0.00	0.00	0.00	0.00	0.01	0.01	0.01	0.01	0.01	0.00	0.00	0.00	0.00	0.00	0.00
Western Sahara	0.49	K17_rcp45_2050	0.02	0.02	0.02	0.02	0.03	0.03	0.00	0.00	0.00	0.00	0.00	0.00	0.00	0.00	0.01	0.01	0.01	0.01	0.00	0.00	0.00	0.00	0.00	0.00
Western Sahara	0.49	K17_rcp45_2100	0.02	0.03	0.04	0.03	0.03	0.05	0.00	0.00	0.00	0.00	0.00	0.00	0.00	0.01	0.01	0.01	0.01	0.01	0.00	0.00	0.01	0.00	0.00	0.01
Western Sahara	0.49	K17_rcp85_2050	0.02	0.02	0.02	0.02	0.03	0.03	0.00	0.00	0.00	0.00	0.00	0.00	0.00	0.00	0.01	0.01	0.01	0.01	0.00	0.00	0.00	0.00	0.00	0.00
Western Sahara	0.49	K17_rcp85_2100	0.03	0.04	0.07	0.03	0.05	0.08	0.00	0.00	0.01	0.00	0.00	0.01	0.01	0.01	0.01	0.01	0.01	0.01	0.00	0.00	0.01	0.00	0.01	0.01
