# Supplementary material for: New elevation data triple estimates of global vulnerability to sea-level rise and coastal flooding
Source: Nat Commun. 2019 Oct 29;10:4844. doi: 10.1038/s41467-019-12808-z (PMC6820795; doi:10.1038/s41467-019-12808-z)
Supplement: Supplementary file 5 — Supplementary Data 2 [file 41467_2019_12808_MOESM5_ESM.csv]

PLACE_NAME	TOTAL	x0m	x1m	x2m	x3m	x4m	x5m	x6m	x7m	x8m	x9m	x10m
Albania	3	0.05	0.12	0.16	0.23	0.28	0.32	0.35	0.38	0.41	0.44	0.47
Algeria	35	0.035	0.054	0.36	0.75	0.96	1.1	1.2	1.3	1.4	1.5	1.6
American Samoa	0.066	0.0025	0.005	0.007	0.0086	0.0098	0.011	0.012	0.013	0.014	0.015	0.015
Angola	13	0.0038	0.014	0.13	0.29	0.37	0.43	0.48	0.51	0.54	0.57	0.59
Antigua and Barbuda	0.087	0.00036	0.0015	0.0036	0.0093	0.013	0.016	0.018	0.02	0.021	0.023	0.024
Argentina	41	0.013	0.11	0.24	1.9	2.6	3	3.4	3.8	4.1	4.4	4.8
Aruba	0.11	0.0003	0.0013	0.016	0.027	0.033	0.037	0.04	0.044	0.047	0.049	0.052
Australia	22	0.072	0.24	0.75	1.4	2	2.4	2.7	3	3.4	3.6	3.9
Bahamas	0.31	0.0035	0.13	0.17	0.22	0.25	0.27	0.28	0.28	0.29	0.29	0.3
Bahrain	0.73	0.00097	0.029	0.34	0.49	0.54	0.57	0.58	0.59	0.59	0.6	0.6
Bangladesh	160	9.3	23	43	59	71	82	90	96	100	110	110
Barbados	0.29	2.2e-05	0.00016	0.0046	0.016	0.027	0.033	0.04	0.044	0.047	0.051	0.054
Belgium	10	0.079	0.13	0.26	0.56	1.2	1.6	1.9	2.1	2.3	2.4	2.5
Belize	0.32	0.0018	0.017	0.079	0.12	0.13	0.14	0.15	0.16	0.17	0.18	0.18
Benin	9.1	0.37	0.54	1.1	1.4	1.6	1.7	1.7	1.8	1.8	1.8	1.9
Bermuda	0.068	0.0024	0.0053	0.0083	0.011	0.014	0.016	0.018	0.02	0.022	0.023	0.025
Bosnia and Herzegovina	4.6	4e-06	0.00022	0.00043	0.0026	0.0065	0.0088	0.01	0.012	0.012	0.012	0.013
Brazil	200	0.77	1.6	3.5	6.6	9.6	12	15	17	18	20	21
Brunei	0.4	0.0016	0.0044	0.059	0.12	0.14	0.16	0.18	0.19	0.2	0.21	0.22
Bulgaria	7.1	0.0011	0.0016	0.0044	0.02	0.036	0.044	0.052	0.059	0.064	0.069	0.074
Cambodia	15	0.34	0.83	1.6	2.2	3	3.6	4.5	5.1	5.8	6.5	7.1
Cameroon	19	0.032	0.072	0.13	0.2	0.32	0.43	0.56	0.67	0.79	0.94	1.1
Canada	33	0.33	0.46	0.6	0.77	0.91	1	1.1	1.2	1.4	1.5	1.6
Cape Verde	0.5	0.0084	0.025	0.046	0.054	0.059	0.064	0.069	0.074	0.078	0.082	0.085
Cayman Islands	0.05	0.00036	0.003	0.032	0.043	0.047	0.049	0.049	0.049	0.049	0.049	0.05
Chile	17	0.029	0.064	0.12	0.19	0.27	0.34	0.42	0.52	0.62	0.73	0.81
China	1330	23	56	110	140	170	180	190	200	210	220	220
Colombia	44	0.26	0.53	1.1	1.7	2	2.2	2.4	2.6	2.7	2.9	3
Comoros	0.77	0.033	0.051	0.063	0.072	0.083	0.093	0.1	0.11	0.12	0.13	0.14
Costa Rica	4.5	0.013	0.045	0.099	0.14	0.17	0.19	0.2	0.22	0.23	0.24	0.25
Croatia	4.5	0.018	0.035	0.066	0.11	0.15	0.18	0.2	0.22	0.24	0.26	0.27
Cuba	12	0.026	0.086	0.21	0.55	0.8	0.98	1.2	1.3	1.5	1.6	1.7
Curaçao	0.17	8.3e-05	0.0087	0.017	0.022	0.025	0.029	0.032	0.036	0.04	0.044	0.048
Cyprus	1.1	0.00051	0.0018	0.0046	0.03	0.049	0.061	0.073	0.084	0.094	0.1	0.11
Côte d'Ivoire	21	0.83	0.93	1.1	1.6	1.8	1.9	1.9	2	2	2.1	2.1
Democratic Republic of the Congo	71	0	4.1e-05	0.00048	0.0015	0.0033	0.0067	0.011	0.015	0.02	0.023	0.026
Denmark	5.5	0.063	0.11	0.24	0.67	1.1	1.3	1.5	1.6	1.7	1.8	2
Djibouti	0.74	0.14	0.17	0.2	0.25	0.28	0.3	0.31	0.32	0.32	0.33	0.33
Dominica	0.073	0.00032	0.0015	0.0044	0.0057	0.0071	0.0083	0.0097	0.011	0.012	0.013	0.014
Dominican Republic	9.8	0.043	0.068	0.13	0.34	0.53	0.62	0.7	0.77	0.84	0.91	0.98
East Timor	1.2	0.026	0.063	0.081	0.091	0.1	0.11	0.12	0.13	0.13	0.14	0.15
Ecuador	15	0.46	0.98	1.5	1.9	2.3	2.7	2.9	3.1	3.3	3.4	3.5
Egypt	81	3.9	5	5.8	8.9	17	24	28	30	32	34	35
El Salvador	6	0.0018	0.0097	0.041	0.087	0.12	0.13	0.15	0.16	0.17	0.17	0.18
Equatorial Guinea	0.64	0.00031	0.0017	0.0087	0.018	0.025	0.03	0.034	0.041	0.046	0.052	0.059
Eritrea	5.8	0.0011	0.0078	0.061	0.11	0.14	0.16	0.17	0.18	0.19	0.2	0.21
Estonia	1.3	0.00012	0.001	0.0058	0.024	0.062	0.087	0.12	0.14	0.16	0.18	0.21
Fiji	0.86	0.018	0.069	0.14	0.18	0.21	0.23	0.25	0.27	0.28	0.3	0.31
Finland	2.3	0.00011	0.00029	0.00075	0.0013	0.0035	0.0069	0.0096	0.013	0.017	0.02	0.025
France	63	0.3	0.8	1.4	2.2	2.8	3.1	3.4	3.7	3.9	4.1	4.3
French Guiana	0.17	0.00092	0.0043	0.036	0.063	0.081	0.093	0.11	0.11	0.12	0.13	0.13
French Polynesia	0.28	0.0071	0.024	0.067	0.093	0.11	0.12	0.13	0.13	0.14	0.15	0.15
Gabon	1.6	0.0036	0.014	0.1	0.24	0.28	0.32	0.37	0.4	0.42	0.45	0.47
Gambia	1.8	0.015	0.045	0.097	0.14	0.19	0.25	0.32	0.39	0.49	0.56	0.63
Georgia	4.6	0.0036	0.016	0.048	0.15	0.25	0.29	0.32	0.35	0.36	0.38	0.39
Germany	82	0.93	1.3	1.7	2.1	2.4	2.9	3.2	3.5	3.8	4	4.4
Ghana	24	0.028	0.042	0.18	0.43	0.77	0.92	1	1.2	1.2	1.3	1.4
Gibraltar	0.029	0.0013	0.0014	0.005	0.011	0.012	0.013	0.013	0.014	0.015	0.015	0.016
Greece	11	0.035	0.072	0.16	0.32	0.58	0.76	0.9	1	1.1	1.2	1.3
Grenada	0.11	0.00039	0.0022	0.0051	0.0072	0.0091	0.011	0.013	0.015	0.017	0.018	0.019
Guadeloupe	0.42	0.00068	0.0016	0.0059	0.036	0.077	0.095	0.11	0.12	0.12	0.13	0.14
Guam	0.18	0.00069	0.0054	0.0088	0.013	0.016	0.017	0.019	0.02	0.021	0.022	0.023
Guatemala	14	0.0022	0.024	0.082	0.13	0.18	0.22	0.25	0.27	0.29	0.31	0.33
Guernsey	0.065	0.0035	0.014	0.018	0.019	0.021	0.021	0.022	0.023	0.024	0.024	0.025
Guinea	10	0.23	0.36	0.5	0.58	0.65	0.7	0.75	0.8	0.86	0.9	0.93
Guinea-Bissau	1.5	0.0016	0.011	0.06	0.12	0.19	0.22	0.26	0.29	0.32	0.35	0.38
Guyana	0.72	0.028	0.16	0.45	0.55	0.56	0.56	0.57	0.57	0.58	0.58	0.58
Haiti	9.7	0.05	0.16	0.41	0.7	0.88	0.98	1.1	1.2	1.3	1.3	1.4
Honduras	8	0.0015	0.02	0.1	0.27	0.37	0.43	0.49	0.53	0.57	0.6	0.62
Hong Kong	7.1	0.73	0.97	1.4	1.7	1.9	2.1	2.3	2.5	2.6	2.7	2.8
India	1170	17	29	42	56	67	78	87	95	100	110	110
Indonesia	240	8.9	18	33	43	50	56	60	63	66	69	72
Iran	77	0.11	0.44	1.1	1.4	1.7	1.9	2	2.1	2.2	2.3	2.4
Iraq	30	2	3.1	3.6	3.9	4.1	4.3	4.5	4.6	4.9	5.1	5.3
Ireland	4.6	0.016	0.063	0.26	0.38	0.45	0.51	0.55	0.6	0.64	0.69	0.73
Isle of Man	0.084	0.002	0.0043	0.0062	0.0083	0.0098	0.011	0.013	0.014	0.015	0.016	0.017
Israel	7.3	0.00053	0.0035	0.024	0.1	0.2	0.29	0.36	0.43	0.49	0.55	0.61
Italy	58	0.43	0.6	0.97	2.1	3.8	4.6	5.1	5.6	6.1	6.5	6.9
Jamaica	2.9	0.0015	0.013	0.059	0.17	0.37	0.46	0.5	0.54	0.57	0.6	0.62
Japan	130	3.2	6.6	16	29	36	39	42	44	45	47	48
Jersey	0.093	0.0053	0.01	0.014	0.018	0.02	0.024	0.026	0.027	0.029	0.03	0.031
Jordan	6.4	0.00017	0.0015	0.0026	0.0032	0.0046	0.0058	0.007	0.0081	0.01	0.014	0.016
Kenya	40	0.026	0.058	0.13	0.17	0.22	0.27	0.31	0.34	0.41	0.45	0.5
Kiribati	0.097	0.021	0.039	0.058	0.074	0.085	0.092	0.094	0.096	0.096	0.096	0.097
Kuwait	2.8	0.0013	0.003	0.026	0.21	0.34	0.43	0.5	0.56	0.62	0.66	0.71
Latvia	2.2	0.014	0.021	0.043	0.082	0.14	0.22	0.35	0.45	0.55	0.67	0.78
Lebanon	4.2	0.0027	0.024	0.056	0.13	0.19	0.26	0.3	0.33	0.38	0.41	0.44
Liberia	3.7	0.093	0.19	0.33	0.63	0.8	0.87	0.95	0.99	1	1.1	1.1
Libya	6.5	0.039	0.091	0.31	0.82	1.1	1.3	1.5	1.7	1.8	1.9	2
Lithuania	3.5	0.013	0.018	0.023	0.029	0.036	0.044	0.079	0.15	0.19	0.21	0.23
Macao	0.56	0.11	0.12	0.16	0.18	0.18	0.2	0.24	0.25	0.26	0.27	0.3
Madagascar	21	0.068	0.23	0.49	0.73	0.94	1.2	1.4	1.7	1.8	1.9	2
Malaysia	28	0.71	1.8	4.1	6.2	7.7	8.9	9.9	11	11	12	12
Maldives	0.25	0.1	0.14	0.22	0.24	0.25	0.25	0.25	0.25	0.25	0.25	0.25
Malta	0.41	7.5e-05	0.00063	0.0045	0.011	0.015	0.02	0.024	0.027	0.03	0.033	0.036
Marshall Islands	0.054	0.033	0.042	0.045	0.048	0.049	0.051	0.052	0.053	0.053	0.053	0.053
Martinique	0.41	0.00081	0.0055	0.02	0.038	0.051	0.06	0.067	0.073	0.078	0.083	0.088
Mauritania	3.2	0.0041	0.046	0.53	0.74	0.83	0.88	0.92	0.94	0.97	0.99	1
Mauritius	1.3	0.04	0.072	0.1	0.12	0.14	0.15	0.16	0.17	0.18	0.19	0.2
Mayotte	0.23	0.0063	0.012	0.019	0.024	0.03	0.035	0.039	0.043	0.047	0.05	0.054
Mexico	110	0.12	0.38	1.1	2.2	3.3	4.3	5.4	6.5	7.2	7.9	8.4
Micronesia	0.1	0.014	0.021	0.027	0.032	0.037	0.04	0.043	0.046	0.048	0.05	0.052
Moldova	4.3	0.00082	0.0014	0.0039	0.0081	0.023	0.034	0.045	0.057	0.066	0.077	0.084
Montenegro	0.65	0.0012	0.0038	0.013	0.029	0.035	0.039	0.043	0.05	0.054	0.056	0.059
Morocco	32	0.37	0.56	0.87	1.2	1.4	1.5	1.8	2	2.1	2.4	2.6
Mozambique	22	0.33	0.8	1.1	1.4	1.6	1.9	2	2.1	2.2	2.3	2.4
Myanmar	53	1.4	2.7	5.2	8.3	11	13	15	16	17	18	18
Namibia	2.1	7.8e-05	0.0012	0.0047	0.031	0.046	0.053	0.055	0.055	0.056	0.058	0.059
Netherlands	17	4.1	4.5	7	9.8	11	12	12	12	13	13	13
New Caledonia	0.25	0.0031	0.011	0.03	0.043	0.054	0.063	0.07	0.077	0.082	0.088	0.093
New Zealand	4.3	0.015	0.071	0.24	0.45	0.58	0.68	0.77	0.85	0.93	1	1.1
Nicaragua	6	0.0029	0.017	0.042	0.075	0.093	0.11	0.12	0.14	0.15	0.17	0.18
Nigeria	150	0.94	1.4	2.3	4.6	6.6	7.4	8.2	9.2	10	11	12
North Korea	23	0.4	0.8	1.5	2.2	3.1	3.7	4.3	4.9	5.4	5.8	6.1
Northern Mariana Islands	0.048	0.017	0.02	0.022	0.023	0.024	0.024	0.025	0.025	0.026	0.026	0.026
Norway	3.3	0.001	0.0051	0.023	0.067	0.12	0.17	0.21	0.24	0.26	0.29	0.31
Oman	3	0.02	0.073	0.28	0.52	0.7	0.85	0.97	1.1	1.1	1.2	1.2
Pakistan	180	0.3	0.81	1.9	2.8	3.7	4.5	5.2	6.7	7.6	8.3	8.9
Palestina	4.2	0.0012	0.0036	0.011	0.017	0.027	0.037	0.047	0.057	0.066	0.073	0.081
Panama	3.4	0.0071	0.025	0.13	0.23	0.29	0.34	0.39	0.44	0.51	0.55	0.59
Papua New Guinea	6.1	0.024	0.085	0.2	0.32	0.43	0.53	0.62	0.69	0.76	0.81	0.85
Peru	30	0.11	0.13	0.18	0.29	0.44	0.53	0.62	0.69	0.75	0.81	0.86
Philippines	100	4.3	7.5	12	17	22	24	29	31	33	35	36
Poland	39	0.2	0.22	0.28	0.34	0.41	0.53	0.63	0.74	0.81	0.86	0.91
Portugal	11	0.04	0.09	0.21	0.35	0.44	0.51	0.57	0.63	0.68	0.74	0.79
Puerto Rico	3.7	0.0013	0.0045	0.02	0.18	0.42	0.5	0.55	0.59	0.63	0.66	0.69
Qatar	0.85	0.0005	0.0056	0.045	0.078	0.1	0.14	0.17	0.21	0.24	0.28	0.37
Republic of Congo	4.1	1e-06	0.0062	0.014	0.034	0.06	0.14	0.18	0.22	0.25	0.28	0.31
Reunion	0.76	0.0031	0.01	0.021	0.039	0.05	0.058	0.065	0.071	0.076	0.08	0.085
Romania	22	0.003	0.017	0.025	0.051	0.087	0.11	0.14	0.19	0.21	0.24	0.28
Russia	130	0.18	0.27	0.38	0.64	0.92	1.2	1.4	1.7	2.1	2.7	3.2
Saint Lucia	0.16	0.00077	0.0057	0.024	0.029	0.033	0.036	0.039	0.042	0.044	0.046	0.048
Saint Vincent and the Grenadines	0.1	0.00026	0.0012	0.0038	0.0065	0.0088	0.011	0.012	0.014	0.015	0.017	0.018
Saint-Martin	0.028	5e-06	0.00028	0.0035	0.0076	0.0091	0.01	0.011	0.012	0.012	0.013	0.014
Samoa	0.19	0.022	0.03	0.037	0.044	0.049	0.054	0.058	0.062	0.064	0.067	0.068
Sao Tome and Principe	0.18	0.0075	0.022	0.035	0.048	0.056	0.064	0.068	0.071	0.074	0.076	0.078
Saudi Arabia	26	0.14	0.41	1.4	2.4	3.1	3.5	3.8	4	4.2	4.4	4.6
Senegal	12	0.088	0.76	1.5	2.1	2.6	2.9	3.3	3.5	3.8	4	4.2
Seychelles	0.088	0.0033	0.0086	0.013	0.016	0.019	0.021	0.022	0.023	0.024	0.024	0.025
Sierra Leone	5.3	0.037	0.067	0.13	0.19	0.25	0.3	0.34	0.38	0.41	0.44	0.47
Singapore	4.7	0.00082	0.0019	0.016	0.069	0.17	0.74	1	1.2	1.5	1.7	1.9
Sint Maarten	0.039	7.5e-05	0.00024	0.0027	0.0056	0.0074	0.0086	0.0092	0.01	0.011	0.011	0.012
Slovenia	2	0.0016	0.005	0.0078	0.022	0.029	0.031	0.033	0.035	0.036	0.037	0.038
Solomon Islands	0.51	0.032	0.059	0.1	0.13	0.16	0.17	0.19	0.2	0.2	0.21	0.21
Somalia	10	0.11	0.17	0.23	0.28	0.34	0.52	0.56	0.61	0.65	0.69	0.71
South Africa	49	0.05	0.11	0.22	0.42	0.86	1	1.2	1.4	1.5	1.6	1.7
South Korea	49	0.25	0.91	2.1	3.7	4.7	5.6	6.3	7	7.7	8.4	9.1
Spain	47	0.071	0.25	0.75	1.6	2.4	2.9	3.3	3.7	4.1	4.4	4.7
Sri Lanka	22	0.024	0.13	0.59	1.5	2.6	3.7	4.7	5.4	5.9	6.4	6.8
Sudan	35	0.19	0.26	0.36	0.5	0.56	0.58	0.6	0.61	0.62	0.63	0.63
Suriname	0.51	0.011	0.062	0.33	0.41	0.43	0.44	0.45	0.45	0.45	0.45	0.45
Sweden	8	0.011	0.023	0.096	0.27	0.5	0.65	0.77	0.87	0.96	1.1	1.3
Syria	22	0.00071	0.0044	0.02	0.092	0.15	0.2	0.22	0.25	0.27	0.28	0.32
Taiwan	23	1.2	2.3	4	5.4	6.3	7	7.6	8.2	8.7	9.1	9.6
Tanzania	42	0.28	0.38	0.61	0.78	0.94	1.1	1.3	1.4	1.6	1.7	1.8
Thailand	67	1.6	9.3	14	16	17	18	19	20	21	21	22
Togo	6.6	0.47	0.5	0.59	0.78	0.85	0.89	0.92	0.94	0.96	0.97	0.99
Tonga	0.12	0.0028	0.018	0.053	0.062	0.068	0.072	0.075	0.078	0.08	0.082	0.084
Trinidad and Tobago	1.2	0.00022	0.0026	0.051	0.1	0.15	0.2	0.23	0.26	0.29	0.31	0.33
Tunisia	11	0.061	0.1	0.2	0.84	1.3	1.6	1.8	1.9	2	2.1	2.2
Turkey	78	0.43	0.69	1.1	1.9	2.9	3.5	4	4.4	4.7	5	5.3
Turks and Caicos Islands	0.024	0.0015	0.0066	0.0097	0.013	0.016	0.018	0.019	0.02	0.021	0.021	0.021
Tuvalu	0.01	0.0059	0.0065	0.0072	0.0079	0.0085	0.009	0.0093	0.0096	0.0098	0.01	0.01
Ukraine	45	0.046	0.072	0.12	0.34	0.62	0.79	0.91	1	1.1	1.2	1.3
United Arab Emirates	5	0.29	0.62	1.5	2.4	3	3.3	3.4	3.5	3.6	3.6	3.7
United Kingdom	62	0.9	2.4	4.2	5.7	6.6	7.4	8	8.6	9.2	9.7	10
United States	310	0.76	2.2	5.5	10	17	22	26	29	32	35	37
Uruguay	3.5	0.0035	0.0055	0.011	0.027	0.08	0.16	0.22	0.27	0.32	0.35	0.39
Vanuatu	0.19	0.007	0.014	0.02	0.027	0.033	0.039	0.042	0.047	0.051	0.054	0.057
Venezuela	27	0.1	0.25	0.67	1.3	1.9	2.2	2.3	2.5	2.6	2.8	2.9
Vietnam	90	19	29	39	45	50	53	55	57	58	59	60
Virgin Islands, U.S.	0.11	0.0005	0.0016	0.0046	0.0072	0.0093	0.011	0.013	0.014	0.015	0.016	0.018
Western Sahara	0.49	0.02	0.028	0.048	0.083	0.11	0.12	0.13	0.13	0.13	0.13	0.13
Yemen	24	0.031	0.11	0.52	0.68	0.8	0.91	1	1.1	1.1	1.2	1.3
World	6840	110	230	400	550	680	770	840	900	950	1000	1040
