# Supplementary material for: New elevation data triple estimates of global vulnerability to sea-level rise and coastal flooding
Source: Nat Commun. 2019 Oct 29;10:4844. doi: 10.1038/s41467-019-12808-z (PMC6820795; doi:10.1038/s41467-019-12808-z)
Supplement: Supplementary file 6 — Supplementary Data 3 [file 41467_2019_12808_MOESM6_ESM.csv]

PLACE_NAME	TOTAL	0m	1m	2m	3m	4m	5m	6m	7m	8m	9m	10m
Albania	3	8.80E-05	0.012	0.13	0.16	0.19	0.23	0.25	0.28	0.3	0.33	0.35
Algeria	35	0.0015	0.063	0.13	0.25	0.42	0.54	0.64	0.75	0.87	0.97	1.1
American Samoa	0.066	0.00098	0.0015	0.0023	0.0036	0.0049	0.0062	0.0074	0.0085	0.0096	0.011	0.011
Angola	13	0.00018	0.0027	0.0069	0.015	0.06	0.11	0.16	0.21	0.26	0.31	0.37
Antigua and Barbuda	0.087	0.0009	0.0018	0.0028	0.0041	0.006	0.0083	0.011	0.013	0.015	0.016	0.018
Argentina	41	0.0036	0.014	0.035	0.1	0.25	0.47	0.71	1.1	1.9	2.3	2.8
Aruba	0.1	0.0012	0.0018	0.0029	0.0044	0.0071	0.011	0.016	0.021	0.027	0.032	0.037
Australia	21	0.032	0.076	0.19	0.37	0.64	0.92	1.3	1.6	2	2.4	2.7
Bahamas	0.31	0.0027	0.0064	0.015	0.034	0.068	0.11	0.16	0.2	0.23	0.25	0.26
Bahrain	0.73	0.013	0.029	0.056	0.1	0.16	0.23	0.31	0.38	0.44	0.49	0.52
Bangladesh	160	1.1	2.6	5.4	10	19	29	41	52	64	74	83
Barbados	0.29	0.00017	0.00029	0.0005	0.001	0.0023	0.0048	0.0089	0.014	0.019	0.026	0.032
Belgium	10	0.089	0.18	0.3	0.51	0.77	1	1.3	1.5	1.8	2	2.1
Belize	0.31	0.00048	0.0043	0.009	0.032	0.059	0.081	0.099	0.11	0.12	0.13	0.13
Benin	9.1	0.036	0.14	0.21	0.46	0.67	0.91	1.2	1.4	1.5	1.6	1.7
Bermuda	0.068	0.0013	0.0017	0.0024	0.0034	0.005	0.007	0.0092	0.011	0.013	0.015	0.017
Bosnia and Herzegovina	4.6	0	0	0.00061	0.001	0.0031	0.0042	0.005	0.0056	0.0079	0.0089	0.0099
Brazil	200	0.2	0.4	0.95	1.6	2.6	4.3	6.2	8.5	10	12	14
Brunei	0.4	0.002	0.0025	0.0042	0.0091	0.029	0.05	0.069	0.11	0.13	0.14	0.16
Bulgaria	7.1	0.00027	0.0047	0.012	0.02	0.026	0.032	0.037	0.042	0.046	0.05	0.057
Cambodia	14	0.0055	0.038	0.19	0.44	0.86	1.3	1.8	2.4	2.9	3.6	4.2
Cameroon	19	0.00062	0.0014	0.0024	0.0042	0.017	0.065	0.12	0.19	0.29	0.35	0.43
Canada	33	0.083	0.2	0.32	0.43	0.53	0.64	0.74	0.84	0.94	1.1	1.2
Cape Verde	0.5	0.0081	0.015	0.023	0.03	0.037	0.043	0.049	0.054	0.058	0.063	0.067
Cayman Islands	0.05	0.00073	0.0017	0.0038	0.0083	0.015	0.023	0.031	0.038	0.042	0.045	0.047
Chile	17	0.0055	0.015	0.025	0.047	0.084	0.13	0.18	0.24	0.3	0.37	0.44
China	1300	5.5	18	32	56	81	100	120	140	160	170	180
Colombia	44	0.022	0.076	0.15	0.3	0.55	0.81	1.1	1.4	1.6	1.8	2
Comoros	0.77	0.0085	0.013	0.019	0.026	0.033	0.041	0.049	0.057	0.066	0.074	0.082
Costa Rica	4.5	0.0055	0.016	0.027	0.038	0.053	0.075	0.097	0.12	0.14	0.16	0.18
Croatia	4.5	0.0037	0.0064	0.051	0.084	0.1	0.12	0.14	0.16	0.17	0.19	0.2
Cuba	11	0.0034	0.013	0.029	0.065	0.13	0.24	0.38	0.53	0.68	0.85	1
Curaçao	0.17	0.00079	0.0016	0.0034	0.006	0.0098	0.014	0.018	0.021	0.025	0.029	0.033
Cyprus	1.1	0.0014	0.0031	0.0061	0.011	0.017	0.025	0.034	0.043	0.052	0.061	0.071
Côte d'Ivoire	21	0.0003	0.0026	0.066	0.12	0.23	0.42	0.65	1	1.3	1.5	1.7
Democratic Republic of the Congo	71	5.00E-06	1.30E-05	5.30E-05	0.0002	0.00079	0.0018	0.0026	0.0035	0.0051	0.0084	0.012
Denmark	5.5	0.093	0.17	0.29	0.43	0.58	0.72	0.86	1	1.1	1.3	1.4
Djibouti	0.74	4.60E-05	0.0031	0.0052	0.012	0.029	0.11	0.16	0.2	0.23	0.26	0.28
Dominica	0.073	0.00063	0.00082	0.0011	0.0016	0.0022	0.003	0.004	0.0051	0.0064	0.0076	0.0088
Dominican Republic	9.8	0.0029	0.0082	0.018	0.043	0.077	0.13	0.19	0.33	0.42	0.51	0.61
East Timor	1.2	0.0083	0.017	0.031	0.045	0.058	0.07	0.08	0.089	0.098	0.11	0.11
Ecuador	15	0.015	0.051	0.13	0.3	0.51	0.79	1.1	1.6	2	2.3	2.6
Egypt	80	0.0035	0.016	3.7	5.4	7.9	10	13	16	19	22	24
El Salvador	6	0.001	0.0032	0.0045	0.0068	0.011	0.033	0.055	0.076	0.095	0.11	0.13
Equatorial Guinea	0.64	0.00019	0.00068	0.0012	0.0027	0.0057	0.0094	0.014	0.018	0.022	0.025	0.029
Eritrea	5.8	0.00065	0.003	0.0061	0.011	0.022	0.036	0.057	0.084	0.11	0.13	0.15
Estonia	1.3	0.00014	0.002	0.0045	0.0077	0.012	0.02	0.031	0.048	0.066	0.084	0.1
Ethiopia	88	0	0	0	0	0	0	0	0	0	0	0
Fiji	0.86	0.013	0.025	0.044	0.071	0.1	0.13	0.16	0.18	0.2	0.23	0.24
Finland	2.2	0.00015	0.00025	0.00044	0.00065	0.0011	0.0017	0.0027	0.0039	0.0057	0.008	0.011
France	63	0.26	0.51	0.84	1.2	1.6	2	2.3	2.6	2.9	3.2	3.4
French Guiana	0.17	0.001	0.0037	0.006	0.0093	0.014	0.025	0.044	0.058	0.077	0.091	0.1
French Polynesia	0.28	0.0057	0.0075	0.011	0.016	0.026	0.04	0.058	0.078	0.094	0.11	0.12
Gabon	1.6	0.0018	0.0034	0.0073	0.013	0.038	0.11	0.15	0.19	0.23	0.27	0.3
Gambia	1.8	0	0.0033	0.01	0.033	0.059	0.091	0.12	0.14	0.18	0.22	0.27
Georgia	4.6	0.0006	0.0039	0.038	0.067	0.1	0.13	0.18	0.21	0.25	0.28	0.31
Germany	82	0.88	1.3	1.6	2	2.3	2.7	3	3.3	3.5	3.8	4
Ghana	24	0.00028	0.064	0.11	0.16	0.22	0.29	0.37	0.47	0.57	0.73	0.86
Gibraltar	0.029	0.00018	0.0025	0.0035	0.005	0.0063	0.0074	0.0084	0.01	0.011	0.012	0.013
Greece	11	0.011	0.041	0.13	0.2	0.28	0.37	0.47	0.58	0.68	0.78	0.89
Grenada	0.11	0.00035	0.00062	0.0011	0.002	0.0032	0.0049	0.0066	0.0082	0.0099	0.011	0.013
Guadeloupe	0.42	0.0013	0.0027	0.0059	0.01	0.018	0.029	0.043	0.059	0.072	0.085	0.096
Guam	0.18	0.00049	0.0011	0.0022	0.0042	0.0069	0.0097	0.012	0.015	0.017	0.018	0.02
Guatemala	14	0.00014	0.00067	0.0013	0.0034	0.015	0.043	0.074	0.11	0.14	0.17	0.19
Guernsey	0.065	0.004	0.0059	0.0085	0.011	0.014	0.016	0.018	0.019	0.02	0.021	0.022
Guinea	10	0.019	0.055	0.095	0.14	0.18	0.23	0.27	0.32	0.36	0.44	0.51
Guinea-Bissau	1.5	0.00011	0.00044	0.0032	0.02	0.045	0.078	0.13	0.16	0.19	0.21	0.24
Guyana	0.72	0.025	0.085	0.22	0.37	0.45	0.5	0.52	0.54	0.55	0.55	0.56
Haiti	9.7	0.0098	0.03	0.051	0.089	0.16	0.29	0.44	0.6	0.74	0.86	0.96
Honduras	8	0.00069	0.0028	0.0077	0.02	0.048	0.096	0.17	0.24	0.3	0.35	0.41
Hong Kong	7.1	0.12	0.2	0.3	0.43	0.56	0.74	0.89	1.1	1.3	1.5	1.7
India	1200	2.1	4.1	7.5	15	21	29	39	49	59	70	80
Indonesia	240	1.5	3.7	7.6	14	21	28	35	41	46	51	55
Iran	77	0.011	0.05	0.15	0.38	0.69	0.97	1.2	1.5	1.7	1.8	2
Iraq	30	0.47	0.82	1.3	2.2	2.8	3.3	3.7	4	4.2	4.4	4.6
Ireland	4.6	0.017	0.041	0.082	0.14	0.2	0.26	0.32	0.37	0.42	0.48	0.53
Isle of Man	0.084	0.00031	0.0007	0.0014	0.0023	0.0038	0.0055	0.0069	0.0084	0.0097	0.011	0.012
Israel	7.3	0.00069	0.002	0.0089	0.017	0.049	0.084	0.13	0.16	0.2	0.25	0.3
Italy	58	0.15	0.62	1.2	1.7	2.3	2.9	3.4	3.9	4.4	4.9	5.4
Jamaica	2.8	0.0076	0.017	0.034	0.061	0.1	0.15	0.21	0.27	0.33	0.39	0.44
Japan	130	3.4	5.5	8.4	13	18	22	26	30	34	37	39
Jersey	0.093	0.0006	0.0011	0.002	0.0037	0.0065	0.0097	0.013	0.016	0.019	0.022	0.025
Jordan	6.4	2.00E-05	9.20E-05	0.00016	0.00038	0.00093	0.0013	0.002	0.0031	0.0039	0.0047	0.0054
Kenya	40	0.013	0.021	0.043	0.057	0.072	0.087	0.11	0.13	0.19	0.23	0.27
Kiribati	0.097	0.0059	0.0081	0.011	0.016	0.022	0.03	0.04	0.052	0.065	0.076	0.084
Kuwait	2.8	0.00035	0.006	0.011	0.02	0.031	0.045	0.065	0.095	0.17	0.25	0.33
Latvia	2.2	0.00087	0.025	0.066	0.13	0.21	0.28	0.33	0.39	0.45	0.57	0.67
Lebanon	4.1	0.001	0.0013	0.033	0.056	0.081	0.11	0.13	0.17	0.2	0.23	0.26
Liberia	3.7	0.0009	0.0036	0.0098	0.034	0.082	0.18	0.3	0.43	0.54	0.64	0.75
Libya	6.5	0.00065	0.023	0.11	0.22	0.34	0.51	0.67	0.8	0.92	1.1	1.2
Lithuania	3.5	0.0012	0.019	0.043	0.06	0.077	0.1	0.13	0.15	0.18	0.2	0.22
Macao	0.56	0.035	0.053	0.072	0.089	0.1	0.11	0.12	0.13	0.14	0.15	0.17
Madagascar	21	0.033	0.067	0.12	0.2	0.31	0.46	0.62	0.78	0.97	1.2	1.4
Malaysia	28	0.072	0.15	0.33	0.93	2	3.3	4.8	6.1	7.3	8.4	9.3
Maldives	0.25	0.017	0.029	0.048	0.073	0.11	0.15	0.18	0.21	0.22	0.23	0.24
Malta	0.41	0.00044	0.0013	0.0023	0.0037	0.0056	0.0079	0.011	0.013	0.016	0.019	0.022
Marshall Islands	0.054	0.0088	0.014	0.02	0.026	0.031	0.036	0.039	0.042	0.043	0.045	0.047
Martinique	0.41	0.002	0.0032	0.0053	0.0092	0.015	0.022	0.031	0.039	0.048	0.056	0.063
Mauritania	3.2	0.00018	0.0072	0.04	0.093	0.17	0.41	0.5	0.61	0.71	0.79	0.86
Mauritius	1.3	0.0076	0.014	0.024	0.037	0.053	0.069	0.087	0.1	0.12	0.13	0.15
Mayotte	0.23	0.0016	0.0025	0.0042	0.0066	0.01	0.015	0.021	0.026	0.031	0.036	0.04
Mexico	110	0.027	0.15	0.31	0.54	0.86	1.3	1.8	3.2	3.9	4.7	5.5
Micronesia	0.1	0.0055	0.008	0.012	0.016	0.021	0.025	0.028	0.032	0.035	0.038	0.04
Moldova	4.3	0	0.0019	0.0047	0.0073	0.01	0.019	0.03	0.042	0.051	0.063	0.073
Montenegro	0.65	0.00021	0.0038	0.0065	0.011	0.016	0.021	0.027	0.031	0.035	0.038	0.042
Morocco	32	0.037	0.1	0.16	0.25	0.37	0.58	0.76	0.91	1.1	1.3	1.5
Mozambique	22	0.015	0.06	0.15	0.29	0.58	0.86	1.1	1.4	1.6	1.8	1.9
Myanmar	53	0.6	1.1	2.2	4.2	5.9	7.6	9.3	11	12	13	14
Namibia	2.1	1.40E-05	0.00023	0.00062	0.0018	0.0034	0.022	0.033	0.042	0.048	0.051	0.053
Netherlands	17	4	5.8	7	8.1	9	9.7	10	11	11	12	12
New Caledonia	0.25	0.0065	0.0097	0.014	0.02	0.027	0.034	0.042	0.05	0.057	0.064	0.071
New Zealand	4.3	0.0091	0.017	0.035	0.079	0.16	0.24	0.33	0.43	0.53	0.62	0.71
Nicaragua	6	0.00043	0.0022	0.0066	0.013	0.028	0.042	0.057	0.071	0.083	0.095	0.11
Nigeria	150	0.019	0.075	0.27	0.74	1.5	2.5	3.6	4.7	5.9	7	8
North Korea	23	0.028	0.079	0.23	0.54	0.98	1.4	1.9	2.5	3	3.5	4
Northern Mariana Islands	0.048	0.00082	0.0014	0.003	0.0064	0.011	0.016	0.019	0.022	0.023	0.024	0.025
Norway	3.3	0.0012	0.0036	0.012	0.022	0.037	0.058	0.082	0.11	0.13	0.16	0.19
Oman	3	0.0072	0.035	0.072	0.13	0.2	0.3	0.39	0.49	0.6	0.72	0.84
Pakistan	180	0.024	0.072	0.13	0.23	0.45	0.74	1.2	1.7	2.2	2.9	4.3
Palestina	4.2	0.00043	0.00061	0.0029	0.0045	0.0068	0.011	0.015	0.02	0.026	0.031	0.038
Panama	3.4	0.0024	0.0079	0.016	0.03	0.052	0.083	0.13	0.18	0.24	0.29	0.35
Papua New Guinea	6.1	0.014	0.022	0.035	0.056	0.086	0.13	0.19	0.26	0.32	0.39	0.45
Peru	30	0.0047	0.013	0.021	0.039	0.088	0.14	0.21	0.28	0.39	0.48	0.55
Philippines	100	0.6	1.2	2.3	4.1	6.5	9.6	13	17	20	22	24
Poland	38	0.0011	0.27	0.35	0.43	0.52	0.58	0.64	0.7	0.75	0.8	0.85
Portugal	11	0.017	0.055	0.09	0.13	0.18	0.24	0.31	0.37	0.43	0.49	0.55
Puerto Rico	3.7	0.011	0.028	0.063	0.12	0.18	0.26	0.34	0.4	0.46	0.51	0.56
Qatar	0.84	0.00053	0.0019	0.0071	0.014	0.024	0.04	0.058	0.074	0.091	0.1	0.12
Republic of Congo	4.1	1.00E-06	0.00039	0.00076	0.0048	0.0074	0.011	0.017	0.025	0.034	0.045	0.062
Reunion	0.76	0.0011	0.002	0.0037	0.0064	0.01	0.015	0.023	0.033	0.044	0.053	0.061
Romania	22	4.20E-05	0.0012	0.019	0.046	0.068	0.092	0.12	0.15	0.17	0.19	0.23
Russia	130	0.0054	0.14	0.35	0.47	0.64	0.8	0.99	1.2	1.4	1.7	1.9
Saint Lucia	0.16	0.0012	0.0021	0.0039	0.0076	0.012	0.018	0.024	0.029	0.033	0.036	0.039
Saint Vincent and the Grenadines	0.1	0.00041	0.00063	0.001	0.0017	0.0025	0.0036	0.0048	0.0063	0.0081	0.01	0.012
Saint-Martin	0.028	0.00058	0.0013	0.0022	0.0036	0.0051	0.0066	0.0079	0.0091	0.01	0.011	0.012
Samoa	0.19	0.0018	0.0032	0.0058	0.01	0.016	0.023	0.029	0.035	0.04	0.045	0.05
Sao Tome and Principe	0.18	0.00064	0.0011	0.0019	0.0037	0.0076	0.013	0.021	0.03	0.04	0.049	0.057
Saudi Arabia	26	0.0024	0.08	0.2	0.34	0.66	0.94	1.3	1.9	2.3	2.8	3.2
Senegal	12	0.0081	0.026	0.076	0.17	0.35	0.63	0.94	1.2	1.8	2.3	2.8
Seychelles	0.088	0.005	0.007	0.0091	0.011	0.013	0.015	0.016	0.018	0.019	0.02	0.021
Sierra Leone	5.3	0.0054	0.011	0.028	0.058	0.09	0.12	0.16	0.2	0.23	0.26	0.29
Singapore	4.7	0.02	0.031	0.048	0.075	0.12	0.19	0.29	0.43	0.61	0.82	1
Sint Maarten	0.039	0.00038	0.001	0.0017	0.0027	0.0039	0.0054	0.0066	0.0076	0.0085	0.0093	0.0099
Slovenia	2	0.00038	0.00039	0.0089	0.014	0.019	0.022	0.025	0.027	0.029	0.03	0.032
Solomon Islands	0.51	0.019	0.032	0.043	0.056	0.065	0.076	0.087	0.098	0.11	0.12	0.13
Somalia	10	0.024	0.049	0.082	0.11	0.15	0.19	0.23	0.26	0.3	0.41	0.48
South Africa	49	0.0072	0.017	0.029	0.057	0.11	0.2	0.29	0.53	0.7	0.84	1
South Korea	49	0.075	0.19	0.38	0.7	1.2	1.8	2.5	3.3	4	4.7	5.4
Spain	46	0.062	0.16	0.37	0.64	0.89	1.2	1.5	1.8	2.2	2.5	2.9
Sri Lanka	22	0.0093	0.026	0.075	0.18	0.4	0.75	1.2	1.9	2.5	3.3	4.1
Sudan	35	0.0022	0.014	0.029	0.048	0.097	0.16	0.22	0.29	0.39	0.45	0.5
Suriname	0.51	0.0044	0.034	0.061	0.21	0.3	0.35	0.38	0.4	0.41	0.42	0.42
Sweden	8	0.0067	0.038	0.091	0.15	0.22	0.3	0.39	0.48	0.57	0.66	0.75
Syria	22	0.00035	0.0046	0.0092	0.016	0.033	0.058	0.082	0.11	0.13	0.16	0.19
Taiwan	23	0.089	0.28	0.53	0.92	1.3	1.8	2.3	2.9	3.8	4.5	5.2
Tanzania	42	0.015	0.025	0.038	0.061	0.17	0.28	0.36	0.46	0.58	0.7	0.83
Thailand	67	0.084	0.54	1.7	4.4	7.5	10	13	15	16	18	19
Togo	6.6	0.00042	0.024	0.045	0.075	0.12	0.16	0.26	0.46	0.63	0.74	0.82
Tonga	0.12	0.0021	0.004	0.0089	0.017	0.026	0.036	0.045	0.053	0.059	0.064	0.068
Trinidad and Tobago	1.2	0.0031	0.0074	0.015	0.028	0.046	0.068	0.093	0.12	0.15	0.18	0.21
Tunisia	11	0.0078	0.095	0.26	0.44	0.62	0.79	0.98	1.2	1.3	1.5	1.7
Turkey	78	0.015	0.054	0.27	0.56	0.95	1.4	1.8	2.3	2.7	3.1	3.5
Turks and Caicos Islands	0.024	0.0013	0.0023	0.0037	0.0056	0.008	0.011	0.013	0.015	0.016	0.017	0.018
Tuvalu	0.01	0.0012	0.0018	0.0027	0.0039	0.0049	0.0058	0.0064	0.0069	0.0074	0.0078	0.0082
Ukraine	45	0.0042	0.062	0.16	0.24	0.34	0.44	0.57	0.67	0.77	0.86	0.96
United Arab Emirates	5	0.17	0.52	0.92	1.4	1.8	2.2	2.5	2.7	2.9	3.1	3.3
United Kingdom	62	0.24	0.86	1.5	2.3	3.1	3.9	4.7	5.4	6.2	6.9	7.6
United States	310	0.56	1.2	2.1	3.3	5	7	9.6	13	17	20	24
Uruguay	3.5	0.0018	0.011	0.018	0.034	0.057	0.082	0.11	0.14	0.18	0.23	0.27
Vanuatu	0.19	0.0057	0.0072	0.0091	0.011	0.013	0.015	0.018	0.021	0.024	0.027	0.03
Venezuela	27	0.0074	0.1	0.25	0.39	0.59	0.86	1.1	1.5	1.7	1.9	2.1
Vietnam	90	4.4	9	16	23	30	36	41	44	48	51	53
Virgin Islands, U.S.	0.11	0.00055	0.00086	0.0014	0.0023	0.0038	0.0055	0.0076	0.0094	0.011	0.012	0.014
Western Sahara	0.49	0.0019	0.0034	0.0048	0.0075	0.01	0.014	0.019	0.029	0.055	0.086	0.11
Yemen	23	0.025	0.044	0.08	0.12	0.18	0.24	0.32	0.4	0.52	0.64	0.77
World	6840	28	63	110	190	280	370	460	550	630	710	780
