# Supplementary material for: New elevation data triple estimates of global vulnerability to sea-level rise and coastal flooding
Source: Nat Commun. 2019 Oct 29;10:4844. doi: 10.1038/s41467-019-12808-z (PMC6820795; doi:10.1038/s41467-019-12808-z)
Supplement: Supplementary file 7 — Supplementary Data 4 [file 41467_2019_12808_MOESM7_ESM.csv]

Place	Total	SeaLevel	CoastalDEM_Perm_p5	CoastalDEM_Perm_p50	CoastalDEM_Perm_p95	CoastalDEM_RL1_p5	CoastalDEM_RL1_p50	CoastalDEM_RL1_p95	SRTM_Perm_p5	SRTM_Perm_p50	SRTM_Perm_p95	SRTM_RL1_p5	SRTM_RL1_p50	SRTM_RL1_p95	JAXA_Perm_p5	JAXA_Perm_p50	JAXA_Perm_p95	JAXA_RL1_p5	JAXA_RL1_p50	JAXA_RL1_p95	MERITDEM_Perm_p5	MERITDEM_Perm_p50	MERITDEM_Perm_p95	MERITDEM_RL1_p5	MERITDEM_RL1_p50	MERITDEM_RL1_p95
World	6800	Present day	--	1.7	--	--	3.6	--	--	0.41	--	--	0.95	--	--	0.45	--	--	0.93	--	--	0.27	--	--	0.69	--
World	6800	K14_rcp26_2050	2.0	2.2	2.4	4.0	4.3	4.7	0.47	0.55	0.63	1.00	1.1	1.3	0.50	0.57	0.66	1.00	1.1	1.2	0.32	0.37	0.43	0.84	0.99	1.2
World	6800	K14_rcp26_2100	2.3	2.8	3.6	4.4	5.0	5.9	0.52	0.70	0.95	1.1	1.4	1.8	0.55	0.72	0.95	1.1	1.4	1.8	0.39	0.54	0.82	1.00	1.4	2.0
World	6800	K14_rcp45_2050	2.0	2.2	2.4	4.1	4.4	4.7	0.48	0.55	0.64	1.1	1.2	1.3	0.51	0.58	0.66	1.00	1.1	1.3	0.33	0.37	0.43	0.85	1.00	1.2
World	6800	K14_rcp45_2100	2.4	3.0	3.9	4.5	5.2	6.1	0.56	0.76	1.00	1.2	1.5	1.9	0.60	0.78	1.00	1.2	1.5	1.9	0.42	0.60	0.91	1.1	1.5	2.1
World	6800	K14_rcp85_2050	2.0	2.2	2.5	4.1	4.4	4.8	0.48	0.57	0.66	1.1	1.2	1.3	0.51	0.59	0.68	1.00	1.2	1.3	0.33	0.38	0.45	0.88	1.00	1.2
World	6800	K14_rcp85_2100	2.6	3.4	4.5	4.8	5.6	6.7	0.64	0.87	1.3	1.3	1.7	2.2	0.67	0.88	1.2	1.3	1.7	2.1	0.49	0.73	1.2	1.3	1.8	2.5
World	6800	K17_rcp26_2050	1.8	2.1	2.6	3.8	4.3	4.8	0.43	0.54	0.69	0.99	1.1	1.3	0.47	0.57	0.70	0.96	1.1	1.3	0.30	0.36	0.47	0.75	0.94	1.2
World	6800	K17_rcp26_2100	2.1	2.8	4.1	4.1	5.1	6.3	0.47	0.73	1.1	1.1	1.4	2.0	0.50	0.74	1.1	1.00	1.4	1.9	0.35	0.54	0.94	0.89	1.4	2.2
World	6800	K17_rcp45_2050	1.9	2.2	2.6	3.9	4.3	4.9	0.44	0.55	0.70	1.00	1.2	1.4	0.47	0.58	0.71	0.97	1.1	1.3	0.30	0.37	0.48	0.76	0.97	1.3
World	6800	K17_rcp45_2100	2.4	3.6	5.5	4.7	5.9	7.5	0.60	0.94	1.6	1.2	1.8	2.7	0.63	0.94	1.5	1.2	1.7	2.5	0.45	0.78	1.6	1.1	1.9	3.0
World	6800	K17_rcp85_2050	1.9	2.2	2.7	3.9	4.4	5.0	0.45	0.58	0.73	1.00	1.2	1.4	0.48	0.60	0.74	0.98	1.2	1.4	0.31	0.39	0.50	0.79	1.00	1.3
World	6800	K17_rcp85_2100	3.2	5.0	7.6	5.5	7.1	9.2	0.83	1.4	2.6	1.6	2.4	3.8	0.83	1.4	2.4	1.6	2.3	3.6	0.66	1.3	2.9	1.7	2.7	4.3
SIDS	62	Present day	--	0.98	--	--	1.4	--	--	0.42	--	--	0.61	--	--	0.60	--	--	0.81	--	--	0.56	--	--	0.77	--
SIDS	62	K14_rcp26_2050	1.1	1.2	1.4	1.5	1.7	1.9	0.48	0.54	0.61	0.67	0.73	0.81	0.67	0.74	0.81	0.88	0.96	1.00	0.63	0.69	0.76	0.85	0.95	1.1
SIDS	62	K14_rcp26_2100	1.2	1.6	2.4	1.6	2.2	3.3	0.51	0.66	0.86	0.71	0.87	1.2	0.71	0.88	1.1	0.92	1.1	1.4	0.67	0.84	1.2	0.91	1.2	1.6
SIDS	62	K14_rcp45_2050	1.1	1.2	1.4	1.5	1.7	2.0	0.48	0.54	0.61	0.67	0.74	0.81	0.67	0.74	0.82	0.88	0.96	1.1	0.63	0.70	0.77	0.86	0.96	1.1
SIDS	62	K14_rcp45_2100	1.2	1.8	2.7	1.7	2.5	3.7	0.54	0.71	0.93	0.74	0.92	1.2	0.74	0.93	1.2	0.96	1.2	1.5	0.70	0.91	1.3	0.96	1.2	1.7
SIDS	62	K14_rcp85_2050	1.1	1.3	1.4	1.5	1.7	2.1	0.49	0.56	0.63	0.68	0.75	0.83	0.68	0.76	0.84	0.90	0.98	1.1	0.64	0.71	0.79	0.87	0.98	1.1
SIDS	62	K14_rcp85_2100	1.4	2.2	3.5	1.9	2.9	4.8	0.61	0.80	1.1	0.81	1.1	1.5	0.82	1.00	1.4	1.00	1.3	1.7	0.78	1.1	1.6	1.1	1.4	2.0
SIDS	62	K17_rcp26_2050	1.00	1.2	1.5	1.4	1.7	2.2	0.45	0.54	0.65	0.64	0.73	0.85	0.63	0.73	0.87	0.84	0.95	1.1	0.59	0.68	0.82	0.80	0.94	1.1
SIDS	62	K17_rcp26_2100	1.1	1.7	3.0	1.5	2.4	3.9	0.48	0.69	0.99	0.68	0.90	1.3	0.67	0.91	1.3	0.88	1.2	1.6	0.63	0.89	1.4	0.86	1.2	1.8
SIDS	62	K17_rcp45_2050	1.00	1.2	1.6	1.4	1.7	2.2	0.45	0.55	0.66	0.64	0.74	0.87	0.63	0.74	0.88	0.85	0.96	1.1	0.60	0.70	0.83	0.81	0.96	1.2
SIDS	62	K17_rcp45_2100	1.4	2.5	5.1	2.0	3.4	6.4	0.61	0.88	1.5	0.81	1.2	1.9	0.81	1.1	1.7	1.00	1.4	2.1	0.78	1.2	2.1	1.1	1.6	2.6
SIDS	62	K17_rcp85_2050	1.1	1.3	1.7	1.5	1.8	2.3	0.47	0.57	0.68	0.66	0.76	0.89	0.65	0.77	0.90	0.87	0.99	1.1	0.62	0.72	0.87	0.84	1.00	1.2
SIDS	62	K17_rcp85_2100	2.2	4.3	8.7	3.0	5.7	9.5	0.81	1.3	2.6	1.1	1.7	3.1	1.1	1.6	2.8	1.3	1.9	3.4	1.1	1.9	3.5	1.5	2.3	4.2
Albania	3.0	Present day	--	1.7	--	--	1.9	--	--	0.00	--	--	0.09	--	--	0.27	--	--	0.48	--	--	0.73	--	--	0.92	--
Albania	3.0	K14_rcp26_2050	1.7	1.9	3.3	1.9	2.8	3.6	0.00	0.09	0.21	0.09	0.17	0.29	0.27	0.48	0.79	0.48	0.69	1.00	0.73	0.92	1.3	0.92	1.2	1.6
Albania	3.0	K14_rcp26_2100	1.7	2.8	3.9	1.9	3.5	4.1	0.00	0.18	0.52	0.09	0.26	1.3	0.27	0.70	1.4	0.48	0.91	1.7	0.73	1.2	2.1	0.92	1.5	2.5
Albania	3.0	K14_rcp45_2050	1.8	2.0	2.7	2.1	2.9	3.5	0.03	0.10	0.16	0.12	0.18	0.24	0.34	0.50	0.66	0.55	0.71	0.87	0.79	0.94	1.2	0.99	1.2	1.4
Albania	3.0	K14_rcp45_2100	2.0	3.4	3.8	3.0	3.6	4.0	0.11	0.22	0.36	0.19	0.30	0.63	0.52	0.80	1.2	0.73	1.00	1.4	0.95	1.3	1.9	1.2	1.6	2.2
Albania	3.0	K14_rcp85_2050	1.7	2.0	3.4	1.9	2.9	3.6	0.00	0.10	0.21	0.09	0.18	0.30	0.27	0.51	0.81	0.48	0.72	1.00	0.73	0.95	1.4	0.92	1.2	1.6
Albania	3.0	K14_rcp85_2100	2.2	3.6	4.0	3.3	3.8	4.2	0.13	0.28	0.82	0.21	0.36	1.6	0.58	0.96	1.5	0.79	1.2	1.8	1.00	1.6	2.3	1.3	1.9	2.6
Albania	3.0	K17_rcp26_2050	1.7	1.9	3.4	1.9	2.7	3.7	0.00	0.08	0.22	0.09	0.16	0.30	0.27	0.47	0.83	0.48	0.68	1.00	0.73	0.91	1.4	0.92	1.2	1.7
Albania	3.0	K17_rcp26_2100	1.7	3.2	4.1	1.9	3.6	4.3	0.00	0.19	1.00	0.09	0.28	1.8	0.27	0.76	1.6	0.48	0.97	1.9	0.73	1.3	2.3	0.92	1.6	2.7
Albania	3.0	K17_rcp45_2050	1.7	2.0	3.1	2.0	2.9	3.6	0.01	0.09	0.18	0.09	0.18	0.27	0.28	0.50	0.74	0.49	0.71	0.95	0.74	0.95	1.3	0.93	1.2	1.6
Albania	3.0	K17_rcp45_2100	2.5	3.8	4.5	3.4	3.9	4.8	0.14	0.33	2.4	0.22	0.52	3.2	0.63	1.1	2.2	0.84	1.4	2.5	1.1	1.8	2.9	1.4	2.1	3.3
Albania	3.0	K17_rcp85_2050	1.7	2.0	3.5	1.9	3.1	3.7	0.00	0.10	0.24	0.09	0.19	0.32	0.27	0.53	0.88	0.48	0.74	1.1	0.73	0.97	1.5	0.92	1.3	1.7
Albania	3.0	K17_rcp85_2100	3.6	4.2	6.2	3.8	4.5	6.7	0.27	1.7	4.7	0.35	2.4	4.9	0.97	1.8	3.5	1.2	2.2	3.8	1.6	2.6	4.1	1.9	2.9	4.4
Algeria	35	Present day	--	0.10	--	--	0.11	--	--	0.00	--	--	0.03	--	--	0.06	--	--	0.08	--	--	0.04	--	--	0.05	--
Algeria	35	K14_rcp26_2050	0.10	0.11	0.12	0.11	0.12	0.13	0.01	0.04	0.07	0.03	0.06	0.09	0.07	0.08	0.10	0.08	0.09	0.11	0.04	0.05	0.06	0.05	0.06	0.07
Algeria	35	K14_rcp26_2100	0.10	0.12	0.14	0.11	0.13	0.29	0.01	0.07	0.15	0.03	0.09	0.18	0.07	0.10	0.14	0.08	0.11	0.15	0.04	0.06	0.09	0.05	0.07	0.10
Algeria	35	K14_rcp45_2050	0.11	0.12	0.12	0.11	0.12	0.13	0.02	0.04	0.07	0.04	0.06	0.09	0.07	0.08	0.10	0.08	0.09	0.11	0.04	0.05	0.06	0.05	0.06	0.07
Algeria	35	K14_rcp45_2100	0.12	0.13	0.14	0.12	0.13	0.18	0.04	0.09	0.15	0.06	0.11	0.18	0.08	0.11	0.14	0.09	0.12	0.15	0.05	0.06	0.09	0.06	0.07	0.10
Algeria	35	K14_rcp85_2050	0.10	0.12	0.13	0.11	0.12	0.13	0.01	0.04	0.08	0.03	0.07	0.10	0.07	0.08	0.10	0.08	0.10	0.11	0.04	0.05	0.06	0.05	0.06	0.07
Algeria	35	K14_rcp85_2100	0.12	0.13	0.33	0.13	0.14	0.47	0.05	0.12	0.20	0.08	0.14	0.22	0.09	0.12	0.17	0.10	0.13	0.19	0.06	0.07	0.11	0.06	0.08	0.13
Algeria	35	K17_rcp26_2050	0.10	0.11	0.13	0.11	0.12	0.13	0.00	0.04	0.10	0.03	0.06	0.12	0.06	0.08	0.11	0.08	0.09	0.13	0.04	0.05	0.07	0.05	0.06	0.08
Algeria	35	K17_rcp26_2100	0.10	0.13	0.39	0.11	0.13	0.49	0.00	0.09	0.22	0.03	0.11	0.24	0.06	0.11	0.19	0.08	0.12	0.21	0.04	0.07	0.13	0.05	0.07	0.14
Algeria	35	K17_rcp45_2050	0.10	0.12	0.13	0.11	0.12	0.13	0.01	0.05	0.09	0.03	0.07	0.11	0.07	0.08	0.11	0.08	0.10	0.12	0.04	0.05	0.06	0.05	0.06	0.07
Algeria	35	K17_rcp45_2100	0.12	0.14	0.61	0.13	0.15	0.71	0.07	0.16	0.29	0.09	0.18	0.31	0.10	0.14	0.26	0.11	0.15	0.28	0.06	0.09	0.17	0.07	0.10	0.18
Algeria	35	K17_rcp85_2050	0.10	0.12	0.13	0.11	0.12	0.13	0.00	0.05	0.11	0.03	0.07	0.13	0.06	0.09	0.12	0.08	0.10	0.13	0.04	0.05	0.07	0.05	0.06	0.08
Algeria	35	K17_rcp85_2100	0.13	0.51	1.6	0.14	0.56	1.8	0.13	0.25	0.53	0.15	0.28	0.57	0.13	0.22	0.46	0.14	0.25	0.50	0.08	0.15	0.46	0.09	0.16	0.50
American Samoa	0.07	Present day	--	3.8	--	--	5.0	--	--	1.5	--	--	1.7	--	--	4.0	--	--	4.3	--	--	0.84	--	--	1.00	--
American Samoa	0.07	K14_rcp26_2050	4.7	5.0	5.4	5.7	6.1	6.5	1.6	1.7	1.8	1.8	1.9	2.0	4.3	4.4	4.5	4.6	4.7	4.8	0.99	1.00	1.00	1.00	1.1	1.2
American Samoa	0.07	K14_rcp26_2100	5.3	6.2	7.6	6.3	7.2	8.7	1.7	1.9	2.2	2.0	2.1	2.6	4.4	4.7	5.1	4.7	5.0	5.5	1.00	1.1	1.5	1.1	1.4	1.6
American Samoa	0.07	K14_rcp45_2050	4.7	5.1	5.5	5.7	6.1	6.6	1.6	1.7	1.8	1.8	1.9	2.0	4.3	4.4	4.5	4.6	4.7	4.8	0.99	1.00	1.00	1.00	1.1	1.2
American Samoa	0.07	K14_rcp45_2100	5.5	6.6	8.0	6.6	7.5	9.0	1.8	2.0	2.4	2.0	2.2	2.7	4.5	4.8	5.3	4.8	5.1	5.6	1.00	1.2	1.5	1.2	1.4	1.6
American Samoa	0.07	K14_rcp85_2050	4.8	5.2	5.6	5.8	6.2	6.8	1.6	1.7	1.8	1.9	1.9	2.0	4.3	4.4	4.5	4.6	4.7	4.8	1.00	1.00	1.00	1.00	1.1	1.2
American Samoa	0.07	K14_rcp85_2100	6.1	7.3	9.1	7.1	8.3	9.8	1.9	2.2	2.8	2.1	2.5	3.1	4.7	5.0	5.6	5.0	5.3	5.9	1.1	1.4	1.6	1.3	1.6	1.9
American Samoa	0.07	K17_rcp26_2050	4.4	5.1	5.8	5.5	6.1	6.9	1.6	1.7	1.9	1.8	1.9	2.1	4.2	4.4	4.6	4.5	4.7	4.9	0.94	1.00	1.1	1.00	1.1	1.3
American Samoa	0.07	K17_rcp26_2100	5.2	6.7	8.4	6.2	7.6	9.3	1.7	2.0	2.5	1.9	2.2	2.9	4.4	4.8	5.4	4.7	5.1	5.7	1.00	1.2	1.6	1.1	1.5	1.6
American Samoa	0.07	K17_rcp45_2050	4.5	5.1	5.9	5.5	6.2	7.0	1.6	1.7	1.9	1.8	1.9	2.1	4.2	4.4	4.6	4.5	4.7	4.9	0.95	1.00	1.1	1.00	1.1	1.3
American Samoa	0.07	K17_rcp45_2100	6.1	8.0	10	7.2	9.0	11	1.9	2.4	3.4	2.1	2.7	3.8	4.7	5.2	6.2	5.0	5.6	6.5	1.1	1.5	2.4	1.3	1.6	3.0
American Samoa	0.07	K17_rcp85_2050	4.6	5.3	6.1	5.7	6.4	7.1	1.6	1.8	1.9	1.8	2.0	2.1	4.2	4.4	4.7	4.5	4.7	5.0	0.98	1.00	1.1	1.00	1.1	1.3
American Samoa	0.07	K17_rcp85_2100	7.8	9.8	13	8.8	11	13	2.3	3.1	5.2	2.6	3.5	5.7	5.2	6.0	7.4	5.5	6.3	7.8	1.5	1.9	4.0	1.6	2.7	4.7
Angola	13	Present day	--	0.03	--	--	0.06	--	--	0.00	--	--	0.01	--	--	0.04	--	--	0.06	--	--	0.00	--	--	0.01	--
Angola	13	K14_rcp26_2050	0.03	0.04	0.05	0.07	0.09	0.10	0.00	0.01	0.01	0.02	0.02	0.02	0.04	0.05	0.05	0.07	0.07	0.08	0.00	0.00	0.01	0.01	0.01	0.02
Angola	13	K14_rcp26_2100	0.04	0.06	0.10	0.08	0.12	0.48	0.01	0.01	0.02	0.02	0.02	0.04	0.05	0.06	0.08	0.07	0.09	0.10	0.00	0.01	0.02	0.01	0.02	0.03
Angola	13	K14_rcp45_2050	0.04	0.04	0.05	0.07	0.09	0.10	0.00	0.01	0.01	0.02	0.02	0.02	0.05	0.05	0.06	0.07	0.07	0.08	0.00	0.00	0.01	0.01	0.01	0.02
Angola	13	K14_rcp45_2100	0.04	0.06	0.11	0.09	0.14	0.69	0.01	0.01	0.02	0.02	0.03	0.04	0.05	0.07	0.08	0.08	0.09	0.11	0.01	0.01	0.02	0.02	0.02	0.04
Angola	13	K14_rcp85_2050	0.04	0.04	0.05	0.08	0.09	0.11	0.01	0.01	0.01	0.02	0.02	0.02	0.05	0.05	0.06	0.07	0.08	0.08	0.00	0.01	0.01	0.01	0.02	0.02
Angola	13	K14_rcp85_2100	0.05	0.09	0.33	0.11	0.37	0.91	0.01	0.02	0.03	0.02	0.03	0.05	0.06	0.07	0.10	0.08	0.10	0.13	0.01	0.01	0.02	0.02	0.03	0.07
Angola	13	K17_rcp26_2050	0.03	0.04	0.05	0.07	0.08	0.12	0.00	0.01	0.01	0.01	0.02	0.02	0.04	0.05	0.06	0.07	0.07	0.08	0.00	0.00	0.01	0.01	0.01	0.02
Angola	13	K17_rcp26_2100	0.03	0.06	0.13	0.07	0.13	0.74	0.00	0.01	0.02	0.02	0.03	0.04	0.04	0.06	0.09	0.07	0.09	0.11	0.00	0.01	0.02	0.01	0.02	0.04
Angola	13	K17_rcp45_2050	0.03	0.04	0.05	0.07	0.09	0.12	0.00	0.01	0.01	0.01	0.02	0.02	0.04	0.05	0.06	0.07	0.07	0.08	0.00	0.00	0.01	0.01	0.01	0.02
Angola	13	K17_rcp45_2100	0.05	0.10	0.80	0.10	0.61	1.2	0.01	0.02	0.04	0.02	0.04	0.07	0.06	0.08	0.12	0.08	0.11	0.16	0.01	0.02	0.04	0.02	0.03	0.12
Angola	13	K17_rcp85_2050	0.03	0.04	0.06	0.07	0.09	0.13	0.00	0.01	0.01	0.01	0.02	0.03	0.04	0.05	0.06	0.07	0.08	0.09	0.00	0.01	0.01	0.01	0.02	0.02
Angola	13	K17_rcp85_2100	0.09	0.70	1.6	0.36	1.1	2.4	0.02	0.04	0.09	0.03	0.06	0.19	0.07	0.11	0.21	0.10	0.14	0.30	0.01	0.03	0.24	0.03	0.10	0.34
Anguilla	0.01	Present day	--	0.01	--	--	0.05	--	--	0.11	--	--	0.17	--	--	1.1	--	--	1.1	--	--	0.08	--	--	0.19	--
Anguilla	0.01	K14_rcp26_2050	0.05	0.09	0.19	0.08	0.16	0.27	0.17	0.25	0.34	0.23	0.31	0.40	1.1	1.2	1.4	1.2	1.3	1.4	0.20	0.35	0.56	0.31	0.50	0.69
Anguilla	0.01	K14_rcp26_2100	0.06	0.27	0.85	0.10	0.37	1.00	0.20	0.40	0.65	0.27	0.46	0.72	1.2	1.4	1.8	1.3	1.5	1.9	0.26	0.68	0.80	0.37	0.71	0.91
Anguilla	0.01	K14_rcp45_2050	0.05	0.10	0.20	0.07	0.16	0.28	0.16	0.25	0.35	0.22	0.31	0.41	1.1	1.2	1.4	1.2	1.3	1.4	0.19	0.35	0.58	0.30	0.50	0.69
Anguilla	0.01	K14_rcp45_2100	0.07	0.34	1.00	0.14	0.44	1.2	0.23	0.44	0.72	0.29	0.50	0.80	1.2	1.5	1.9	1.3	1.6	2.0	0.31	0.70	0.90	0.44	0.73	1.00
Anguilla	0.01	K14_rcp85_2050	0.05	0.11	0.22	0.08	0.18	0.31	0.18	0.27	0.36	0.24	0.33	0.42	1.1	1.3	1.4	1.2	1.3	1.5	0.21	0.38	0.62	0.32	0.53	0.70
Anguilla	0.01	K14_rcp85_2100	0.14	0.53	1.5	0.21	0.71	1.9	0.29	0.54	0.91	0.35	0.60	1.00	1.3	1.6	2.2	1.4	1.7	2.3	0.46	0.74	1.2	0.60	0.78	1.3
Anguilla	0.01	K17_rcp26_2050	0.03	0.09	0.26	0.05	0.16	0.36	0.13	0.25	0.39	0.19	0.31	0.45	1.1	1.2	1.4	1.2	1.3	1.5	0.12	0.33	0.68	0.23	0.48	0.71
Anguilla	0.01	K17_rcp26_2100	0.05	0.33	1.2	0.08	0.43	1.4	0.17	0.44	0.80	0.23	0.49	0.89	1.1	1.5	2.0	1.2	1.6	2.1	0.20	0.70	1.00	0.31	0.72	1.2
Anguilla	0.01	K17_rcp45_2050	0.03	0.10	0.27	0.06	0.16	0.38	0.14	0.25	0.40	0.19	0.31	0.46	1.1	1.2	1.4	1.2	1.3	1.5	0.13	0.35	0.69	0.24	0.50	0.71
Anguilla	0.01	K17_rcp45_2100	0.16	0.87	3.1	0.23	1.00	3.4	0.31	0.65	1.3	0.37	0.73	1.4	1.3	1.8	2.7	1.4	1.9	2.8	0.50	0.81	1.6	0.65	0.92	1.7
Anguilla	0.01	K17_rcp85_2050	0.03	0.12	0.32	0.07	0.20	0.42	0.15	0.28	0.43	0.21	0.34	0.49	1.1	1.3	1.5	1.2	1.4	1.6	0.16	0.42	0.70	0.27	0.57	0.72
Anguilla	0.01	K17_rcp85_2100	0.57	2.4	5.7	0.75	2.8	5.9	0.55	1.1	2.4	0.61	1.2	2.6	1.6	2.5	4.3	1.7	2.6	4.4	0.75	1.4	3.2	0.78	1.5	3.3
Antigua and Barbuda	0.09	Present day	--	0.41	--	--	0.42	--	--	1.00	--	--	1.1	--	--	0.83	--	--	0.89	--	--	0.94	--	--	1.00	--
Antigua and Barbuda	0.09	K14_rcp26_2050	0.43	0.48	0.58	0.44	0.51	0.64	1.1	1.3	1.5	1.2	1.4	1.6	0.90	1.1	1.3	0.95	1.1	1.3	1.00	1.3	1.4	1.1	1.3	1.5
Antigua and Barbuda	0.09	K14_rcp26_2100	0.43	0.68	1.8	0.45	0.86	1.9	1.1	1.6	2.1	1.2	1.7	2.2	0.92	1.3	1.8	0.98	1.4	1.9	1.1	1.5	2.0	1.1	1.6	2.1
Antigua and Barbuda	0.09	K14_rcp45_2050	0.43	0.48	0.59	0.44	0.51	0.67	1.1	1.3	1.5	1.2	1.4	1.6	0.90	1.1	1.3	0.95	1.1	1.3	1.00	1.3	1.4	1.1	1.3	1.5
Antigua and Barbuda	0.09	K14_rcp45_2100	0.45	0.93	2.0	0.47	1.1	2.1	1.2	1.7	2.3	1.3	1.8	2.3	0.98	1.4	1.9	1.00	1.4	2.0	1.1	1.6	2.2	1.2	1.6	2.2
Antigua and Barbuda	0.09	K14_rcp85_2050	0.43	0.49	0.60	0.45	0.52	0.76	1.1	1.4	1.6	1.2	1.4	1.6	0.92	1.1	1.3	0.97	1.2	1.3	1.1	1.3	1.5	1.1	1.3	1.5
Antigua and Barbuda	0.09	K14_rcp85_2100	0.50	1.4	2.5	0.53	1.5	2.6	1.4	1.9	2.5	1.4	2.0	2.6	1.1	1.6	2.2	1.2	1.6	2.3	1.3	1.8	2.4	1.3	1.8	2.5
Antigua and Barbuda	0.09	K17_rcp26_2050	0.41	0.48	0.70	0.43	0.51	0.88	1.1	1.3	1.6	1.1	1.4	1.7	0.85	1.1	1.3	0.90	1.1	1.4	0.96	1.2	1.5	1.00	1.3	1.6
Antigua and Barbuda	0.09	K17_rcp26_2100	0.43	0.86	2.2	0.44	1.00	2.3	1.1	1.7	2.4	1.2	1.7	2.4	0.89	1.4	2.0	0.94	1.4	2.1	1.00	1.6	2.3	1.1	1.6	2.3
Antigua and Barbuda	0.09	K17_rcp45_2050	0.42	0.48	0.76	0.43	0.51	0.94	1.1	1.3	1.6	1.1	1.4	1.7	0.85	1.1	1.3	0.91	1.1	1.4	0.97	1.3	1.5	1.00	1.3	1.6
Antigua and Barbuda	0.09	K17_rcp45_2100	0.52	1.7	3.7	0.55	1.8	3.9	1.4	2.1	3.0	1.5	2.2	3.1	1.1	1.7	2.8	1.2	1.8	2.9	1.3	2.0	3.1	1.4	2.1	3.2
Antigua and Barbuda	0.09	K17_rcp85_2050	0.42	0.51	0.90	0.44	0.54	1.1	1.1	1.4	1.7	1.2	1.4	1.7	0.88	1.1	1.4	0.94	1.2	1.4	1.00	1.3	1.6	1.1	1.4	1.6
Antigua and Barbuda	0.09	K17_rcp85_2100	1.4	3.0	9.5	1.5	3.2	9.8	1.9	2.7	4.4	1.9	2.8	4.5	1.5	2.5	4.1	1.6	2.5	4.2	1.7	2.7	4.6	1.8	2.8	4.8
Argentina	41	Present day	--	0.03	--	--	0.26	--	--	0.01	--	--	0.03	--	--	0.03	--	--	0.05	--	--	0.01	--	--	0.02	--
Argentina	41	K14_rcp26_2050	0.04	0.04	0.05	0.30	0.32	0.34	0.01	0.01	0.02	0.04	0.04	0.04	0.03	0.03	0.04	0.06	0.06	0.07	0.01	0.01	0.01	0.03	0.03	0.03
Argentina	41	K14_rcp26_2100	0.04	0.07	0.18	0.32	0.37	0.45	0.01	0.02	0.03	0.04	0.05	0.07	0.03	0.04	0.05	0.06	0.08	0.10	0.01	0.02	0.02	0.03	0.03	0.04
Argentina	41	K14_rcp45_2050	0.04	0.04	0.06	0.30	0.32	0.35	0.01	0.01	0.02	0.04	0.04	0.05	0.03	0.03	0.04	0.06	0.06	0.07	0.01	0.01	0.01	0.03	0.03	0.03
Argentina	41	K14_rcp45_2100	0.05	0.10	0.23	0.33	0.39	0.50	0.01	0.02	0.03	0.04	0.06	0.07	0.03	0.04	0.05	0.07	0.08	0.11	0.01	0.02	0.02	0.03	0.04	0.05
Argentina	41	K14_rcp85_2050	0.04	0.05	0.06	0.30	0.33	0.36	0.01	0.01	0.02	0.04	0.04	0.05	0.03	0.03	0.04	0.06	0.06	0.07	0.01	0.01	0.01	0.03	0.03	0.03
Argentina	41	K14_rcp85_2100	0.07	0.18	0.31	0.37	0.44	1.4	0.02	0.03	0.04	0.05	0.07	0.11	0.04	0.05	0.07	0.08	0.10	0.15	0.01	0.02	0.03	0.03	0.04	0.06
Argentina	41	K17_rcp26_2050	0.03	0.04	0.06	0.28	0.32	0.35	0.01	0.01	0.02	0.03	0.04	0.05	0.03	0.03	0.04	0.05	0.06	0.07	0.01	0.01	0.01	0.03	0.03	0.03
Argentina	41	K17_rcp26_2100	0.04	0.08	0.24	0.31	0.39	0.52	0.01	0.02	0.03	0.04	0.05	0.08	0.03	0.04	0.05	0.06	0.08	0.11	0.01	0.02	0.02	0.03	0.04	0.05
Argentina	41	K17_rcp45_2050	0.03	0.05	0.07	0.29	0.32	0.36	0.01	0.01	0.02	0.03	0.04	0.05	0.03	0.03	0.04	0.05	0.06	0.07	0.01	0.01	0.01	0.03	0.03	0.03
Argentina	41	K17_rcp45_2100	0.06	0.19	0.37	0.35	0.46	2.7	0.02	0.03	0.05	0.05	0.07	0.15	0.04	0.05	0.08	0.07	0.10	0.19	0.01	0.02	0.04	0.03	0.05	0.08
Argentina	41	K17_rcp85_2050	0.04	0.05	0.07	0.29	0.33	0.37	0.01	0.02	0.02	0.04	0.04	0.05	0.03	0.04	0.04	0.06	0.07	0.08	0.01	0.01	0.02	0.03	0.03	0.03
Argentina	41	K17_rcp85_2100	0.14	0.33	1.2	0.43	2.1	5.1	0.03	0.05	0.12	0.06	0.13	0.33	0.05	0.07	0.16	0.10	0.17	0.37	0.02	0.03	0.07	0.04	0.07	0.20
Aruba	0.10	Present day	--	0.29	--	--	0.31	--	--	1.1	--	--	1.2	--	--	0.50	--	--	0.51	--	--	1.1	--	--	1.1	--
Aruba	0.10	K14_rcp26_2050	0.34	0.39	0.45	0.35	0.41	0.48	1.2	1.3	1.4	1.2	1.3	1.4	0.54	0.57	0.61	0.55	0.58	0.62	1.1	1.2	1.2	1.1	1.2	1.2
Aruba	0.10	K14_rcp26_2100	0.36	0.56	1.2	0.39	0.62	1.4	1.3	1.5	1.7	1.3	1.5	1.8	0.56	0.64	0.75	0.57	0.65	0.79	1.1	1.2	1.7	1.2	1.3	1.7
Aruba	0.10	K14_rcp45_2050	0.34	0.39	0.46	0.35	0.41	0.49	1.2	1.3	1.4	1.2	1.3	1.4	0.54	0.57	0.61	0.55	0.59	0.62	1.1	1.2	1.2	1.1	1.2	1.2
Aruba	0.10	K14_rcp45_2100	0.39	0.66	1.5	0.41	0.72	1.6	1.3	1.5	1.9	1.3	1.6	1.9	0.57	0.66	0.83	0.58	0.68	0.87	1.2	1.3	1.7	1.2	1.3	1.7
Aruba	0.10	K14_rcp85_2050	0.35	0.40	0.47	0.36	0.43	0.53	1.2	1.3	1.4	1.3	1.4	1.5	0.54	0.58	0.62	0.56	0.59	0.63	1.1	1.2	1.2	1.1	1.2	1.2
Aruba	0.10	K14_rcp85_2100	0.45	0.97	3.7	0.48	1.1	4.4	1.4	1.6	2.1	1.4	1.7	2.2	0.61	0.71	1.00	0.62	0.72	1.1	1.2	1.5	1.8	1.2	1.6	1.8
Aruba	0.10	K17_rcp26_2050	0.31	0.37	0.48	0.33	0.40	0.54	1.2	1.3	1.4	1.2	1.3	1.5	0.51	0.56	0.62	0.53	0.58	0.63	1.1	1.1	1.2	1.1	1.2	1.2
Aruba	0.10	K17_rcp26_2100	0.34	0.57	1.5	0.35	0.63	1.7	1.2	1.5	1.9	1.2	1.5	1.9	0.54	0.64	0.84	0.55	0.66	0.88	1.1	1.2	1.7	1.1	1.3	1.7
Aruba	0.10	K17_rcp45_2050	0.31	0.38	0.51	0.33	0.41	0.57	1.2	1.3	1.4	1.2	1.3	1.5	0.52	0.57	0.63	0.53	0.58	0.64	1.1	1.2	1.2	1.1	1.2	1.2
Aruba	0.10	K17_rcp45_2100	0.44	1.2	11	0.46	1.3	12	1.4	1.7	2.5	1.4	1.8	2.6	0.60	0.74	1.3	0.61	0.78	1.3	1.2	1.7	1.9	1.2	1.7	2.0
Aruba	0.10	K17_rcp85_2050	0.33	0.40	0.56	0.35	0.43	0.62	1.2	1.3	1.5	1.2	1.4	1.5	0.53	0.58	0.64	0.54	0.59	0.65	1.1	1.2	1.2	1.1	1.2	1.3
Aruba	0.10	K17_rcp85_2100	0.93	7.1	24	1.00	8.4	24	1.6	2.3	3.9	1.7	2.4	4.0	0.71	1.2	2.2	0.72	1.2	2.3	1.5	1.8	2.9	1.6	1.9	3.0
Australia	21	Present day	--	0.33	--	--	0.74	--	--	0.15	--	--	0.26	--	--	0.20	--	--	0.30	--	--	0.21	--	--	0.37	--
Australia	21	K14_rcp26_2050	0.41	0.45	0.52	0.88	0.98	1.1	0.18	0.20	0.22	0.29	0.31	0.34	0.23	0.25	0.27	0.33	0.35	0.37	0.24	0.26	0.30	0.42	0.46	0.51
Australia	21	K14_rcp26_2100	0.45	0.62	0.95	0.97	1.3	1.7	0.19	0.25	0.32	0.31	0.37	0.54	0.24	0.29	0.36	0.35	0.40	0.54	0.26	0.34	0.49	0.45	0.58	0.77
Australia	21	K14_rcp45_2050	0.41	0.47	0.54	0.89	1.00	1.1	0.18	0.20	0.22	0.29	0.32	0.34	0.23	0.25	0.27	0.34	0.36	0.38	0.24	0.27	0.31	0.43	0.47	0.52
Australia	21	K14_rcp45_2100	0.51	0.71	1.1	1.1	1.4	2.0	0.21	0.27	0.35	0.33	0.40	0.61	0.26	0.32	0.39	0.37	0.43	0.60	0.29	0.38	0.55	0.50	0.64	0.85
Australia	21	K14_rcp85_2050	0.42	0.48	0.56	0.92	1.00	1.2	0.19	0.21	0.23	0.30	0.33	0.35	0.24	0.26	0.28	0.34	0.36	0.39	0.25	0.28	0.32	0.44	0.48	0.55
Australia	21	K14_rcp85_2100	0.62	0.91	1.5	1.3	1.7	2.7	0.25	0.32	0.49	0.37	0.53	0.78	0.30	0.36	0.51	0.41	0.53	0.73	0.35	0.47	0.70	0.59	0.76	1.1
Australia	21	K17_rcp26_2050	0.37	0.45	0.58	0.81	0.96	1.2	0.16	0.19	0.24	0.28	0.31	0.36	0.21	0.24	0.29	0.32	0.35	0.40	0.22	0.26	0.33	0.40	0.46	0.56
Australia	21	K17_rcp26_2100	0.43	0.66	1.2	0.92	1.3	2.1	0.18	0.26	0.37	0.30	0.38	0.64	0.23	0.30	0.41	0.34	0.42	0.62	0.25	0.36	0.58	0.43	0.61	0.89
Australia	21	K17_rcp45_2050	0.38	0.47	0.61	0.83	1.00	1.2	0.17	0.20	0.25	0.28	0.32	0.37	0.22	0.25	0.29	0.32	0.36	0.40	0.23	0.27	0.34	0.40	0.47	0.58
Australia	21	K17_rcp45_2100	0.59	1.00	2.1	1.2	1.9	4.0	0.24	0.34	0.68	0.36	0.58	1.00	0.29	0.38	0.65	0.40	0.58	0.91	0.33	0.53	0.95	0.57	0.82	1.5
Australia	21	K17_rcp85_2050	0.40	0.50	0.63	0.87	1.1	1.3	0.18	0.21	0.25	0.29	0.33	0.38	0.23	0.26	0.30	0.33	0.37	0.41	0.24	0.29	0.35	0.42	0.49	0.60
Australia	21	K17_rcp85_2100	1.00	1.9	5.1	1.9	3.6	6.8	0.34	0.62	1.3	0.58	0.92	1.8	0.38	0.61	1.2	0.57	0.85	1.7	0.52	0.86	1.9	0.81	1.4	2.5
Bahamas	0.31	Present day	--	1.1	--	--	1.5	--	--	0.87	--	--	1.1	--	--	1.3	--	--	1.5	--	--	0.81	--	--	0.93	--
Bahamas	0.31	K14_rcp26_2050	1.5	1.8	2.2	1.9	2.3	11	1.1	1.2	1.4	1.3	1.4	1.6	1.5	1.7	1.8	1.7	1.9	2.1	0.92	1.00	1.2	1.1	1.2	1.4
Bahamas	0.31	K14_rcp26_2100	1.6	6.5	39	2.2	27	43	1.1	1.5	2.0	1.3	1.7	2.4	1.6	2.0	2.5	1.8	2.2	2.9	0.97	1.4	1.9	1.2	1.6	2.2
Bahamas	0.31	K14_rcp45_2050	1.4	1.8	2.3	1.9	2.4	14	1.00	1.2	1.4	1.2	1.4	1.6	1.5	1.7	1.9	1.7	1.9	2.1	0.92	1.00	1.2	1.1	1.2	1.4
Bahamas	0.31	K14_rcp45_2100	1.8	19	42	2.4	35	45	1.2	1.6	2.2	1.4	1.8	2.7	1.7	2.1	2.7	1.9	2.3	3.1	1.00	1.5	2.1	1.2	1.7	2.4
Bahamas	0.31	K14_rcp85_2050	1.5	1.9	2.5	1.9	2.5	20	1.1	1.2	1.4	1.3	1.4	1.6	1.5	1.7	1.9	1.7	1.9	2.1	0.93	1.1	1.3	1.1	1.3	1.5
Bahamas	0.31	K14_rcp85_2100	2.2	35	47	10	40	49	1.4	1.8	3.0	1.6	2.0	3.4	1.8	2.3	3.4	2.0	2.6	3.8	1.2	1.7	2.6	1.4	2.0	3.0
Bahamas	0.31	K17_rcp26_2050	1.3	1.7	5.2	1.7	2.3	25	0.96	1.2	1.5	1.2	1.4	1.7	1.4	1.7	2.0	1.6	1.9	2.2	0.87	1.00	1.3	0.99	1.2	1.6
Bahamas	0.31	K17_rcp26_2100	1.5	16	44	2.0	34	47	1.1	1.6	2.6	1.3	1.8	3.0	1.6	2.1	3.0	1.8	2.3	3.4	0.93	1.5	2.3	1.1	1.7	2.7
Bahamas	0.31	K17_rcp45_2050	1.3	1.8	7.7	1.7	2.4	28	0.97	1.2	1.5	1.2	1.4	1.7	1.5	1.7	2.0	1.7	1.9	2.2	0.87	1.00	1.4	1.00	1.2	1.6
Bahamas	0.31	K17_rcp45_2100	2.4	41	54	15	44	56	1.4	2.1	4.3	1.6	2.6	4.8	1.9	2.6	4.5	2.1	3.0	4.9	1.2	2.0	3.9	1.5	2.3	4.5
Bahamas	0.31	K17_rcp85_2050	1.4	2.0	14	1.8	2.6	34	1.00	1.3	1.6	1.2	1.5	1.8	1.5	1.8	2.1	1.7	2.0	2.3	0.90	1.1	1.4	1.00	1.3	1.7
Bahamas	0.31	K17_rcp85_2100	37	51	66	41	53	69	1.9	3.8	9.6	2.2	4.3	11	2.4	4.1	10	2.7	4.5	12	1.8	3.4	8.0	2.1	3.8	9.0
Bahrain	0.73	Present day	--	0.13	--	--	0.26	--	--	1.8	--	--	2.7	--	--	0.43	--	--	0.77	--	--	0.91	--	--	1.3	--
Bahrain	0.73	K14_rcp26_2050	0.16	0.19	0.24	0.31	0.46	1.1	2.0	2.3	2.6	2.9	3.2	3.5	0.51	0.62	0.73	0.86	0.97	1.1	1.00	1.1	1.3	1.4	1.5	1.7
Bahrain	0.73	K14_rcp26_2100	0.17	0.28	2.1	0.39	2.5	7.0	2.2	2.8	3.6	3.1	3.7	5.0	0.57	0.82	1.2	0.92	1.2	2.0	1.1	1.4	1.9	1.5	1.9	2.8
Bahrain	0.73	K14_rcp45_2050	0.16	0.19	0.24	0.31	0.46	1.3	2.0	2.3	2.6	2.9	3.2	3.5	0.51	0.62	0.75	0.86	0.97	1.1	1.00	1.1	1.3	1.4	1.5	1.7
Bahrain	0.73	K14_rcp45_2100	0.19	0.35	3.4	0.47	3.6	9.0	2.3	3.0	3.8	3.2	3.9	5.3	0.63	0.89	1.2	0.98	1.2	2.3	1.1	1.5	2.1	1.5	2.1	3.0
Bahrain	0.73	K14_rcp85_2050	0.15	0.20	0.27	0.29	0.50	2.4	2.0	2.4	2.8	2.9	3.3	3.7	0.50	0.65	0.81	0.85	1.00	1.2	0.99	1.2	1.4	1.4	1.6	1.9
Bahrain	0.73	K14_rcp85_2100	0.25	0.87	6.6	1.4	5.8	26	2.6	3.4	4.9	3.5	4.6	6.5	0.75	1.1	2.0	1.1	1.8	3.1	1.3	1.7	2.7	1.7	2.6	3.8
Bahrain	0.73	K17_rcp26_2050	0.14	0.18	0.26	0.28	0.45	2.0	1.9	2.3	2.7	2.8	3.2	3.6	0.47	0.61	0.79	0.82	0.96	1.1	0.96	1.1	1.3	1.4	1.5	1.8
Bahrain	0.73	K17_rcp26_2100	0.16	0.32	4.2	0.35	3.3	10	2.1	2.9	4.0	3.0	3.8	5.6	0.54	0.87	1.3	0.89	1.2	2.5	1.00	1.4	2.2	1.4	2.0	3.1
Bahrain	0.73	K17_rcp45_2050	0.15	0.19	0.27	0.28	0.47	2.3	1.9	2.3	2.8	2.8	3.2	3.7	0.48	0.63	0.81	0.82	0.98	1.2	0.97	1.1	1.4	1.4	1.5	1.9
Bahrain	0.73	K17_rcp45_2100	0.24	2.3	19	1.1	7.3	47	2.6	3.7	6.2	3.5	5.0	7.8	0.74	1.2	2.9	1.1	2.1	4.0	1.3	1.9	3.6	1.7	2.8	5.0
Bahrain	0.73	K17_rcp85_2050	0.15	0.20	0.31	0.28	0.51	3.2	2.0	2.4	2.9	2.8	3.3	3.8	0.48	0.66	0.86	0.83	1.00	1.2	0.98	1.2	1.4	1.4	1.6	2.0
Bahrain	0.73	K17_rcp85_2100	0.79	10	59	5.7	38	66	3.4	5.6	11	4.6	7.1	13	1.1	2.4	6.6	1.8	3.6	8.8	1.7	3.1	7.6	2.6	4.4	10
Bangladesh	160	Present day	--	5.9	--	--	18	--	--	0.73	--	--	1.9	--	--	0.92	--	--	2.3	--	--	1.3	--	--	4.2	--
Bangladesh	160	K14_rcp26_2050	10	12	13	25	27	29	1.00	1.2	1.3	2.7	3.0	3.4	1.3	1.4	1.6	3.1	3.5	3.9	1.9	2.2	2.6	6.0	7.0	8.0
Bangladesh	160	K14_rcp26_2100	15	19	25	32	36	40	1.5	2.0	2.7	3.8	4.8	6.6	1.8	2.3	3.1	4.6	5.8	7.6	2.9	4.0	6.0	9.4	12	16
Bangladesh	160	K14_rcp45_2050	10	12	13	25	27	29	1.00	1.2	1.4	2.7	3.1	3.5	1.3	1.4	1.7	3.1	3.5	4.0	1.9	2.3	2.7	6.0	7.1	8.2
Bangladesh	160	K14_rcp45_2100	16	21	27	33	37	41	1.6	2.1	3.0	4.0	5.2	7.3	1.9	2.5	3.4	4.8	6.2	8.3	3.2	4.5	6.9	10	13	17
Bangladesh	160	K14_rcp85_2050	10	12	13	25	27	29	1.1	1.2	1.4	2.8	3.1	3.5	1.3	1.5	1.7	3.2	3.6	4.1	2.0	2.3	2.7	6.2	7.3	8.4
Bangladesh	160	K14_rcp85_2100	18	23	30	35	39	43	1.8	2.4	3.6	4.4	6.0	8.6	2.1	2.8	4.2	5.3	7.1	9.5	3.6	5.3	8.6	11	15	19
Bangladesh	160	K17_rcp26_2050	9.3	11	14	24	27	30	0.93	1.1	1.4	2.5	3.0	3.6	1.1	1.4	1.7	2.9	3.4	4.1	1.7	2.1	2.8	5.4	6.6	8.4
Bangladesh	160	K17_rcp26_2100	15	20	27	31	36	42	1.3	2.0	3.0	3.5	4.9	7.4	1.6	2.3	3.5	4.2	5.9	8.3	2.6	4.1	6.8	8.4	12	17
Bangladesh	160	K17_rcp45_2050	9.4	12	14	24	27	30	0.93	1.2	1.4	2.5	3.0	3.6	1.1	1.4	1.8	2.9	3.5	4.2	1.7	2.2	2.9	5.5	6.8	8.7
Bangladesh	160	K17_rcp45_2100	17	25	34	34	40	47	1.7	2.6	4.6	4.2	6.5	11	2.0	3.0	5.4	5.1	7.6	12	3.4	5.7	12	11	16	21
Bangladesh	160	K17_rcp85_2050	9.9	12	14	25	27	31	0.97	1.2	1.5	2.6	3.1	3.8	1.2	1.4	1.8	3.0	3.6	4.4	1.8	2.3	3.1	5.7	7.1	9.0
Bangladesh	160	K17_rcp85_2100	22	32	43	38	45	53	2.3	4.0	8.6	5.7	9.6	17	2.6	4.7	9.4	6.8	10	18	4.8	9.8	19	14	20	27
Barbados	0.29	Present day	--	0.01	--	--	0.01	--	--	0.06	--	--	0.07	--	--	0.24	--	--	0.26	--	--	0.03	--	--	0.03	--
Barbados	0.29	K14_rcp26_2050	0.01	0.01	0.03	0.01	0.03	0.04	0.06	0.07	0.08	0.07	0.08	0.09	0.25	0.26	0.28	0.26	0.28	0.29	0.03	0.03	0.03	0.03	0.03	0.04
Barbados	0.29	K14_rcp26_2100	0.01	0.03	0.06	0.01	0.04	0.08	0.07	0.08	0.10	0.07	0.09	0.11	0.25	0.28	0.32	0.26	0.29	0.34	0.03	0.03	0.08	0.03	0.05	0.08
Barbados	0.29	K14_rcp45_2050	0.01	0.01	0.03	0.01	0.03	0.04	0.06	0.07	0.08	0.07	0.08	0.09	0.25	0.26	0.28	0.26	0.28	0.29	0.03	0.03	0.03	0.03	0.03	0.04
Barbados	0.29	K14_rcp45_2100	0.01	0.04	0.07	0.02	0.05	0.09	0.07	0.09	0.11	0.07	0.09	0.12	0.26	0.29	0.33	0.27	0.30	0.35	0.03	0.04	0.08	0.03	0.05	0.08
Barbados	0.29	K14_rcp85_2050	0.01	0.01	0.03	0.01	0.03	0.04	0.06	0.07	0.08	0.07	0.08	0.09	0.25	0.26	0.28	0.26	0.28	0.29	0.03	0.03	0.03	0.03	0.03	0.04
Barbados	0.29	K14_rcp85_2100	0.02	0.05	0.10	0.03	0.05	0.22	0.07	0.09	0.13	0.08	0.10	0.14	0.27	0.30	0.36	0.28	0.31	0.38	0.03	0.06	0.08	0.03	0.07	0.10
Barbados	0.29	K17_rcp26_2050	0.01	0.01	0.04	0.01	0.03	0.04	0.06	0.07	0.08	0.07	0.08	0.09	0.24	0.26	0.28	0.26	0.27	0.30	0.03	0.03	0.03	0.03	0.03	0.05
Barbados	0.29	K17_rcp26_2100	0.01	0.04	0.09	0.01	0.05	0.11	0.06	0.08	0.12	0.07	0.09	0.13	0.25	0.29	0.35	0.26	0.30	0.37	0.03	0.04	0.08	0.03	0.05	0.08
Barbados	0.29	K17_rcp45_2050	0.01	0.01	0.04	0.01	0.03	0.05	0.06	0.07	0.08	0.07	0.08	0.09	0.25	0.26	0.29	0.26	0.28	0.30	0.03	0.03	0.03	0.03	0.03	0.05
Barbados	0.29	K17_rcp45_2100	0.02	0.06	1.2	0.03	0.08	1.7	0.07	0.10	0.17	0.08	0.11	0.18	0.27	0.32	0.42	0.28	0.34	0.45	0.03	0.08	0.20	0.03	0.08	0.23
Barbados	0.29	K17_rcp85_2050	0.01	0.02	0.04	0.01	0.03	0.05	0.06	0.07	0.09	0.07	0.08	0.09	0.25	0.27	0.29	0.26	0.28	0.30	0.03	0.03	0.04	0.03	0.03	0.05
Barbados	0.29	K17_rcp85_2100	0.05	0.46	4.9	0.05	0.98	5.6	0.09	0.15	0.33	0.10	0.16	0.36	0.30	0.39	0.64	0.31	0.41	0.68	0.05	0.13	0.43	0.07	0.19	0.46
Belgium	10	Present day	--	0.76	--	--	1.5	--	--	0.86	--	--	2.1	--	--	0.79	--	--	1.9	--	--	0.13	--	--	1.3	--
Belgium	10	K14_rcp26_2050	0.79	0.86	0.91	1.6	1.7	1.9	0.93	1.1	1.2	2.2	2.3	2.5	0.84	0.95	1.1	2.0	2.2	2.4	0.16	0.20	0.27	1.3	1.5	1.6
Belgium	10	K14_rcp26_2100	0.82	0.92	1.1	1.6	1.9	2.6	0.99	1.2	1.6	2.2	2.5	3.0	0.89	1.1	1.3	2.0	2.4	2.8	0.18	0.27	0.44	1.4	1.7	2.0
Belgium	10	K14_rcp45_2050	0.81	0.86	0.91	1.6	1.7	1.9	0.96	1.1	1.2	2.2	2.4	2.5	0.86	0.96	1.1	2.0	2.2	2.3	0.17	0.21	0.26	1.4	1.5	1.6
Belgium	10	K14_rcp45_2100	0.87	0.96	1.2	1.8	2.1	2.8	1.1	1.3	1.7	2.4	2.6	3.1	0.97	1.2	1.4	2.2	2.5	2.9	0.21	0.32	0.47	1.5	1.8	2.1
Belgium	10	K14_rcp85_2050	0.81	0.87	0.93	1.6	1.8	2.0	0.96	1.1	1.3	2.2	2.4	2.6	0.87	0.98	1.1	2.0	2.2	2.4	0.17	0.22	0.29	1.4	1.5	1.7
Belgium	10	K14_rcp85_2100	0.89	1.1	1.4	1.8	2.5	3.7	1.2	1.5	1.9	2.5	2.9	3.7	1.00	1.3	1.7	2.3	2.7	3.3	0.24	0.41	1.00	1.6	1.9	2.4
Belgium	10	K17_rcp26_2050	0.77	0.85	0.93	1.5	1.7	2.0	0.88	1.1	1.3	2.1	2.3	2.6	0.81	0.95	1.1	1.9	2.1	2.4	0.14	0.20	0.30	1.3	1.5	1.7
Belgium	10	K17_rcp26_2100	0.81	0.94	1.2	1.6	2.1	3.0	0.95	1.3	1.7	2.2	2.6	3.3	0.86	1.1	1.4	2.0	2.5	3.0	0.17	0.31	0.50	1.4	1.7	2.1
Belgium	10	K17_rcp45_2050	0.79	0.86	0.93	1.6	1.7	2.0	0.91	1.1	1.3	2.2	2.4	2.6	0.83	0.96	1.1	1.9	2.2	2.4	0.15	0.21	0.30	1.3	1.5	1.7
Belgium	10	K17_rcp45_2100	0.91	1.1	1.7	1.9	2.8	4.9	1.2	1.6	2.4	2.5	3.1	4.6	1.1	1.4	2.2	2.4	2.9	3.9	0.27	0.47	1.5	1.7	2.1	2.8
Belgium	10	K17_rcp85_2050	0.80	0.88	0.96	1.6	1.8	2.1	0.94	1.1	1.3	2.2	2.4	2.7	0.85	1.00	1.2	2.0	2.2	2.5	0.16	0.23	0.32	1.4	1.6	1.8
Belgium	10	K17_rcp85_2100	1.1	1.6	3.7	2.6	4.5	10	1.6	2.2	3.8	2.9	4.3	6.7	1.3	2.0	3.3	2.8	3.7	5.3	0.44	1.4	2.4	2.0	2.6	4.0
Belize	0.31	Present day	--	0.58	--	--	0.65	--	--	0.15	--	--	0.20	--	--	2.6	--	--	2.7	--	--	0.11	--	--	0.17	--
Belize	0.31	K14_rcp26_2050	0.99	1.4	2.0	1.1	1.6	2.2	0.40	0.56	0.73	0.45	0.61	0.78	3.0	3.2	3.5	3.1	3.3	3.6	0.35	0.47	0.56	0.41	0.50	0.58
Belize	0.31	K14_rcp26_2100	1.4	3.0	6.3	1.6	3.2	6.8	0.55	0.94	1.5	0.60	0.99	1.5	3.2	3.9	5.3	3.3	3.9	5.6	0.46	0.65	1.1	0.50	0.67	1.2
Belize	0.31	K14_rcp45_2050	0.99	1.5	2.1	1.1	1.6	2.3	0.40	0.56	0.74	0.45	0.61	0.79	3.0	3.3	3.5	3.1	3.3	3.6	0.36	0.47	0.57	0.41	0.50	0.59
Belize	0.31	K14_rcp45_2100	1.7	3.5	7.9	1.9	3.8	8.4	0.63	1.1	1.6	0.68	1.1	1.7	3.4	4.1	6.4	3.4	4.1	6.7	0.51	0.70	1.5	0.54	0.72	1.7
Belize	0.31	K14_rcp85_2050	1.00	1.6	2.3	1.2	1.7	2.5	0.43	0.60	0.79	0.48	0.65	0.84	3.0	3.3	3.6	3.1	3.4	3.7	0.38	0.49	0.59	0.43	0.53	0.61
Belize	0.31	K14_rcp85_2100	2.2	4.9	13	2.4	5.2	14	0.77	1.3	2.1	0.82	1.3	2.1	3.6	4.4	9.2	3.7	4.5	9.6	0.58	0.76	2.3	0.60	0.79	2.4
Belize	0.31	K17_rcp26_2050	0.76	1.3	2.6	0.83	1.5	2.8	0.26	0.53	0.86	0.31	0.58	0.91	2.8	3.2	3.7	2.8	3.3	3.8	0.21	0.45	0.62	0.28	0.49	0.64
Belize	0.31	K17_rcp26_2100	0.97	3.2	9.7	1.00	3.4	10	0.39	0.99	1.8	0.44	1.00	1.9	3.0	3.9	7.5	3.1	4.0	7.8	0.34	0.67	1.9	0.40	0.69	2.0
Belize	0.31	K17_rcp45_2050	0.78	1.4	2.7	0.85	1.6	2.9	0.27	0.55	0.88	0.32	0.60	0.93	2.8	3.2	3.8	2.9	3.3	3.9	0.22	0.46	0.63	0.29	0.50	0.65
Belize	0.31	K17_rcp45_2100	2.0	6.5	23	2.1	7.1	24	0.71	1.5	2.7	0.76	1.6	2.8	3.5	5.4	13	3.6	5.7	14	0.55	1.1	3.1	0.58	1.3	3.2
Belize	0.31	K17_rcp85_2050	0.88	1.6	3.0	0.95	1.8	3.2	0.33	0.62	0.94	0.38	0.67	0.99	2.9	3.3	3.9	3.0	3.4	4.0	0.28	0.50	0.65	0.35	0.54	0.67
Belize	0.31	K17_rcp85_2100	4.6	18	37	4.9	18	37	1.2	2.4	9.4	1.3	2.5	9.7	4.4	11	22	4.4	12	22	0.75	2.6	14	0.76	2.7	15
Benin	9.1	Present day	--	4.1	--	--	4.6	--	--	0.40	--	--	0.81	--	--	0.28	--	--	0.45	--	--	0.26	--	--	0.78	--
Benin	9.1	K14_rcp26_2050	4.3	4.5	4.7	4.9	5.1	5.4	0.61	0.73	0.87	1.00	1.1	1.3	0.37	0.42	0.47	0.53	0.58	0.63	0.54	0.70	0.85	1.00	1.2	1.3
Benin	9.1	K14_rcp26_2100	4.5	5.0	5.9	5.1	5.9	7.2	0.74	1.1	1.5	1.2	1.5	1.8	0.42	0.55	0.71	0.58	0.71	0.98	0.71	1.1	1.6	1.2	1.6	2.0
Benin	9.1	K14_rcp45_2050	4.3	4.5	4.7	4.9	5.1	5.4	0.62	0.75	0.88	1.00	1.2	1.3	0.37	0.42	0.47	0.53	0.58	0.63	0.56	0.71	0.86	1.00	1.2	1.4
Benin	9.1	K14_rcp45_2100	4.6	5.2	6.3	5.3	6.2	7.7	0.83	1.2	1.6	1.2	1.6	1.9	0.45	0.59	0.79	0.61	0.77	1.1	0.80	1.2	1.7	1.3	1.7	2.1
Benin	9.1	K14_rcp85_2050	4.4	4.6	4.8	5.0	5.2	5.5	0.65	0.78	0.93	1.1	1.2	1.3	0.38	0.43	0.49	0.54	0.59	0.65	0.59	0.75	0.91	1.1	1.2	1.4
Benin	9.1	K14_rcp85_2100	4.9	5.7	7.4	5.7	6.9	9.8	0.99	1.4	1.8	1.4	1.7	2.2	0.52	0.68	1.00	0.68	0.92	1.3	0.99	1.5	2.0	1.5	1.9	2.6
Benin	9.1	K17_rcp26_2050	4.2	4.4	4.8	4.7	5.0	5.5	0.47	0.67	0.93	0.88	1.1	1.3	0.31	0.39	0.49	0.47	0.55	0.65	0.36	0.63	0.91	0.86	1.1	1.4
Benin	9.1	K17_rcp26_2100	4.3	4.9	6.3	4.8	5.8	7.8	0.55	1.00	1.6	0.97	1.5	1.9	0.34	0.53	0.80	0.51	0.70	1.1	0.47	1.00	1.7	0.96	1.6	2.1
Benin	9.1	K17_rcp45_2050	4.2	4.5	4.8	4.7	5.1	5.6	0.48	0.70	0.95	0.90	1.1	1.4	0.32	0.40	0.50	0.48	0.57	0.66	0.38	0.67	0.94	0.88	1.1	1.4
Benin	9.1	K17_rcp45_2100	4.6	5.8	9.2	5.3	7.1	12	0.84	1.5	2.1	1.3	1.8	2.6	0.46	0.70	1.2	0.62	0.96	1.6	0.81	1.6	2.4	1.3	1.9	3.6
Benin	9.1	K17_rcp85_2050	4.2	4.5	4.9	4.8	5.2	5.7	0.53	0.75	1.00	0.94	1.2	1.4	0.33	0.42	0.53	0.50	0.58	0.69	0.43	0.72	1.00	0.92	1.2	1.5
Benin	9.1	K17_rcp85_2100	5.5	8.1	15	6.6	11	15	1.3	2.0	4.1	1.7	2.3	5.2	0.64	1.1	2.5	0.86	1.4	3.1	1.4	2.2	4.9	1.8	3.1	5.9
Bermuda	0.07	Present day	--	3.5	--	--	4.2	--	--	2.0	--	--	2.1	--	--	2.0	--	--	2.1	--	--	2.3	--	--	2.6	--
Bermuda	0.07	K14_rcp26_2050	3.9	4.3	4.7	4.6	5.0	5.5	2.0	2.1	2.2	2.1	2.2	2.3	2.0	2.1	2.2	2.1	2.2	2.3	2.5	2.6	2.8	2.8	2.9	3.0
Bermuda	0.07	K14_rcp26_2100	4.2	5.0	7.0	4.9	5.9	8.4	2.1	2.2	2.4	2.2	2.3	2.6	2.1	2.2	2.4	2.2	2.3	2.6	2.6	3.0	3.2	2.9	3.1	3.6
Bermuda	0.07	K14_rcp45_2050	3.8	4.3	4.7	4.6	5.0	5.5	2.0	2.1	2.2	2.1	2.2	2.3	2.0	2.1	2.2	2.1	2.2	2.3	2.4	2.6	2.8	2.7	2.9	3.0
Bermuda	0.07	K14_rcp45_2100	4.2	5.2	7.6	4.9	6.3	8.8	2.1	2.2	2.5	2.2	2.4	2.7	2.1	2.2	2.5	2.2	2.4	2.7	2.6	3.0	3.2	2.9	3.1	3.8
Bermuda	0.07	K14_rcp85_2050	3.8	4.3	4.8	4.6	5.0	5.7	2.0	2.1	2.2	2.1	2.2	2.3	2.0	2.1	2.2	2.1	2.2	2.3	2.4	2.6	2.9	2.7	3.0	3.0
Bermuda	0.07	K14_rcp85_2100	4.3	5.8	8.7	5.1	7.2	9.8	2.1	2.3	2.7	2.2	2.4	2.9	2.1	2.3	2.7	2.2	2.4	2.9	2.6	3.0	3.7	3.0	3.2	4.1
Bermuda	0.07	K17_rcp26_2050	3.7	4.2	5.0	4.4	4.9	5.8	2.0	2.1	2.2	2.1	2.2	2.3	2.0	2.1	2.2	2.1	2.2	2.3	2.4	2.6	2.9	2.7	2.9	3.1
Bermuda	0.07	K17_rcp26_2100	4.0	5.3	8.2	4.7	6.3	9.3	2.0	2.2	2.6	2.2	2.4	2.8	2.0	2.2	2.6	2.2	2.4	2.8	2.5	3.0	3.5	2.8	3.1	4.0
Bermuda	0.07	K17_rcp45_2050	3.6	4.2	5.0	4.4	5.0	5.9	2.0	2.1	2.2	2.1	2.2	2.3	2.0	2.1	2.2	2.1	2.2	2.3	2.4	2.6	2.9	2.7	2.9	3.1
Bermuda	0.07	K17_rcp45_2100	4.7	7.2	11	5.5	8.5	12	2.2	2.4	3.2	2.3	2.6	3.4	2.2	2.4	3.2	2.3	2.6	3.4	2.8	3.2	4.4	3.0	3.6	4.5
Bermuda	0.07	K17_rcp85_2050	3.7	4.4	5.1	4.4	5.1	6.1	2.0	2.1	2.2	2.1	2.2	2.3	2.0	2.1	2.2	2.1	2.2	2.3	2.4	2.7	3.0	2.7	3.0	3.1
Bermuda	0.07	K17_rcp85_2100	6.0	10	15	7.6	11	16	2.3	3.0	4.5	2.5	3.2	4.9	2.3	3.0	4.5	2.5	3.2	4.9	3.1	4.2	5.8	3.2	4.4	6.0
Bonaire, Saint Eustatius and Saba	0.02	Present day	--	0.39	--	--	0.48	--	--	2.3	--	--	2.4	--	--	1.1	--	--	1.1	--	--	1.1	--	--	1.1	--
Bonaire, Saint Eustatius and Saba	0.02	K14_rcp26_2050	0.60	0.88	1.2	0.69	0.96	1.2	2.6	3.0	3.4	2.7	3.1	3.5	1.1	1.2	1.3	1.2	1.2	1.3	1.2	1.2	1.3	1.2	1.2	1.3
Bonaire, Saint Eustatius and Saba	0.02	K14_rcp26_2100	0.70	1.6	5.7	0.79	2.0	6.6	2.7	3.6	4.8	2.8	3.8	5.0	1.2	1.3	1.5	1.2	1.3	1.5	1.2	1.4	2.5	1.2	1.5	2.5
Bonaire, Saint Eustatius and Saba	0.02	K14_rcp45_2050	0.60	0.89	1.2	0.69	0.97	1.3	2.6	3.0	3.4	2.7	3.1	3.5	1.1	1.2	1.3	1.2	1.2	1.3	1.2	1.2	1.3	1.2	1.2	1.3
Bonaire, Saint Eustatius and Saba	0.02	K14_rcp45_2100	0.81	2.3	7.7	0.89	2.7	8.6	2.9	3.9	5.2	3.0	4.0	5.3	1.2	1.3	1.6	1.2	1.4	1.6	1.2	1.6	2.6	1.2	1.7	2.7
Bonaire, Saint Eustatius and Saba	0.02	K14_rcp85_2050	0.64	0.94	1.2	0.73	1.00	1.5	2.6	3.1	3.5	2.8	3.2	3.6	1.2	1.2	1.3	1.2	1.2	1.3	1.2	1.2	1.3	1.2	1.2	1.4
Bonaire, Saint Eustatius and Saba	0.02	K14_rcp85_2100	1.00	3.9	12	1.1	4.4	13	3.2	4.3	6.0	3.3	4.4	6.2	1.2	1.4	1.7	1.3	1.4	1.7	1.3	2.0	3.1	1.3	2.1	3.2
Bonaire, Saint Eustatius and Saba	0.02	K17_rcp26_2050	0.47	0.85	1.4	0.56	0.93	1.7	2.4	2.9	3.6	2.5	3.0	3.7	1.1	1.2	1.3	1.1	1.2	1.3	1.1	1.2	1.4	1.2	1.2	1.5
Bonaire, Saint Eustatius and Saba	0.02	K17_rcp26_2100	0.59	1.9	8.9	0.67	2.3	9.8	2.6	3.7	5.4	2.7	3.9	5.5	1.1	1.3	1.6	1.2	1.3	1.6	1.2	1.5	2.7	1.2	1.6	2.8
Bonaire, Saint Eustatius and Saba	0.02	K17_rcp45_2050	0.48	0.87	1.5	0.57	0.95	1.9	2.4	3.0	3.6	2.6	3.1	3.7	1.1	1.2	1.3	1.1	1.2	1.3	1.1	1.2	1.4	1.2	1.2	1.5
Bonaire, Saint Eustatius and Saba	0.02	K17_rcp45_2100	1.1	5.4	17	1.1	6.1	17	3.2	4.7	7.5	3.3	4.9	7.7	1.2	1.5	1.9	1.3	1.5	2.0	1.3	2.4	4.9	1.3	2.5	5.2
Bonaire, Saint Eustatius and Saba	0.02	K17_rcp85_2050	0.55	0.95	1.9	0.64	1.00	2.3	2.5	3.1	3.7	2.6	3.2	3.8	1.1	1.2	1.3	1.2	1.2	1.3	1.2	1.2	1.5	1.2	1.3	1.6
Bonaire, Saint Eustatius and Saba	0.02	K17_rcp85_2100	3.8	15	23	4.2	15	24	4.3	6.7	12	4.4	6.9	12	1.4	1.8	2.8	1.4	1.8	2.8	2.0	3.7	11	2.1	4.0	11
Bosnia and Herzegovina	4.6	Present day	--	0.00	--	--	0.00	--	--	0.00	--	--	0.00	--	--	0.00	--	--	0.00	--	--	0.00	--	--	0.00	--
Bosnia and Herzegovina	4.6	K14_rcp26_2050	0.00	0.00	0.00	0.00	0.00	0.00	0.00	0.00	0.00	0.00	0.00	0.00	0.00	0.00	0.00	0.00	0.00	0.00	0.00	0.00	0.00	0.00	0.00	0.00
Bosnia and Herzegovina	4.6	K14_rcp26_2100	0.00	0.00	0.00	0.00	0.00	0.01	0.00	0.00	0.00	0.00	0.00	0.00	0.00	0.00	0.00	0.00	0.00	0.01	0.00	0.00	0.00	0.00	0.00	0.00
Bosnia and Herzegovina	4.6	K14_rcp45_2050	0.00	0.00	0.00	0.00	0.00	0.00	0.00	0.00	0.00	0.00	0.00	0.00	0.00	0.00	0.00	0.00	0.00	0.00	0.00	0.00	0.00	0.00	0.00	0.00
Bosnia and Herzegovina	4.6	K14_rcp45_2100	0.00	0.00	0.00	0.00	0.00	0.00	0.00	0.00	0.00	0.00	0.00	0.00	0.00	0.00	0.00	0.00	0.00	0.01	0.00	0.00	0.00	0.00	0.00	0.00
Bosnia and Herzegovina	4.6	K14_rcp85_2050	0.00	0.00	0.00	0.00	0.00	0.00	0.00	0.00	0.00	0.00	0.00	0.00	0.00	0.00	0.00	0.00	0.00	0.00	0.00	0.00	0.00	0.00	0.00	0.00
Bosnia and Herzegovina	4.6	K14_rcp85_2100	0.00	0.00	0.00	0.00	0.00	0.01	0.00	0.00	0.00	0.00	0.00	0.00	0.00	0.00	0.01	0.00	0.00	0.01	0.00	0.00	0.00	0.00	0.00	0.00
Bosnia and Herzegovina	4.6	K17_rcp26_2050	0.00	0.00	0.00	0.00	0.00	0.00	0.00	0.00	0.00	0.00	0.00	0.00	0.00	0.00	0.00	0.00	0.00	0.00	0.00	0.00	0.00	0.00	0.00	0.00
Bosnia and Herzegovina	4.6	K17_rcp26_2100	0.00	0.00	0.00	0.00	0.00	0.01	0.00	0.00	0.00	0.00	0.00	0.00	0.00	0.00	0.01	0.00	0.00	0.01	0.00	0.00	0.00	0.00	0.00	0.00
Bosnia and Herzegovina	4.6	K17_rcp45_2050	0.00	0.00	0.00	0.00	0.00	0.00	0.00	0.00	0.00	0.00	0.00	0.00	0.00	0.00	0.00	0.00	0.00	0.00	0.00	0.00	0.00	0.00	0.00	0.00
Bosnia and Herzegovina	4.6	K17_rcp45_2100	0.00	0.00	0.01	0.00	0.00	0.01	0.00	0.00	0.01	0.00	0.00	0.01	0.00	0.00	0.01	0.00	0.00	0.01	0.00	0.00	0.00	0.00	0.00	0.00
Bosnia and Herzegovina	4.6	K17_rcp85_2050	0.00	0.00	0.00	0.00	0.00	0.00	0.00	0.00	0.00	0.00	0.00	0.00	0.00	0.00	0.00	0.00	0.00	0.00	0.00	0.00	0.00	0.00	0.00	0.00
Bosnia and Herzegovina	4.6	K17_rcp85_2100	0.00	0.01	0.02	0.00	0.01	0.02	0.00	0.00	0.02	0.00	0.01	0.02	0.00	0.01	0.02	0.00	0.01	0.02	0.00	0.00	0.00	0.00	0.00	0.01
Brazil	200	Present day	--	0.38	--	--	0.58	--	--	0.10	--	--	0.15	--	--	0.14	--	--	0.20	--	--	0.11	--	--	0.17	--
Brazil	200	K14_rcp26_2050	0.43	0.47	0.51	0.64	0.69	0.74	0.11	0.12	0.14	0.17	0.18	0.19	0.16	0.17	0.19	0.22	0.23	0.25	0.12	0.13	0.15	0.20	0.22	0.24
Brazil	200	K14_rcp26_2100	0.46	0.55	0.72	0.68	0.80	1.00	0.12	0.15	0.19	0.18	0.21	0.29	0.17	0.20	0.25	0.23	0.27	0.34	0.13	0.17	0.24	0.21	0.28	0.38
Brazil	200	K14_rcp45_2050	0.43	0.47	0.51	0.64	0.69	0.74	0.11	0.13	0.14	0.17	0.18	0.19	0.16	0.17	0.19	0.22	0.23	0.25	0.12	0.13	0.15	0.20	0.22	0.24
Brazil	200	K14_rcp45_2100	0.48	0.60	0.78	0.70	0.86	1.1	0.13	0.16	0.20	0.18	0.22	0.32	0.18	0.22	0.27	0.24	0.28	0.37	0.13	0.19	0.28	0.23	0.30	0.42
Brazil	200	K14_rcp85_2050	0.44	0.48	0.52	0.65	0.70	0.76	0.12	0.13	0.14	0.17	0.18	0.20	0.16	0.18	0.19	0.22	0.24	0.26	0.12	0.13	0.16	0.20	0.23	0.25
Brazil	200	K14_rcp85_2100	0.53	0.69	0.99	0.78	0.98	1.5	0.15	0.18	0.29	0.20	0.27	0.41	0.20	0.24	0.34	0.26	0.33	0.45	0.16	0.23	0.37	0.26	0.36	0.54
Brazil	200	K17_rcp26_2050	0.41	0.46	0.54	0.61	0.68	0.78	0.11	0.12	0.15	0.16	0.18	0.20	0.15	0.17	0.20	0.21	0.23	0.26	0.11	0.13	0.16	0.18	0.22	0.26
Brazil	200	K17_rcp26_2100	0.44	0.58	0.81	0.65	0.84	1.2	0.12	0.16	0.22	0.17	0.22	0.34	0.16	0.21	0.28	0.22	0.28	0.39	0.12	0.18	0.29	0.20	0.29	0.44
Brazil	200	K17_rcp45_2050	0.41	0.47	0.54	0.62	0.69	0.79	0.11	0.13	0.15	0.16	0.18	0.21	0.15	0.17	0.20	0.21	0.23	0.26	0.11	0.13	0.17	0.19	0.22	0.27
Brazil	200	K17_rcp45_2100	0.52	0.75	1.3	0.76	1.1	1.9	0.14	0.19	0.38	0.20	0.30	0.51	0.19	0.26	0.43	0.25	0.36	0.55	0.16	0.26	0.49	0.25	0.40	0.72
Brazil	200	K17_rcp85_2050	0.43	0.49	0.56	0.63	0.71	0.81	0.11	0.13	0.15	0.17	0.19	0.21	0.16	0.18	0.21	0.22	0.24	0.27	0.12	0.14	0.17	0.19	0.23	0.28
Brazil	200	K17_rcp85_2100	0.70	1.2	2.5	0.98	1.7	3.3	0.18	0.34	0.66	0.27	0.46	0.83	0.24	0.39	0.71	0.33	0.50	0.89	0.23	0.43	0.98	0.36	0.63	1.3
British Virgin Islands	0.02	Present day	--	1.5	--	--	1.8	--	--	1.00	--	--	1.1	--	--	2.9	--	--	3.1	--	--	0.75	--	--	0.93	--
British Virgin Islands	0.02	K14_rcp26_2050	1.8	2.0	2.2	2.1	2.3	2.6	1.1	1.2	1.3	1.2	1.3	1.4	3.1	3.2	3.3	3.3	3.4	3.5	0.93	1.1	1.1	1.1	1.1	1.2
British Virgin Islands	0.02	K14_rcp26_2100	1.9	2.5	3.6	2.3	2.9	3.9	1.2	1.4	1.6	1.3	1.5	1.7	3.2	3.5	4.0	3.4	3.7	4.2	1.00	1.2	1.4	1.1	1.3	1.5
British Virgin Islands	0.02	K14_rcp45_2050	1.8	2.0	2.3	2.1	2.3	2.6	1.1	1.2	1.3	1.2	1.3	1.4	3.0	3.2	3.4	3.2	3.4	3.5	0.92	1.1	1.1	1.1	1.1	1.2
British Virgin Islands	0.02	K14_rcp45_2100	2.0	2.8	3.8	2.3	3.2	4.2	1.2	1.4	1.7	1.3	1.5	1.8	3.2	3.6	4.1	3.4	3.8	4.4	1.1	1.2	1.4	1.1	1.3	1.7
British Virgin Islands	0.02	K14_rcp85_2050	1.8	2.0	2.3	2.1	2.4	2.7	1.1	1.2	1.3	1.2	1.3	1.4	3.1	3.2	3.4	3.3	3.4	3.6	0.95	1.1	1.1	1.1	1.1	1.2
British Virgin Islands	0.02	K14_rcp85_2100	2.3	3.2	4.6	2.6	3.6	5.7	1.3	1.5	1.9	1.4	1.6	2.0	3.4	3.8	4.7	3.5	4.0	5.0	1.1	1.3	1.9	1.2	1.4	2.0
British Virgin Islands	0.02	K17_rcp26_2050	1.7	1.9	2.5	1.9	2.3	2.9	1.1	1.2	1.3	1.2	1.3	1.4	3.0	3.2	3.5	3.2	3.4	3.7	0.85	1.00	1.2	1.00	1.1	1.2
British Virgin Islands	0.02	K17_rcp26_2100	1.9	2.7	4.1	2.2	3.2	4.6	1.2	1.4	1.8	1.2	1.5	1.9	3.1	3.6	4.4	3.3	3.8	4.7	0.98	1.2	1.6	1.1	1.3	1.9
British Virgin Islands	0.02	K17_rcp45_2050	1.7	2.0	2.5	1.9	2.3	2.9	1.1	1.2	1.3	1.2	1.3	1.4	3.0	3.2	3.5	3.2	3.4	3.7	0.85	1.1	1.2	1.00	1.1	1.3
British Virgin Islands	0.02	K17_rcp45_2100	2.4	3.7	8.0	2.7	4.1	8.6	1.3	1.6	2.3	1.4	1.8	2.4	3.4	4.1	5.7	3.6	4.4	6.1	1.1	1.4	2.2	1.2	1.6	2.3
British Virgin Islands	0.02	K17_rcp85_2050	1.7	2.1	2.6	2.0	2.4	3.0	1.1	1.2	1.4	1.2	1.3	1.5	3.0	3.3	3.5	3.2	3.4	3.7	0.89	1.1	1.2	1.1	1.2	1.3
British Virgin Islands	0.02	K17_rcp85_2100	3.5	6.8	12	3.8	7.7	12	1.6	2.1	3.3	1.7	2.2	3.5	3.9	5.3	8.4	4.1	5.7	8.9	1.4	2.1	3.7	1.4	2.2	3.7
Brunei	0.40	Present day	--	0.39	--	--	0.54	--	--	0.50	--	--	0.56	--	--	0.22	--	--	0.31	--	--	2.8	--	--	3.7	--
Brunei	0.40	K14_rcp26_2050	0.44	0.47	0.51	0.60	0.66	0.84	0.52	0.53	0.55	0.57	0.59	0.60	0.25	0.27	0.29	0.33	0.36	0.38	3.0	3.1	3.4	4.1	4.4	4.7
Brunei	0.40	K14_rcp26_2100	0.46	0.55	0.96	0.64	1.1	3.2	0.53	0.56	0.61	0.58	0.62	0.78	0.26	0.32	0.40	0.35	0.41	0.68	3.0	3.8	4.9	4.3	5.1	6.3
Brunei	0.40	K14_rcp45_2050	0.44	0.48	0.52	0.60	0.67	0.88	0.52	0.53	0.55	0.58	0.59	0.61	0.25	0.27	0.30	0.34	0.36	0.38	3.0	3.1	3.4	4.1	4.4	4.8
Brunei	0.40	K14_rcp45_2100	0.49	0.61	1.2	0.72	1.4	4.3	0.54	0.58	0.64	0.59	0.66	0.84	0.28	0.34	0.44	0.37	0.47	0.76	3.2	4.1	5.2	4.6	5.4	6.8
Brunei	0.40	K14_rcp85_2050	0.45	0.49	0.53	0.62	0.70	0.93	0.52	0.54	0.55	0.58	0.59	0.61	0.25	0.28	0.30	0.34	0.37	0.39	3.0	3.2	3.5	4.2	4.5	4.9
Brunei	0.40	K14_rcp85_2100	0.54	0.79	2.7	0.99	2.3	10	0.56	0.60	0.76	0.61	0.74	0.96	0.31	0.38	0.64	0.40	0.61	0.97	3.6	4.6	6.0	5.0	5.9	8.1
Brunei	0.40	K17_rcp26_2050	0.42	0.47	0.53	0.57	0.65	0.98	0.51	0.53	0.56	0.57	0.59	0.61	0.24	0.27	0.31	0.32	0.35	0.40	2.9	3.0	3.6	3.9	4.4	4.9
Brunei	0.40	K17_rcp26_2100	0.45	0.59	1.4	0.62	1.3	5.3	0.52	0.57	0.66	0.58	0.64	0.86	0.26	0.33	0.47	0.34	0.43	0.80	3.0	3.9	5.3	4.2	5.2	7.0
Brunei	0.40	K17_rcp45_2050	0.42	0.48	0.54	0.58	0.67	1.00	0.51	0.53	0.56	0.57	0.59	0.62	0.24	0.27	0.31	0.33	0.36	0.40	2.9	3.1	3.7	3.9	4.4	5.0
Brunei	0.40	K17_rcp45_2100	0.53	1.1	8.8	0.98	3.6	20	0.56	0.62	0.93	0.61	0.81	1.3	0.31	0.40	0.93	0.40	0.71	1.5	3.6	5.0	7.8	4.9	6.5	9.7
Brunei	0.40	K17_rcp85_2050	0.44	0.49	0.56	0.60	0.74	1.1	0.52	0.54	0.57	0.57	0.60	0.62	0.25	0.28	0.32	0.34	0.37	0.41	3.0	3.2	3.8	4.1	4.6	5.1
Brunei	0.40	K17_rcp85_2100	0.92	5.5	25	3.0	16	30	0.61	0.86	1.9	0.78	1.1	3.0	0.39	0.81	2.4	0.66	1.2	3.5	4.8	7.0	15	6.2	9.2	19
Bulgaria	7.1	Present day	--	0.02	--	--	0.02	--	--	0.00	--	--	0.01	--	--	0.04	--	--	0.04	--	--	0.01	--	--	0.01	--
Bulgaria	7.1	K14_rcp26_2050	0.02	0.02	0.02	0.02	0.02	0.02	0.00	0.02	0.04	0.01	0.02	0.05	0.04	0.05	0.07	0.04	0.05	0.07	0.01	0.01	0.02	0.01	0.01	0.02
Bulgaria	7.1	K14_rcp26_2100	0.02	0.02	0.03	0.02	0.02	0.03	0.00	0.03	0.09	0.01	0.04	0.10	0.04	0.06	0.11	0.04	0.06	0.12	0.01	0.01	0.04	0.01	0.02	0.05
Bulgaria	7.1	K14_rcp45_2050	0.02	0.02	0.02	0.02	0.02	0.02	0.00	0.02	0.04	0.01	0.02	0.05	0.04	0.04	0.07	0.04	0.05	0.07	0.01	0.01	0.02	0.01	0.01	0.02
Bulgaria	7.1	K14_rcp45_2100	0.02	0.02	0.03	0.02	0.02	0.03	0.00	0.03	0.10	0.01	0.04	0.11	0.04	0.06	0.11	0.04	0.06	0.12	0.01	0.01	0.04	0.01	0.02	0.05
Bulgaria	7.1	K14_rcp85_2050	0.02	0.02	0.02	0.02	0.02	0.02	0.00	0.01	0.04	0.01	0.02	0.05	0.04	0.04	0.07	0.04	0.05	0.07	0.01	0.01	0.02	0.01	0.01	0.02
Bulgaria	7.1	K14_rcp85_2100	0.02	0.02	0.03	0.02	0.02	0.04	0.00	0.04	0.11	0.01	0.05	0.13	0.04	0.06	0.12	0.04	0.07	0.13	0.01	0.02	0.05	0.01	0.02	0.06
Bulgaria	7.1	K17_rcp26_2050	0.02	0.02	0.02	0.02	0.02	0.02	0.00	0.02	0.04	0.01	0.02	0.05	0.04	0.05	0.07	0.04	0.05	0.07	0.01	0.01	0.02	0.01	0.01	0.02
Bulgaria	7.1	K17_rcp26_2100	0.02	0.02	0.03	0.02	0.02	0.03	0.00	0.03	0.10	0.01	0.04	0.12	0.04	0.06	0.12	0.04	0.07	0.13	0.01	0.02	0.05	0.01	0.02	0.05
Bulgaria	7.1	K17_rcp45_2050	0.02	0.02	0.02	0.02	0.02	0.02	0.00	0.02	0.04	0.01	0.02	0.05	0.04	0.05	0.07	0.04	0.05	0.07	0.01	0.01	0.02	0.01	0.01	0.02
Bulgaria	7.1	K17_rcp45_2100	0.02	0.02	0.05	0.02	0.02	0.06	0.00	0.05	0.14	0.01	0.06	0.16	0.04	0.07	0.15	0.04	0.08	0.16	0.01	0.02	0.08	0.01	0.03	0.11
Bulgaria	7.1	K17_rcp85_2050	0.02	0.02	0.02	0.02	0.02	0.02	0.00	0.02	0.05	0.01	0.02	0.06	0.04	0.05	0.07	0.04	0.05	0.08	0.01	0.01	0.02	0.01	0.01	0.03
Bulgaria	7.1	K17_rcp85_2100	0.02	0.03	0.14	0.02	0.03	0.16	0.01	0.09	0.23	0.02	0.11	0.24	0.04	0.11	0.23	0.05	0.12	0.24	0.01	0.04	0.17	0.01	0.05	0.19
Cambodia	14	Present day	--	2.4	--	--	4.3	--	--	0.04	--	--	0.19	--	--	0.02	--	--	0.08	--	--	0.06	--	--	0.24	--
Cambodia	14	K14_rcp26_2050	2.7	3.2	3.6	4.8	5.3	6.1	0.06	0.10	0.13	0.22	0.25	0.33	0.03	0.04	0.05	0.09	0.10	0.16	0.09	0.11	0.15	0.29	0.37	0.46
Cambodia	14	K14_rcp26_2100	3.0	4.0	5.7	5.2	6.8	9.0	0.08	0.16	0.26	0.23	0.47	0.94	0.04	0.07	0.11	0.10	0.28	0.67	0.10	0.18	0.38	0.34	0.53	0.85
Cambodia	14	K14_rcp45_2050	2.8	3.2	3.7	4.8	5.4	6.2	0.07	0.10	0.14	0.22	0.25	0.36	0.03	0.04	0.06	0.09	0.10	0.18	0.09	0.12	0.15	0.29	0.38	0.47
Cambodia	14	K14_rcp45_2100	3.2	4.4	6.3	5.5	7.4	9.6	0.10	0.18	0.37	0.25	0.58	1.1	0.04	0.08	0.20	0.10	0.37	0.77	0.12	0.21	0.45	0.38	0.60	0.93
Cambodia	14	K14_rcp85_2050	2.9	3.3	3.8	4.9	5.5	6.4	0.07	0.11	0.14	0.22	0.26	0.39	0.03	0.05	0.06	0.09	0.11	0.21	0.09	0.13	0.16	0.31	0.40	0.49
Cambodia	14	K14_rcp85_2100	3.7	5.2	7.8	6.4	8.4	11	0.14	0.23	0.66	0.38	0.80	1.4	0.06	0.09	0.44	0.20	0.55	1.1	0.16	0.30	0.64	0.49	0.77	1.2
Cambodia	14	K17_rcp26_2050	2.4	3.1	4.0	4.4	5.2	6.7	0.04	0.09	0.16	0.19	0.24	0.48	0.02	0.04	0.07	0.08	0.10	0.28	0.06	0.11	0.19	0.24	0.36	0.55
Cambodia	14	K17_rcp26_2100	2.5	4.1	7.2	4.5	7.0	10	0.04	0.17	0.55	0.19	0.50	1.3	0.02	0.07	0.34	0.08	0.30	0.92	0.06	0.20	0.59	0.24	0.56	1.1
Cambodia	14	K17_rcp45_2050	2.4	3.2	4.1	4.4	5.4	6.9	0.04	0.10	0.17	0.19	0.25	0.51	0.02	0.04	0.07	0.08	0.10	0.30	0.06	0.12	0.20	0.24	0.38	0.57
Cambodia	14	K17_rcp45_2100	3.2	5.6	10	5.5	8.9	13	0.09	0.26	1.2	0.25	0.92	2.2	0.04	0.10	0.86	0.10	0.65	2.1	0.11	0.39	1.00	0.36	0.85	1.9
Cambodia	14	K17_rcp85_2050	2.5	3.3	4.3	4.5	5.5	7.2	0.04	0.11	0.18	0.19	0.26	0.56	0.02	0.05	0.08	0.08	0.11	0.35	0.06	0.13	0.22	0.24	0.41	0.61
Cambodia	14	K17_rcp85_2100	4.6	8.7	14	7.7	12	17	0.20	0.86	2.7	0.63	1.7	4.2	0.08	0.61	2.7	0.42	1.5	4.7	0.23	0.81	2.2	0.64	1.5	3.3
Cameroon	19	Present day	--	0.17	--	--	0.31	--	--	0.00	--	--	0.01	--	--	0.04	--	--	0.04	--	--	0.05	--	--	0.09	--
Cameroon	19	K14_rcp26_2050	0.23	0.26	0.29	0.32	0.34	0.37	0.00	0.00	0.00	0.01	0.01	0.01	0.04	0.04	0.04	0.05	0.05	0.05	0.06	0.07	0.08	0.11	0.12	0.13
Cameroon	19	K14_rcp26_2100	0.26	0.31	0.37	0.35	0.40	0.48	0.00	0.01	0.01	0.01	0.01	0.01	0.04	0.04	0.05	0.05	0.06	0.07	0.07	0.09	0.13	0.12	0.15	0.18
Cameroon	19	K14_rcp45_2050	0.23	0.26	0.29	0.32	0.35	0.38	0.00	0.00	0.00	0.01	0.01	0.01	0.04	0.04	0.04	0.05	0.05	0.05	0.06	0.07	0.08	0.11	0.12	0.13
Cameroon	19	K14_rcp45_2100	0.28	0.31	0.39	0.36	0.42	0.50	0.00	0.01	0.01	0.01	0.01	0.01	0.04	0.05	0.05	0.05	0.06	0.07	0.07	0.10	0.14	0.13	0.15	0.19
Cameroon	19	K14_rcp85_2050	0.24	0.27	0.30	0.32	0.35	0.38	0.00	0.00	0.01	0.01	0.01	0.01	0.04	0.04	0.04	0.05	0.05	0.05	0.06	0.07	0.08	0.11	0.12	0.14
Cameroon	19	K14_rcp85_2100	0.31	0.35	0.44	0.39	0.46	0.64	0.01	0.01	0.01	0.01	0.01	0.01	0.04	0.05	0.06	0.05	0.07	0.08	0.09	0.12	0.16	0.14	0.17	0.25
Cameroon	19	K17_rcp26_2050	0.19	0.25	0.30	0.31	0.33	0.38	0.00	0.00	0.01	0.01	0.01	0.01	0.04	0.04	0.04	0.05	0.05	0.05	0.05	0.06	0.08	0.10	0.11	0.14
Cameroon	19	K17_rcp26_2100	0.21	0.31	0.39	0.31	0.40	0.50	0.00	0.01	0.01	0.01	0.01	0.01	0.04	0.04	0.05	0.05	0.06	0.07	0.06	0.09	0.14	0.10	0.14	0.19
Cameroon	19	K17_rcp45_2050	0.19	0.26	0.31	0.31	0.34	0.39	0.00	0.00	0.01	0.01	0.01	0.01	0.04	0.04	0.04	0.05	0.05	0.05	0.05	0.06	0.08	0.10	0.12	0.14
Cameroon	19	K17_rcp45_2100	0.28	0.36	0.50	0.37	0.47	0.76	0.00	0.01	0.01	0.01	0.01	0.01	0.04	0.05	0.07	0.05	0.07	0.09	0.07	0.13	0.19	0.13	0.17	0.28
Cameroon	19	K17_rcp85_2050	0.21	0.27	0.31	0.31	0.35	0.40	0.00	0.00	0.01	0.01	0.01	0.01	0.04	0.04	0.04	0.05	0.05	0.06	0.06	0.07	0.09	0.10	0.12	0.14
Cameroon	19	K17_rcp85_2100	0.33	0.47	0.89	0.44	0.70	1.2	0.01	0.01	0.02	0.01	0.01	0.03	0.05	0.07	0.10	0.06	0.09	0.14	0.11	0.18	0.31	0.16	0.26	0.41
Canada	33	Present day	--	1.00	--	--	1.4	--	--	0.25	--	--	0.66	--	--	0.29	--	--	0.58	--	--	0.23	--	--	0.76	--
Canada	33	K14_rcp26_2050	1.00	1.1	1.1	1.4	1.5	1.5	0.26	0.30	0.34	0.67	0.71	0.75	0.30	0.33	0.36	0.59	0.63	0.68	0.24	0.28	0.32	0.77	0.81	0.85
Canada	33	K14_rcp26_2100	1.00	1.1	1.3	1.4	1.5	1.7	0.26	0.35	0.49	0.67	0.77	0.91	0.30	0.36	0.45	0.59	0.69	0.85	0.25	0.34	0.51	0.77	0.86	0.99
Canada	33	K14_rcp45_2050	1.00	1.1	1.1	1.4	1.5	1.5	0.26	0.30	0.34	0.67	0.71	0.75	0.30	0.33	0.36	0.59	0.63	0.68	0.25	0.28	0.32	0.77	0.81	0.85
Canada	33	K14_rcp45_2100	1.00	1.1	1.3	1.4	1.6	1.7	0.28	0.38	0.52	0.69	0.79	0.94	0.31	0.38	0.47	0.61	0.72	0.88	0.26	0.37	0.56	0.79	0.89	1.00
Canada	33	K14_rcp85_2050	1.00	1.1	1.1	1.4	1.5	1.5	0.27	0.31	0.35	0.67	0.72	0.77	0.30	0.33	0.36	0.60	0.64	0.69	0.25	0.29	0.33	0.78	0.82	0.86
Canada	33	K14_rcp85_2100	1.1	1.2	1.4	1.5	1.6	1.9	0.31	0.43	0.59	0.72	0.85	1.00	0.33	0.41	0.53	0.65	0.78	0.96	0.29	0.42	0.67	0.82	0.94	1.1
Canada	33	K17_rcp26_2050	1.00	1.00	1.1	1.4	1.5	1.6	0.25	0.30	0.38	0.66	0.71	0.79	0.29	0.32	0.38	0.58	0.63	0.72	0.24	0.28	0.36	0.76	0.81	0.89
Canada	33	K17_rcp26_2100	1.00	1.1	1.3	1.4	1.5	1.8	0.26	0.38	0.56	0.66	0.79	0.98	0.30	0.38	0.49	0.58	0.72	0.92	0.24	0.36	0.63	0.77	0.89	1.1
Canada	33	K17_rcp45_2050	1.00	1.1	1.1	1.4	1.5	1.6	0.26	0.30	0.38	0.66	0.71	0.80	0.30	0.33	0.38	0.58	0.64	0.73	0.24	0.28	0.36	0.76	0.81	0.89
Canada	33	K17_rcp45_2100	1.1	1.3	1.6	1.5	1.7	2.1	0.33	0.51	0.77	0.74	0.94	1.2	0.35	0.46	0.71	0.67	0.88	1.1	0.31	0.55	0.88	0.84	1.00	1.3
Canada	33	K17_rcp85_2050	1.00	1.1	1.2	1.4	1.5	1.6	0.26	0.32	0.39	0.67	0.73	0.81	0.30	0.34	0.39	0.59	0.65	0.74	0.24	0.30	0.37	0.77	0.83	0.90
Canada	33	K17_rcp85_2100	1.2	1.5	2.1	1.7	2.0	2.5	0.47	0.70	1.1	0.89	1.1	1.5	0.44	0.63	1.1	0.83	1.1	1.4	0.49	0.81	1.2	0.98	1.2	1.5
Cape Verde	0.50	Present day	--	1.7	--	--	2.5	--	--	1.6	--	--	2.0	--	--	2.4	--	--	2.8	--	--	1.4	--	--	1.9	--
Cape Verde	0.50	K14_rcp26_2050	2.0	2.5	3.0	2.8	3.2	3.7	1.8	2.0	2.2	2.1	2.3	2.5	2.5	2.8	3.0	2.9	3.1	3.4	1.6	1.9	2.0	2.0	2.1	2.3
Cape Verde	0.50	K14_rcp26_2100	2.2	3.2	4.9	3.0	4.0	6.4	1.8	2.3	2.9	2.2	2.7	3.3	2.6	3.1	3.8	3.0	3.5	4.2	1.7	2.1	2.9	2.0	2.5	3.5
Cape Verde	0.50	K14_rcp45_2050	2.1	2.6	3.0	2.8	3.2	3.7	1.8	2.0	2.2	2.1	2.3	2.5	2.5	2.8	3.0	2.9	3.2	3.4	1.6	1.9	2.0	2.0	2.1	2.4
Cape Verde	0.50	K14_rcp45_2100	2.4	3.5	5.6	3.1	4.5	7.1	1.9	2.4	3.1	2.3	2.8	3.5	2.7	3.3	4.0	3.1	3.7	4.3	1.9	2.2	3.2	2.0	2.7	3.6
Cape Verde	0.50	K14_rcp85_2050	2.1	2.6	3.1	2.9	3.3	3.8	1.8	2.0	2.2	2.1	2.4	2.6	2.6	2.8	3.1	3.0	3.2	3.5	1.7	1.9	2.0	2.0	2.1	2.4
Cape Verde	0.50	K14_rcp85_2100	2.8	4.1	7.1	3.5	5.5	8.3	2.1	2.7	3.5	2.5	3.1	4.0	2.9	3.6	4.4	3.3	4.0	4.7	2.0	2.6	3.6	2.2	3.1	3.8
Cape Verde	0.50	K17_rcp26_2050	1.9	2.5	3.2	2.7	3.2	3.9	1.7	2.0	2.3	2.1	2.3	2.6	2.5	2.7	3.1	2.8	3.1	3.5	1.6	1.9	2.0	2.0	2.1	2.5
Cape Verde	0.50	K17_rcp26_2100	2.2	3.4	5.9	2.9	4.3	7.4	1.8	2.4	3.2	2.2	2.7	3.6	2.6	3.2	4.1	3.0	3.6	4.4	1.7	2.2	3.3	2.0	2.7	3.6
Cape Verde	0.50	K17_rcp45_2050	1.9	2.6	3.2	2.7	3.3	4.0	1.7	2.0	2.3	2.1	2.3	2.7	2.5	2.8	3.1	2.9	3.2	3.5	1.6	1.9	2.1	2.0	2.1	2.5
Cape Verde	0.50	K17_rcp45_2100	2.9	5.0	8.8	3.7	6.5	9.3	2.2	2.9	4.3	2.5	3.4	4.7	3.0	3.8	5.0	3.4	4.2	5.3	2.0	3.0	4.1	2.3	3.5	4.2
Cape Verde	0.50	K17_rcp85_2050	2.1	2.7	3.3	2.8	3.4	4.2	1.8	2.1	2.4	2.1	2.4	2.7	2.5	2.8	3.2	2.9	3.2	3.6	1.7	2.0	2.1	2.0	2.2	2.6
Cape Verde	0.50	K17_rcp85_2100	4.3	8.3	11	5.7	9.0	11	2.7	4.0	5.7	3.1	4.4	6.0	3.6	4.7	6.2	4.0	5.1	6.5	2.7	3.8	4.9	3.2	4.2	5.1
Cayman Islands	0.05	Present day	--	0.72	--	--	0.74	--	--	1.5	--	--	1.5	--	--	0.93	--	--	0.94	--	--	0.42	--	--	0.42	--
Cayman Islands	0.05	K14_rcp26_2050	1.2	1.5	2.0	1.2	1.5	2.0	1.8	2.0	2.2	1.8	2.0	2.3	1.1	1.2	1.3	1.1	1.2	1.3	0.54	0.66	0.88	0.55	0.67	0.89
Cayman Islands	0.05	K14_rcp26_2100	1.4	2.6	5.5	1.5	2.7	5.6	2.0	2.5	3.3	2.0	2.5	3.3	1.1	1.4	1.7	1.1	1.4	1.7	0.63	1.1	1.6	0.64	1.1	1.6
Cayman Islands	0.05	K14_rcp45_2050	1.1	1.5	2.1	1.2	1.6	2.1	1.8	2.0	2.3	1.8	2.0	2.3	1.1	1.2	1.3	1.1	1.2	1.3	0.53	0.67	0.92	0.54	0.68	0.93
Cayman Islands	0.05	K14_rcp45_2100	1.6	3.2	7.5	1.6	3.3	7.6	2.1	2.7	3.7	2.1	2.7	3.7	1.2	1.5	1.9	1.2	1.5	1.9	0.71	1.2	1.8	0.72	1.3	1.8
Cayman Islands	0.05	K14_rcp85_2050	1.2	1.7	2.2	1.2	1.7	2.2	1.8	2.1	2.4	1.8	2.1	2.4	1.1	1.2	1.3	1.1	1.2	1.3	0.56	0.72	0.99	0.56	0.73	1.00
Cayman Islands	0.05	K14_rcp85_2100	2.0	4.6	21	2.1	4.6	21	2.3	3.1	4.9	2.3	3.1	4.9	1.3	1.6	2.6	1.3	1.6	2.6	0.93	1.5	2.4	0.94	1.5	2.4
Cayman Islands	0.05	K17_rcp26_2050	1.1	1.6	2.5	1.1	1.6	2.5	1.7	2.0	2.5	1.7	2.0	2.5	1.00	1.2	1.4	1.00	1.2	1.4	0.51	0.69	1.1	0.52	0.70	1.1
Cayman Islands	0.05	K17_rcp26_2100	1.5	3.4	11	1.5	3.4	11	2.0	2.8	4.3	2.0	2.8	4.3	1.1	1.5	2.2	1.2	1.5	2.2	0.65	1.3	2.0	0.66	1.3	2.0
Cayman Islands	0.05	K17_rcp45_2050	1.1	1.6	2.6	1.1	1.7	2.7	1.7	2.1	2.5	1.7	2.1	2.5	1.00	1.2	1.4	1.00	1.2	1.4	0.51	0.72	1.1	0.52	0.73	1.1
Cayman Islands	0.05	K17_rcp45_2100	2.4	7.6	57	2.5	7.7	58	2.5	3.7	7.0	2.5	3.7	7.1	1.4	1.9	3.7	1.4	1.9	3.7	1.1	1.8	4.0	1.1	1.8	4.0
Cayman Islands	0.05	K17_rcp85_2050	1.2	1.8	2.9	1.2	1.8	3.0	1.8	2.2	2.6	1.8	2.2	2.6	1.1	1.2	1.4	1.1	1.2	1.4	0.55	0.82	1.2	0.55	0.83	1.2
Cayman Islands	0.05	K17_rcp85_2100	5.6	48	85	5.6	48	85	3.3	6.3	15	3.4	6.3	15	1.7	3.3	11	1.7	3.3	11	1.6	3.4	9.5	1.6	3.4	9.6
Chile	17	Present day	--	0.18	--	--	0.25	--	--	0.03	--	--	0.06	--	--	0.13	--	--	0.15	--	--	0.06	--	--	0.09	--
Chile	17	K14_rcp26_2050	0.19	0.21	0.22	0.27	0.29	0.33	0.04	0.04	0.05	0.06	0.06	0.07	0.13	0.14	0.14	0.16	0.16	0.17	0.07	0.07	0.07	0.09	0.10	0.11
Chile	17	K14_rcp26_2100	0.20	0.24	0.32	0.29	0.36	0.47	0.04	0.05	0.07	0.06	0.08	0.10	0.13	0.15	0.17	0.16	0.17	0.19	0.07	0.08	0.11	0.10	0.11	0.14
Chile	17	K14_rcp45_2050	0.19	0.21	0.22	0.27	0.30	0.33	0.04	0.04	0.05	0.06	0.07	0.07	0.13	0.14	0.14	0.16	0.16	0.17	0.07	0.07	0.07	0.09	0.10	0.11
Chile	17	K14_rcp45_2100	0.21	0.25	0.35	0.30	0.39	0.51	0.04	0.06	0.08	0.07	0.08	0.11	0.14	0.15	0.17	0.16	0.18	0.20	0.07	0.09	0.11	0.10	0.12	0.15
Chile	17	K14_rcp85_2050	0.19	0.21	0.23	0.28	0.31	0.35	0.04	0.04	0.05	0.06	0.07	0.07	0.13	0.14	0.15	0.16	0.16	0.17	0.07	0.07	0.08	0.10	0.10	0.11
Chile	17	K14_rcp85_2100	0.23	0.30	0.42	0.35	0.45	0.61	0.05	0.07	0.09	0.07	0.09	0.13	0.15	0.16	0.19	0.17	0.19	0.22	0.08	0.10	0.13	0.11	0.13	0.19
Chile	17	K17_rcp26_2050	0.18	0.21	0.23	0.26	0.29	0.35	0.03	0.04	0.05	0.06	0.06	0.07	0.13	0.14	0.15	0.15	0.16	0.17	0.07	0.07	0.08	0.09	0.10	0.11
Chile	17	K17_rcp26_2100	0.20	0.25	0.36	0.28	0.38	0.52	0.04	0.06	0.08	0.06	0.08	0.11	0.13	0.15	0.18	0.16	0.18	0.20	0.07	0.08	0.11	0.10	0.12	0.15
Chile	17	K17_rcp45_2050	0.18	0.21	0.24	0.26	0.30	0.36	0.03	0.04	0.05	0.06	0.07	0.08	0.13	0.14	0.15	0.15	0.16	0.17	0.07	0.07	0.08	0.09	0.10	0.11
Chile	17	K17_rcp45_2100	0.22	0.33	0.52	0.33	0.48	0.71	0.05	0.07	0.11	0.07	0.10	0.14	0.14	0.17	0.21	0.17	0.20	0.24	0.07	0.11	0.15	0.11	0.14	0.23
Chile	17	K17_rcp85_2050	0.19	0.21	0.24	0.27	0.31	0.38	0.04	0.05	0.06	0.06	0.07	0.08	0.13	0.14	0.15	0.15	0.16	0.18	0.07	0.07	0.08	0.09	0.10	0.12
Chile	17	K17_rcp85_2100	0.29	0.46	0.78	0.42	0.65	0.99	0.07	0.10	0.17	0.09	0.13	0.24	0.16	0.20	0.26	0.19	0.23	0.29	0.09	0.13	0.25	0.13	0.20	0.36
China	1300	Present day	--	1.8	--	--	6.1	--	--	0.42	--	--	1.9	--	--	0.61	--	--	1.8	--	--	0.15	--	--	0.70	--
China	1300	K14_rcp26_2050	1.9	2.2	2.6	6.4	7.0	7.5	0.49	0.66	0.83	2.0	2.2	2.4	0.66	0.78	0.89	1.9	2.0	2.3	0.17	0.20	0.24	0.79	1.00	1.3
China	1300	K14_rcp26_2100	2.1	2.8	4.3	6.7	7.8	9.1	0.55	0.91	1.4	2.1	2.6	3.4	0.71	0.95	1.3	2.0	2.4	3.0	0.18	0.26	0.41	0.91	1.5	2.4
China	1300	K14_rcp45_2050	2.0	2.2	2.6	6.5	7.0	7.5	0.51	0.68	0.84	2.0	2.2	2.5	0.68	0.79	0.90	1.9	2.1	2.3	0.17	0.20	0.24	0.81	1.00	1.3
China	1300	K14_rcp45_2100	2.2	3.2	4.8	6.9	8.1	9.5	0.62	1.00	1.5	2.2	2.8	3.6	0.76	1.00	1.4	2.0	2.5	3.2	0.20	0.29	0.47	1.00	1.7	2.7
China	1300	K14_rcp85_2050	2.0	2.3	2.7	6.5	7.1	7.7	0.53	0.70	0.88	2.0	2.2	2.5	0.69	0.80	0.93	1.9	2.1	2.3	0.18	0.21	0.25	0.83	1.1	1.4
China	1300	K14_rcp85_2100	2.5	3.9	5.9	7.4	8.7	10	0.79	1.2	1.8	2.4	3.2	4.1	0.87	1.2	1.7	2.2	2.8	3.6	0.23	0.37	0.65	1.3	2.1	3.3
China	1300	K17_rcp26_2050	1.8	2.2	2.9	6.2	6.9	7.9	0.42	0.65	0.95	1.9	2.2	2.6	0.61	0.77	0.97	1.8	2.0	2.4	0.16	0.20	0.26	0.71	0.97	1.5
China	1300	K17_rcp26_2100	1.9	3.0	5.3	6.3	7.9	9.9	0.45	0.97	1.6	2.0	2.7	3.8	0.63	0.99	1.5	1.8	2.5	3.3	0.16	0.27	0.54	0.76	1.6	2.9
China	1300	K17_rcp45_2050	1.8	2.2	3.0	6.2	7.0	7.9	0.43	0.68	0.98	1.9	2.2	2.7	0.62	0.79	0.98	1.8	2.1	2.4	0.16	0.20	0.27	0.72	1.00	1.5
China	1300	K17_rcp45_2100	2.3	4.3	7.5	7.0	9.1	11	0.67	1.4	2.2	2.3	3.4	4.9	0.79	1.3	2.1	2.1	3.0	4.3	0.21	0.41	1.1	1.1	2.3	4.0
China	1300	K17_rcp85_2050	1.8	2.3	3.2	6.3	7.2	8.1	0.44	0.72	1.00	1.9	2.3	2.8	0.63	0.81	1.00	1.8	2.1	2.5	0.16	0.21	0.29	0.74	1.1	1.6
China	1300	K17_rcp85_2100	3.5	6.5	10	8.3	11	13	1.1	2.0	3.8	2.9	4.4	6.5	1.1	1.9	3.4	2.6	3.8	5.8	0.32	0.79	2.9	1.8	3.6	5.9
Christmas Island	0.00	Present day	--	7.1	--	--	7.6	--	--	3.7	--	--	4.3	--	--	4.6	--	--	5.1	--	--	2.4	--	--	3.3	--
Christmas Island	0.00	K14_rcp26_2050	7.1	7.1	7.4	7.6	7.6	7.7	3.8	3.9	3.9	4.4	4.4	4.5	4.7	4.8	4.9	5.2	5.3	5.4	2.4	2.4	2.4	3.3	3.3	3.3
Christmas Island	0.00	K14_rcp26_2100	7.1	7.6	7.6	7.6	7.9	8.6	3.9	4.1	4.3	4.4	4.5	4.7	4.8	4.9	5.1	5.3	5.4	5.6	2.4	2.4	3.3	3.3	3.3	3.7
Christmas Island	0.00	K14_rcp45_2050	7.1	7.1	7.4	7.6	7.6	7.7	3.8	3.9	4.0	4.4	4.4	4.5	4.7	4.8	4.9	5.2	5.3	5.4	2.4	2.4	2.4	3.3	3.3	3.3
Christmas Island	0.00	K14_rcp45_2100	7.2	7.6	7.6	7.6	8.1	8.9	3.9	4.1	4.4	4.4	4.6	4.8	4.8	5.0	5.2	5.3	5.4	5.6	2.4	2.8	3.3	3.3	3.3	3.7
Christmas Island	0.00	K14_rcp85_2050	7.1	7.2	7.5	7.6	7.6	7.8	3.8	3.9	4.0	4.4	4.4	4.5	4.7	4.8	4.9	5.2	5.3	5.4	2.4	2.4	2.4	3.3	3.3	3.3
Christmas Island	0.00	K14_rcp85_2100	7.6	7.6	7.8	7.9	8.4	9.4	4.0	4.2	4.5	4.5	4.6	4.9	4.9	5.1	5.4	5.4	5.5	5.8	2.4	3.3	3.3	3.3	3.6	3.7
Christmas Island	0.00	K17_rcp26_2050	7.1	7.1	7.6	7.6	7.6	8.0	3.7	3.9	4.1	4.3	4.4	4.6	4.6	4.8	4.9	5.1	5.3	5.4	2.4	2.4	2.6	3.3	3.3	3.3
Christmas Island	0.00	K17_rcp26_2100	7.1	7.6	7.7	7.6	8.1	9.3	3.7	4.1	4.5	4.3	4.6	4.9	4.6	5.0	5.4	5.1	5.4	5.7	2.4	2.8	3.3	3.3	3.3	3.7
Christmas Island	0.00	K17_rcp45_2050	7.1	7.2	7.6	7.6	7.6	8.1	3.7	3.9	4.1	4.3	4.4	4.6	4.6	4.8	5.0	5.1	5.3	5.4	2.4	2.4	2.7	3.3	3.3	3.3
Christmas Island	0.00	K17_rcp45_2100	7.3	7.6	8.8	7.6	8.8	11	3.9	4.4	4.7	4.4	4.7	5.3	4.9	5.2	5.6	5.3	5.6	6.1	2.4	3.3	3.7	3.3	3.7	4.9
Christmas Island	0.00	K17_rcp85_2050	7.1	7.3	7.6	7.6	7.6	8.1	3.7	3.9	4.1	4.3	4.4	4.6	4.6	4.9	5.0	5.1	5.3	5.4	2.4	2.4	2.9	3.3	3.3	3.4
Christmas Island	0.00	K17_rcp85_2100	7.6	8.4	11	8.4	9.7	12	4.2	4.6	5.4	4.6	5.1	5.8	5.1	5.5	6.1	5.5	5.9	6.7	3.3	3.5	4.9	3.6	3.8	4.9
Cocos Islands	0.00	Present day	--	14	--	--	17	--	--	3.4	--	--	4.2	--	--	19	--	--	22	--	--	1.2	--	--	1.7	--
Cocos Islands	0.00	K14_rcp26_2050	16	17	18	18	20	21	3.7	4.1	4.4	4.6	4.9	5.2	20	22	23	23	24	26	1.5	1.7	1.7	1.7	1.7	1.7
Cocos Islands	0.00	K14_rcp26_2100	16	20	24	20	23	30	4.1	4.9	5.9	4.9	5.6	7.6	22	24	28	24	27	31	1.7	1.7	1.7	1.7	1.7	4.4
Cocos Islands	0.00	K14_rcp45_2050	16	17	18	18	20	22	3.7	4.1	4.6	4.6	4.9	5.2	20	22	23	23	25	26	1.5	1.7	1.7	1.7	1.7	1.7
Cocos Islands	0.00	K14_rcp45_2100	17	21	26	21	24	33	4.2	5.1	6.4	5.1	5.9	8.1	22	25	29	25	28	32	1.7	1.7	2.4	1.7	1.7	6.1
Cocos Islands	0.00	K14_rcp85_2050	16	17	18	19	20	22	3.9	4.2	4.6	4.7	5.1	5.4	21	22	23	24	25	26	1.5	1.7	1.7	1.7	1.7	1.7
Cocos Islands	0.00	K14_rcp85_2100	19	23	32	22	27	39	4.7	5.6	7.9	5.6	6.9	9.6	24	27	32	27	30	34	1.7	1.7	5.6	1.7	3.0	7.1
Cocos Islands	0.00	K17_rcp26_2050	15	16	19	18	20	22	3.6	4.1	4.7	4.4	4.9	5.6	20	22	24	23	24	27	1.4	1.7	1.7	1.7	1.7	1.7
Cocos Islands	0.00	K17_rcp26_2100	16	20	28	19	23	35	3.9	5.1	7.1	4.7	5.9	8.6	21	25	30	24	28	33	1.7	1.7	3.0	1.7	1.7	7.1
Cocos Islands	0.00	K17_rcp45_2050	15	17	19	18	20	23	3.6	4.1	4.7	4.4	4.9	5.6	20	22	24	23	25	27	1.4	1.7	1.7	1.7	1.7	1.7
Cocos Islands	0.00	K17_rcp45_2100	19	24	42	22	31	50	4.6	6.3	10	5.4	7.8	13	24	29	36	27	31	39	1.7	2.0	7.1	1.7	5.1	8.6
Cocos Islands	0.00	K17_rcp85_2050	15	17	20	18	20	23	3.7	4.2	4.9	4.6	5.1	5.6	20	22	24	23	25	27	1.5	1.7	1.7	1.7	1.7	1.7
Cocos Islands	0.00	K17_rcp85_2100	23	38	69	29	46	76	5.9	9.5	18	7.4	11	22	28	34	46	31	37	49	1.7	7.1	12	4.1	7.1	16
Colombia	44	Present day	--	0.58	--	--	0.71	--	--	0.05	--	--	0.07	--	--	0.09	--	--	0.13	--	--	0.21	--	--	0.28	--
Colombia	44	K14_rcp26_2050	0.63	0.72	0.83	0.79	0.90	1.00	0.07	0.09	0.10	0.10	0.11	0.13	0.10	0.11	0.12	0.15	0.16	0.17	0.24	0.25	0.27	0.31	0.32	0.34
Colombia	44	K14_rcp26_2100	0.75	0.94	1.2	0.93	1.1	1.4	0.09	0.12	0.17	0.11	0.15	0.21	0.11	0.14	0.18	0.16	0.18	0.24	0.25	0.30	0.37	0.32	0.36	0.44
Colombia	44	K14_rcp45_2050	0.63	0.72	0.84	0.80	0.90	1.00	0.07	0.09	0.10	0.10	0.11	0.13	0.10	0.11	0.12	0.15	0.16	0.17	0.24	0.26	0.28	0.31	0.33	0.34
Colombia	44	K14_rcp45_2100	0.80	1.00	1.3	0.98	1.2	1.4	0.10	0.14	0.19	0.12	0.17	0.23	0.12	0.15	0.20	0.16	0.20	0.26	0.26	0.32	0.39	0.33	0.37	0.47
Colombia	44	K14_rcp85_2050	0.65	0.75	0.87	0.82	0.94	1.00	0.08	0.09	0.11	0.10	0.12	0.14	0.10	0.12	0.13	0.15	0.16	0.17	0.24	0.26	0.28	0.31	0.33	0.34
Colombia	44	K14_rcp85_2100	0.89	1.1	1.7	1.1	1.3	1.9	0.11	0.16	0.23	0.14	0.20	0.28	0.13	0.17	0.26	0.18	0.22	0.32	0.29	0.35	0.43	0.35	0.42	0.52
Colombia	44	K17_rcp26_2050	0.61	0.71	0.89	0.75	0.88	1.1	0.06	0.09	0.11	0.09	0.11	0.14	0.09	0.11	0.13	0.14	0.16	0.18	0.22	0.25	0.29	0.30	0.32	0.35
Colombia	44	K17_rcp26_2100	0.71	0.98	1.4	0.88	1.1	1.5	0.08	0.13	0.20	0.11	0.16	0.24	0.11	0.14	0.22	0.15	0.19	0.28	0.25	0.31	0.40	0.32	0.37	0.48
Colombia	44	K17_rcp45_2050	0.61	0.72	0.91	0.75	0.90	1.1	0.07	0.09	0.12	0.09	0.11	0.15	0.10	0.11	0.13	0.14	0.16	0.18	0.23	0.26	0.30	0.30	0.33	0.35
Colombia	44	K17_rcp45_2100	0.89	1.3	2.3	1.1	1.4	2.4	0.11	0.18	0.30	0.14	0.22	0.36	0.13	0.19	0.34	0.18	0.25	0.40	0.29	0.38	0.55	0.35	0.45	0.64
Colombia	44	K17_rcp85_2050	0.62	0.77	0.93	0.78	0.95	1.1	0.07	0.09	0.12	0.10	0.12	0.15	0.10	0.12	0.14	0.14	0.16	0.19	0.23	0.26	0.30	0.31	0.33	0.36
Colombia	44	K17_rcp85_2100	1.2	2.1	3.6	1.3	2.2	3.7	0.17	0.28	0.60	0.21	0.33	0.69	0.17	0.31	0.60	0.23	0.37	0.67	0.36	0.50	0.95	0.44	0.57	1.00
Comoros	0.77	Present day	--	4.2	--	--	6.8	--	--	1.1	--	--	1.8	--	--	1.3	--	--	2.1	--	--	1.4	--	--	2.0	--
Comoros	0.77	K14_rcp26_2050	4.5	4.8	5.2	7.0	7.2	7.5	1.2	1.3	1.3	1.9	2.0	2.1	1.4	1.5	1.6	2.1	2.2	2.3	1.4	1.5	1.6	2.1	2.2	2.3
Comoros	0.77	K14_rcp26_2100	4.7	5.4	6.4	7.1	7.7	8.2	1.2	1.4	1.7	2.0	2.2	2.5	1.4	1.6	1.9	2.2	2.3	2.6	1.5	1.7	1.9	2.1	2.3	2.7
Comoros	0.77	K14_rcp45_2050	4.5	4.8	5.2	7.0	7.3	7.5	1.2	1.3	1.4	1.9	2.0	2.1	1.4	1.5	1.6	2.1	2.2	2.3	1.4	1.5	1.6	2.1	2.2	2.3
Comoros	0.77	K14_rcp45_2100	4.8	5.7	6.6	7.3	7.8	8.3	1.3	1.5	1.7	2.0	2.3	2.6	1.5	1.7	2.0	2.2	2.4	2.7	1.5	1.8	2.0	2.2	2.4	2.8
Comoros	0.77	K14_rcp85_2050	4.6	4.9	5.3	7.1	7.3	7.6	1.2	1.3	1.4	1.9	2.1	2.2	1.4	1.5	1.6	2.1	2.2	2.3	1.4	1.5	1.7	2.1	2.2	2.3
Comoros	0.77	K14_rcp85_2100	5.3	6.2	7.1	7.5	8.1	8.7	1.4	1.6	2.0	2.2	2.5	2.9	1.6	1.9	2.2	2.3	2.5	2.9	1.6	1.9	2.1	2.3	2.7	3.0
Comoros	0.77	K17_rcp26_2050	4.4	4.9	5.5	6.9	7.3	7.7	1.1	1.3	1.4	1.9	2.0	2.2	1.3	1.5	1.7	2.1	2.2	2.4	1.4	1.5	1.7	2.1	2.2	2.4
Comoros	0.77	K17_rcp26_2100	4.6	5.7	6.8	7.1	7.9	8.5	1.2	1.5	1.9	2.0	2.3	2.8	1.4	1.7	2.1	2.1	2.4	2.8	1.4	1.8	2.1	2.1	2.4	2.9
Comoros	0.77	K17_rcp45_2050	4.4	4.9	5.6	6.9	7.3	7.7	1.2	1.3	1.4	1.9	2.1	2.2	1.4	1.5	1.7	2.1	2.2	2.4	1.4	1.5	1.7	2.1	2.2	2.4
Comoros	0.77	K17_rcp45_2100	5.3	6.6	7.9	7.5	8.3	9.2	1.4	1.7	2.3	2.2	2.6	3.3	1.6	2.0	2.4	2.3	2.6	3.2	1.6	2.0	2.5	2.3	2.8	3.4
Comoros	0.77	K17_rcp85_2050	4.5	5.0	5.7	7.0	7.4	7.8	1.2	1.3	1.5	1.9	2.1	2.3	1.4	1.5	1.7	2.1	2.3	2.4	1.4	1.6	1.8	2.1	2.2	2.4
Comoros	0.77	K17_rcp85_2100	6.3	7.6	8.9	8.2	9.0	11	1.6	2.2	3.1	2.5	3.2	4.2	1.9	2.3	3.1	2.5	3.1	4.0	1.9	2.3	3.2	2.7	3.2	4.4
Cook Islands	0.01	Present day	--	6.9	--	--	7.9	--	--	2.7	--	--	2.8	--	--	3.0	--	--	3.2	--	--	0.35	--	--	0.37	--
Cook Islands	0.01	K14_rcp26_2050	7.7	8.2	8.7	8.8	9.2	10	2.8	2.9	2.9	2.9	3.0	3.1	3.2	3.3	3.4	3.4	3.5	3.6	0.37	0.41	0.53	0.54	0.65	0.75
Cook Islands	0.01	K14_rcp26_2100	8.3	9.8	13	9.4	11	14	2.9	3.1	3.3	3.0	3.2	3.6	3.3	3.6	4.0	3.5	3.8	4.3	0.44	0.73	0.92	0.68	0.91	0.95
Cook Islands	0.01	K14_rcp45_2050	7.7	8.2	8.8	8.8	9.3	10	2.8	2.9	2.9	2.9	3.0	3.1	3.2	3.3	3.4	3.4	3.5	3.6	0.37	0.42	0.55	0.54	0.65	0.77
Cook Islands	0.01	K14_rcp45_2100	8.6	11	13	9.9	12	15	2.9	3.1	3.4	3.1	3.3	3.7	3.4	3.7	4.1	3.6	3.9	4.4	0.51	0.83	0.93	0.74	0.92	1.00
Cook Islands	0.01	K14_rcp85_2050	7.8	8.4	9.0	8.9	9.5	10	2.8	2.9	3.0	3.0	3.0	3.1	3.2	3.3	3.4	3.4	3.5	3.7	0.37	0.45	0.59	0.56	0.68	0.81
Cook Islands	0.01	K14_rcp85_2100	9.4	12	16	11	13	18	3.0	3.3	3.8	3.2	3.4	4.1	3.5	3.9	4.6	3.7	4.1	4.8	0.68	0.91	1.2	0.89	0.93	1.7
Cook Islands	0.01	K17_rcp26_2050	7.4	8.1	9.2	8.4	9.2	11	2.7	2.9	3.0	2.9	3.0	3.1	3.1	3.3	3.5	3.3	3.5	3.7	0.36	0.39	0.64	0.45	0.64	0.85
Cook Islands	0.01	K17_rcp26_2100	8.0	10	14	9.1	12	16	2.8	3.1	3.5	3.0	3.3	3.8	3.2	3.7	4.2	3.5	3.9	4.5	0.38	0.81	0.94	0.62	0.91	1.2
Cook Islands	0.01	K17_rcp45_2050	7.4	8.2	9.3	8.4	9.3	11	2.8	2.9	3.0	2.9	3.0	3.2	3.1	3.3	3.5	3.3	3.5	3.7	0.36	0.42	0.66	0.46	0.65	0.87
Cook Islands	0.01	K17_rcp45_2100	9.3	13	19	11	15	21	3.0	3.4	4.4	3.2	3.7	4.7	3.5	4.1	5.2	3.7	4.4	5.5	0.66	0.92	2.0	0.87	0.96	2.0
Cook Islands	0.01	K17_rcp85_2050	7.6	8.5	9.6	8.6	9.6	11	2.8	2.9	3.0	2.9	3.0	3.2	3.1	3.3	3.6	3.4	3.6	3.8	0.36	0.47	0.71	0.51	0.71	0.91
Cook Islands	0.01	K17_rcp85_2100	13	18	28	14	20	30	3.3	4.2	6.4	3.6	4.4	6.8	4.0	4.9	6.7	4.3	5.2	7.1	0.92	1.8	3.7	0.95	2.0	3.7
Costa Rica	4.5	Present day	--	0.29	--	--	0.45	--	--	0.12	--	--	0.17	--	--	0.14	--	--	0.15	--	--	0.15	--	--	0.20	--
Costa Rica	4.5	K14_rcp26_2050	0.37	0.45	0.50	0.54	0.59	0.65	0.15	0.18	0.21	0.20	0.23	0.26	0.15	0.15	0.15	0.16	0.16	0.16	0.16	0.18	0.19	0.22	0.23	0.26
Costa Rica	4.5	K14_rcp26_2100	0.42	0.55	0.92	0.58	0.88	1.4	0.17	0.24	0.33	0.22	0.29	0.39	0.15	0.16	0.17	0.16	0.17	0.19	0.18	0.21	0.41	0.23	0.33	0.57
Costa Rica	4.5	K14_rcp45_2050	0.37	0.45	0.50	0.54	0.59	0.67	0.15	0.18	0.21	0.20	0.23	0.26	0.15	0.15	0.15	0.16	0.16	0.17	0.16	0.18	0.19	0.22	0.23	0.26
Costa Rica	4.5	K14_rcp45_2100	0.45	0.64	1.00	0.60	1.1	1.6	0.18	0.26	0.36	0.23	0.31	0.42	0.15	0.16	0.17	0.16	0.17	0.21	0.18	0.26	0.46	0.24	0.39	0.64
Costa Rica	4.5	K14_rcp85_2050	0.39	0.46	0.52	0.55	0.61	0.72	0.16	0.19	0.22	0.21	0.24	0.27	0.15	0.15	0.16	0.16	0.16	0.17	0.17	0.18	0.20	0.22	0.24	0.29
Costa Rica	4.5	K14_rcp85_2100	0.52	0.86	1.4	0.73	1.3	1.9	0.22	0.31	0.43	0.27	0.36	0.49	0.16	0.17	0.23	0.17	0.18	0.26	0.20	0.37	0.64	0.27	0.51	0.84
Costa Rica	4.5	K17_rcp26_2050	0.34	0.44	0.54	0.50	0.59	0.81	0.14	0.18	0.23	0.19	0.23	0.28	0.15	0.15	0.16	0.16	0.16	0.17	0.16	0.18	0.21	0.21	0.23	0.31
Costa Rica	4.5	K17_rcp26_2100	0.39	0.62	1.1	0.56	1.00	1.7	0.16	0.26	0.38	0.21	0.31	0.44	0.15	0.16	0.19	0.16	0.17	0.22	0.17	0.25	0.51	0.22	0.38	0.69
Costa Rica	4.5	K17_rcp45_2050	0.34	0.46	0.55	0.51	0.60	0.85	0.14	0.18	0.24	0.19	0.23	0.29	0.15	0.15	0.16	0.16	0.16	0.17	0.16	0.18	0.21	0.21	0.24	0.33
Costa Rica	4.5	K17_rcp45_2100	0.52	0.96	1.9	0.75	1.5	2.5	0.22	0.35	0.53	0.27	0.40	0.59	0.16	0.17	0.30	0.17	0.20	0.35	0.20	0.44	0.96	0.28	0.61	1.1
Costa Rica	4.5	K17_rcp85_2050	0.37	0.48	0.59	0.53	0.62	0.93	0.15	0.20	0.25	0.20	0.25	0.30	0.15	0.15	0.16	0.16	0.16	0.17	0.16	0.19	0.23	0.22	0.24	0.36
Costa Rica	4.5	K17_rcp85_2100	0.91	1.7	2.9	1.4	2.3	3.2	0.33	0.50	0.77	0.38	0.55	0.87	0.17	0.28	0.54	0.18	0.31	0.62	0.40	0.86	1.5	0.56	1.00	1.7
Croatia	4.5	Present day	--	0.40	--	--	0.44	--	--	0.08	--	--	0.10	--	--	0.10	--	--	0.31	--	--	0.19	--	--	0.27	--
Croatia	4.5	K14_rcp26_2050	0.40	0.42	0.51	0.44	0.51	0.64	0.08	0.09	0.11	0.10	0.11	0.13	0.11	0.22	0.39	0.32	0.42	0.60	0.19	0.24	0.31	0.28	0.32	0.40
Croatia	4.5	K14_rcp26_2100	0.40	0.47	0.76	0.45	0.61	0.85	0.08	0.10	0.14	0.10	0.12	0.36	0.13	0.34	0.72	0.33	0.55	0.93	0.20	0.29	0.49	0.28	0.38	0.64
Croatia	4.5	K14_rcp45_2050	0.40	0.42	0.47	0.45	0.52	0.60	0.08	0.09	0.10	0.10	0.11	0.12	0.12	0.23	0.34	0.33	0.43	0.54	0.20	0.24	0.29	0.28	0.33	0.37
Croatia	4.5	K14_rcp45_2100	0.42	0.51	0.68	0.51	0.64	0.81	0.09	0.11	0.13	0.11	0.13	0.25	0.22	0.40	0.65	0.42	0.61	0.84	0.24	0.32	0.43	0.32	0.40	0.57
Croatia	4.5	K14_rcp85_2050	0.40	0.43	0.52	0.44	0.52	0.65	0.08	0.09	0.11	0.10	0.11	0.13	0.11	0.24	0.41	0.31	0.44	0.62	0.19	0.24	0.32	0.27	0.33	0.40
Croatia	4.5	K14_rcp85_2100	0.43	0.57	0.79	0.54	0.71	0.89	0.10	0.12	0.18	0.11	0.14	0.47	0.25	0.49	0.79	0.46	0.70	1.00	0.25	0.35	0.54	0.34	0.46	0.70
Croatia	4.5	K17_rcp26_2050	0.40	0.42	0.53	0.44	0.50	0.66	0.08	0.09	0.11	0.10	0.11	0.13	0.10	0.21	0.44	0.31	0.42	0.65	0.19	0.23	0.33	0.27	0.32	0.42
Croatia	4.5	K17_rcp26_2100	0.40	0.48	0.81	0.44	0.63	0.94	0.08	0.11	0.24	0.10	0.13	0.53	0.10	0.38	0.83	0.31	0.59	1.00	0.19	0.31	0.57	0.27	0.39	0.74
Croatia	4.5	K17_rcp45_2050	0.40	0.42	0.49	0.44	0.52	0.63	0.08	0.09	0.11	0.10	0.11	0.12	0.10	0.23	0.38	0.31	0.44	0.59	0.19	0.24	0.31	0.27	0.33	0.39
Croatia	4.5	K17_rcp45_2100	0.44	0.66	1.00	0.59	0.80	1.3	0.10	0.13	0.61	0.12	0.21	0.90	0.31	0.62	1.1	0.52	0.81	1.3	0.28	0.41	0.80	0.36	0.55	1.00
Croatia	4.5	K17_rcp85_2050	0.40	0.43	0.56	0.44	0.53	0.68	0.08	0.10	0.12	0.10	0.11	0.13	0.10	0.25	0.47	0.31	0.45	0.68	0.19	0.25	0.34	0.27	0.34	0.44
Croatia	4.5	K17_rcp85_2100	0.60	0.86	1.7	0.73	1.1	2.0	0.12	0.40	1.3	0.14	0.69	1.5	0.53	0.95	1.6	0.73	1.2	1.8	0.37	0.65	1.3	0.48	0.84	1.5
Cuba	11	Present day	--	0.23	--	--	0.28	--	--	0.03	--	--	0.04	--	--	0.10	--	--	0.10	--	--	0.09	--	--	0.11	--
Cuba	11	K14_rcp26_2050	0.29	0.34	0.40	0.34	0.39	0.46	0.04	0.05	0.07	0.05	0.06	0.07	0.11	0.12	0.13	0.12	0.13	0.14	0.11	0.13	0.14	0.13	0.14	0.15
Cuba	11	K14_rcp26_2100	0.33	0.47	0.73	0.38	0.54	0.79	0.05	0.08	0.11	0.06	0.08	0.12	0.11	0.14	0.18	0.12	0.15	0.19	0.12	0.16	0.21	0.14	0.17	0.23
Cuba	11	K14_rcp45_2050	0.29	0.34	0.41	0.34	0.40	0.47	0.04	0.05	0.07	0.05	0.06	0.08	0.11	0.12	0.13	0.11	0.13	0.14	0.11	0.13	0.15	0.12	0.14	0.15
Cuba	11	K14_rcp45_2100	0.34	0.52	0.80	0.40	0.59	0.88	0.05	0.08	0.13	0.06	0.09	0.14	0.12	0.15	0.19	0.13	0.16	0.21	0.13	0.17	0.23	0.14	0.18	0.25
Cuba	11	K14_rcp85_2050	0.30	0.35	0.43	0.35	0.41	0.49	0.04	0.06	0.07	0.05	0.07	0.08	0.11	0.12	0.14	0.12	0.13	0.14	0.11	0.13	0.15	0.13	0.14	0.16
Cuba	11	K14_rcp85_2100	0.40	0.63	1.00	0.46	0.70	1.1	0.06	0.10	0.16	0.07	0.11	0.17	0.13	0.16	0.24	0.14	0.17	0.25	0.14	0.19	0.29	0.15	0.20	0.31
Cuba	11	K17_rcp26_2050	0.26	0.33	0.44	0.31	0.38	0.51	0.03	0.05	0.07	0.04	0.06	0.08	0.10	0.12	0.14	0.11	0.12	0.14	0.10	0.13	0.15	0.12	0.14	0.16
Cuba	11	K17_rcp26_2100	0.30	0.49	0.83	0.35	0.56	0.91	0.04	0.08	0.13	0.05	0.09	0.14	0.11	0.14	0.19	0.11	0.15	0.21	0.11	0.16	0.24	0.13	0.17	0.26
Cuba	11	K17_rcp45_2050	0.26	0.34	0.45	0.31	0.39	0.52	0.03	0.05	0.07	0.04	0.06	0.08	0.10	0.12	0.14	0.11	0.12	0.15	0.10	0.13	0.15	0.12	0.14	0.16
Cuba	11	K17_rcp45_2100	0.40	0.73	1.4	0.47	0.79	1.6	0.06	0.11	0.21	0.07	0.12	0.23	0.13	0.17	0.30	0.13	0.19	0.31	0.14	0.21	0.38	0.15	0.23	0.41
Cuba	11	K17_rcp85_2050	0.28	0.36	0.47	0.33	0.42	0.54	0.04	0.06	0.08	0.05	0.07	0.09	0.10	0.12	0.14	0.11	0.13	0.15	0.11	0.13	0.16	0.12	0.14	0.17
Cuba	11	K17_rcp85_2100	0.64	1.2	4.0	0.71	1.4	4.4	0.10	0.19	0.48	0.11	0.20	0.51	0.16	0.27	0.60	0.17	0.28	0.63	0.19	0.33	0.84	0.21	0.35	0.91
Curaçao	0.17	Present day	--	0.05	--	--	0.09	--	--	0.46	--	--	0.50	--	--	0.49	--	--	0.50	--	--	0.30	--	--	0.33	--
Curaçao	0.17	K14_rcp26_2050	0.13	0.35	0.94	0.17	0.67	1.4	0.54	0.61	0.68	0.58	0.65	0.73	0.51	0.53	0.54	0.52	0.53	0.55	0.36	0.39	0.39	0.39	0.39	0.40
Curaçao	0.17	K14_rcp26_2100	0.17	1.8	5.3	0.43	2.5	5.9	0.58	0.75	0.98	0.62	0.79	1.1	0.52	0.56	0.61	0.53	0.57	0.63	0.39	0.42	0.69	0.39	0.44	0.72
Curaçao	0.17	K14_rcp45_2050	0.13	0.38	0.98	0.17	0.69	1.5	0.54	0.61	0.69	0.58	0.65	0.73	0.51	0.53	0.54	0.52	0.54	0.55	0.36	0.39	0.39	0.39	0.39	0.41
Curaçao	0.17	K14_rcp45_2100	0.35	2.6	6.2	0.67	3.3	6.8	0.61	0.80	1.1	0.65	0.84	1.2	0.53	0.57	0.64	0.53	0.58	0.66	0.39	0.45	0.73	0.39	0.47	0.76
Curaçao	0.17	K14_rcp85_2050	0.14	0.49	1.1	0.22	0.81	1.8	0.55	0.63	0.71	0.59	0.67	0.75	0.51	0.53	0.55	0.52	0.54	0.56	0.37	0.39	0.40	0.39	0.39	0.42
Curaçao	0.17	K14_rcp85_2100	0.92	4.2	7.8	1.3	4.8	8.1	0.68	0.90	1.4	0.72	0.94	1.5	0.54	0.59	0.72	0.55	0.60	0.74	0.39	0.57	0.79	0.40	0.64	0.80
Curaçao	0.17	K17_rcp26_2050	0.07	0.25	1.5	0.11	0.57	2.2	0.48	0.60	0.73	0.52	0.64	0.77	0.50	0.52	0.55	0.51	0.53	0.56	0.31	0.39	0.41	0.34	0.39	0.43
Curaçao	0.17	K17_rcp26_2100	0.10	2.0	6.8	0.14	2.7	7.3	0.51	0.76	1.2	0.55	0.80	1.3	0.50	0.56	0.66	0.51	0.57	0.69	0.33	0.42	0.76	0.37	0.45	0.78
Curaçao	0.17	K17_rcp45_2050	0.07	0.31	1.7	0.12	0.63	2.4	0.49	0.60	0.74	0.53	0.64	0.78	0.50	0.52	0.55	0.51	0.53	0.56	0.32	0.39	0.41	0.35	0.39	0.44
Curaçao	0.17	K17_rcp45_2100	0.63	5.1	9.5	0.95	5.8	9.7	0.65	0.96	1.8	0.69	1.00	1.9	0.53	0.60	0.84	0.54	0.63	0.86	0.39	0.68	1.2	0.39	0.71	1.4
Curaçao	0.17	K17_rcp85_2050	0.10	0.50	2.1	0.14	0.82	2.8	0.51	0.63	0.77	0.55	0.67	0.81	0.50	0.53	0.56	0.51	0.54	0.57	0.33	0.39	0.43	0.36	0.39	0.45
Curaçao	0.17	K17_rcp85_2100	3.7	8.6	12	4.3	9.0	12	0.86	1.6	3.2	0.90	1.7	3.3	0.58	0.78	1.5	0.59	0.80	1.6	0.52	0.87	2.3	0.59	0.93	2.6
Cyprus	1.1	Present day	--	0.05	--	--	0.09	--	--	0.13	--	--	0.15	--	--	0.10	--	--	0.13	--	--	0.12	--	--	0.13	--
Cyprus	1.1	K14_rcp26_2050	0.05	0.11	0.14	0.09	0.13	0.14	0.13	0.16	0.21	0.15	0.19	0.23	0.10	0.15	0.21	0.13	0.18	0.24	0.12	0.13	0.17	0.13	0.15	0.19
Cyprus	1.1	K14_rcp26_2100	0.05	0.13	0.17	0.09	0.14	0.18	0.13	0.20	0.31	0.15	0.22	0.35	0.10	0.19	0.33	0.13	0.22	0.37	0.12	0.16	0.25	0.13	0.18	0.28
Cyprus	1.1	K14_rcp45_2050	0.07	0.11	0.13	0.11	0.13	0.14	0.14	0.17	0.19	0.16	0.19	0.22	0.11	0.15	0.19	0.14	0.18	0.22	0.12	0.13	0.16	0.13	0.16	0.18
Cyprus	1.1	K14_rcp45_2100	0.11	0.14	0.16	0.13	0.14	0.17	0.16	0.21	0.28	0.18	0.24	0.32	0.14	0.21	0.30	0.18	0.25	0.34	0.13	0.18	0.23	0.15	0.19	0.26
Cyprus	1.1	K14_rcp85_2050	0.05	0.11	0.14	0.09	0.13	0.14	0.13	0.17	0.21	0.15	0.19	0.24	0.10	0.15	0.21	0.13	0.18	0.25	0.12	0.13	0.18	0.13	0.16	0.19
Cyprus	1.1	K14_rcp85_2100	0.12	0.15	0.18	0.13	0.15	0.21	0.17	0.24	0.35	0.20	0.26	0.39	0.16	0.25	0.36	0.19	0.28	0.40	0.14	0.19	0.28	0.17	0.21	0.32
Cyprus	1.1	K17_rcp26_2050	0.05	0.10	0.14	0.09	0.12	0.14	0.13	0.16	0.21	0.15	0.18	0.24	0.10	0.14	0.21	0.13	0.17	0.24	0.12	0.13	0.18	0.13	0.15	0.19
Cyprus	1.1	K17_rcp26_2100	0.05	0.14	0.18	0.09	0.14	0.20	0.13	0.20	0.33	0.15	0.23	0.37	0.10	0.20	0.35	0.13	0.23	0.39	0.12	0.17	0.27	0.13	0.18	0.31
Cyprus	1.1	K17_rcp45_2050	0.05	0.11	0.13	0.09	0.13	0.14	0.13	0.17	0.20	0.16	0.19	0.22	0.10	0.15	0.20	0.14	0.18	0.23	0.12	0.13	0.17	0.13	0.16	0.18
Cyprus	1.1	K17_rcp45_2100	0.12	0.15	0.24	0.14	0.16	0.28	0.18	0.26	0.43	0.20	0.28	0.47	0.17	0.27	0.44	0.20	0.31	0.47	0.15	0.21	0.35	0.17	0.23	0.38
Cyprus	1.1	K17_rcp85_2050	0.05	0.12	0.14	0.09	0.13	0.15	0.13	0.17	0.22	0.15	0.19	0.24	0.10	0.15	0.22	0.13	0.18	0.26	0.12	0.14	0.18	0.13	0.16	0.20
Cyprus	1.1	K17_rcp85_2100	0.14	0.21	0.97	0.15	0.24	1.4	0.23	0.38	0.73	0.25	0.42	0.79	0.24	0.39	0.73	0.27	0.43	0.79	0.19	0.31	0.61	0.21	0.35	0.66
Côte d'Ivoire	21	Present day	--	4.0	--	--	4.1	--	--	0.00	--	--	0.01	--	--	0.03	--	--	0.04	--	--	0.22	--	--	0.33	--
Côte d'Ivoire	21	K14_rcp26_2050	4.0	4.0	4.1	4.2	4.2	4.3	0.00	0.00	0.00	0.01	0.01	0.01	0.03	0.03	0.04	0.04	0.04	0.04	0.24	0.26	0.30	0.34	0.37	0.38
Côte d'Ivoire	21	K14_rcp26_2100	4.0	4.1	4.3	4.1	4.3	4.5	0.00	0.00	0.01	0.01	0.01	0.04	0.03	0.04	0.04	0.04	0.04	0.06	0.23	0.31	0.39	0.34	0.39	0.50
Côte d'Ivoire	21	K14_rcp45_2050	4.0	4.0	4.1	4.2	4.2	4.3	0.00	0.00	0.00	0.01	0.01	0.01	0.03	0.03	0.04	0.04	0.04	0.04	0.24	0.27	0.30	0.35	0.37	0.39
Côte d'Ivoire	21	K14_rcp45_2100	4.0	4.1	4.3	4.2	4.3	4.5	0.00	0.01	0.01	0.01	0.01	0.07	0.03	0.04	0.05	0.04	0.05	0.06	0.25	0.34	0.42	0.36	0.42	0.54
Côte d'Ivoire	21	K14_rcp85_2050	4.0	4.0	4.1	4.2	4.2	4.3	0.00	0.00	0.00	0.01	0.01	0.01	0.03	0.03	0.04	0.04	0.04	0.04	0.24	0.28	0.31	0.35	0.37	0.39
Côte d'Ivoire	21	K14_rcp85_2100	4.1	4.2	4.5	4.2	4.4	4.7	0.00	0.01	0.04	0.01	0.01	0.16	0.04	0.04	0.06	0.04	0.05	0.08	0.29	0.38	0.51	0.38	0.48	0.67
Côte d'Ivoire	21	K17_rcp26_2050	4.0	4.1	4.2	4.2	4.2	4.4	0.00	0.00	0.01	0.01	0.01	0.01	0.03	0.04	0.04	0.04	0.04	0.05	0.24	0.29	0.35	0.34	0.38	0.43
Côte d'Ivoire	21	K17_rcp26_2100	4.0	4.2	4.5	4.2	4.4	4.7	0.00	0.01	0.04	0.01	0.01	0.16	0.03	0.04	0.06	0.04	0.05	0.08	0.25	0.37	0.51	0.36	0.46	0.67
Côte d'Ivoire	21	K17_rcp45_2050	4.0	4.1	4.2	4.2	4.3	4.4	0.00	0.00	0.01	0.01	0.01	0.01	0.03	0.04	0.04	0.04	0.04	0.05	0.24	0.29	0.36	0.35	0.38	0.44
Côte d'Ivoire	21	K17_rcp45_2100	4.1	4.4	4.8	4.3	4.6	5.4	0.01	0.01	0.23	0.01	0.11	0.34	0.04	0.05	0.09	0.05	0.07	0.12	0.33	0.46	0.76	0.41	0.60	0.92
Côte d'Ivoire	21	K17_rcp85_2050	4.0	4.1	4.2	4.2	4.3	4.4	0.00	0.00	0.01	0.01	0.01	0.01	0.03	0.04	0.04	0.04	0.04	0.05	0.25	0.31	0.37	0.36	0.39	0.46
Côte d'Ivoire	21	K17_rcp85_2100	4.3	4.7	6.7	4.5	5.1	7.7	0.01	0.18	0.48	0.07	0.29	0.58	0.05	0.08	0.18	0.06	0.11	0.22	0.42	0.70	1.3	0.54	0.85	1.5
Denmark	5.5	Present day	--	1.2	--	--	1.8	--	--	1.7	--	--	2.6	--	--	1.5	--	--	2.6	--	--	0.82	--	--	1.4	--
Denmark	5.5	K14_rcp26_2050	1.2	1.3	1.5	1.8	2.0	2.2	1.7	2.0	2.2	2.6	2.9	3.2	1.5	1.8	2.2	2.6	2.9	3.3	0.83	0.96	1.1	1.4	1.6	1.9
Denmark	5.5	K14_rcp26_2100	1.2	1.4	1.7	1.9	2.1	2.7	1.7	2.1	2.7	2.7	3.1	3.8	1.6	2.0	2.7	2.7	3.1	3.9	0.84	1.1	1.4	1.4	1.8	2.3
Denmark	5.5	K14_rcp45_2050	1.2	1.4	1.5	1.9	2.0	2.2	1.7	2.0	2.2	2.7	2.9	3.2	1.6	1.9	2.2	2.7	3.0	3.3	0.84	0.97	1.1	1.4	1.6	1.9
Denmark	5.5	K14_rcp45_2100	1.3	1.5	1.7	2.0	2.3	3.0	1.9	2.3	2.8	2.8	3.3	4.1	1.8	2.2	2.9	2.9	3.4	4.1	0.93	1.2	1.6	1.6	1.9	2.5
Denmark	5.5	K14_rcp85_2050	1.2	1.4	1.5	1.9	2.0	2.3	1.7	2.0	2.3	2.7	3.0	3.4	1.6	1.9	2.3	2.7	3.0	3.4	0.85	0.99	1.2	1.4	1.7	1.9
Denmark	5.5	K14_rcp85_2100	1.3	1.6	2.2	2.0	2.6	4.0	1.9	2.6	3.5	2.8	3.7	4.9	1.7	2.6	3.6	2.8	3.7	4.9	0.91	1.4	2.1	1.5	2.2	3.3
Denmark	5.5	K17_rcp26_2050	1.2	1.3	1.5	1.8	2.0	2.3	1.7	1.9	2.4	2.6	2.9	3.4	1.5	1.8	2.3	2.6	2.9	3.4	0.82	0.95	1.2	1.4	1.6	2.0
Denmark	5.5	K17_rcp26_2100	1.2	1.5	1.8	1.8	2.2	3.1	1.7	2.2	3.0	2.6	3.2	4.3	1.6	2.1	3.0	2.7	3.2	4.3	0.83	1.1	1.7	1.4	1.8	2.7
Denmark	5.5	K17_rcp45_2050	1.2	1.4	1.5	1.8	2.0	2.3	1.7	2.0	2.3	2.6	2.9	3.3	1.5	1.9	2.2	2.6	3.0	3.4	0.83	0.98	1.2	1.4	1.6	1.9
Denmark	5.5	K17_rcp45_2100	1.4	1.7	2.8	2.1	2.9	5.1	2.1	2.8	4.1	3.1	4.0	5.5	2.0	2.8	4.2	3.1	4.0	5.5	1.1	1.5	2.6	1.8	2.5	3.9
Denmark	5.5	K17_rcp85_2050	1.2	1.4	1.6	1.8	2.1	2.4	1.7	2.1	2.4	2.6	3.0	3.5	1.6	2.0	2.4	2.7	3.1	3.5	0.84	1.00	1.3	1.4	1.7	2.1
Denmark	5.5	K17_rcp85_2100	1.6	2.5	6.4	2.6	4.6	12	2.6	3.8	6.3	3.8	5.2	7.9	2.6	3.9	6.3	3.8	5.2	7.8	1.4	2.4	4.7	2.3	3.6	6.3
Djibouti	0.74	Present day	--	19	--	--	21	--	--	0.01	--	--	0.21	--	--	0.31	--	--	0.47	--	--	0.07	--	--	0.25	--
Djibouti	0.74	K14_rcp26_2050	20	20	21	22	22	23	0.08	0.13	0.18	0.29	0.33	0.38	0.37	0.41	0.44	0.52	0.56	0.60	0.10	0.13	0.21	0.27	0.28	0.28
Djibouti	0.74	K14_rcp26_2100	21	21	23	22	23	25	0.14	0.26	0.41	0.35	0.45	0.56	0.42	0.50	0.62	0.57	0.71	1.00	0.16	0.27	0.29	0.28	0.29	0.48
Djibouti	0.74	K14_rcp45_2050	20	20	21	22	22	23	0.09	0.13	0.19	0.29	0.34	0.39	0.37	0.41	0.45	0.53	0.56	0.60	0.10	0.14	0.22	0.27	0.28	0.28
Djibouti	0.74	K14_rcp45_2100	21	22	23	22	24	26	0.16	0.30	0.45	0.37	0.48	0.60	0.43	0.53	0.72	0.59	0.79	1.1	0.18	0.28	0.29	0.28	0.29	0.51
Djibouti	0.74	K14_rcp85_2050	20	21	21	22	22	23	0.10	0.15	0.20	0.30	0.35	0.41	0.38	0.42	0.46	0.53	0.57	0.61	0.10	0.16	0.24	0.28	0.28	0.29
Djibouti	0.74	K14_rcp85_2100	21	23	25	23	25	27	0.24	0.39	0.53	0.43	0.54	0.68	0.49	0.60	0.93	0.67	0.95	1.3	0.26	0.28	0.41	0.29	0.43	0.57
Djibouti	0.74	K17_rcp26_2050	20	20	21	21	22	23	0.03	0.10	0.20	0.23	0.31	0.40	0.33	0.39	0.46	0.48	0.54	0.61	0.08	0.10	0.23	0.26	0.28	0.29
Djibouti	0.74	K17_rcp26_2100	20	21	23	22	23	25	0.06	0.23	0.44	0.26	0.43	0.58	0.35	0.48	0.68	0.51	0.67	1.1	0.09	0.26	0.29	0.27	0.29	0.50
Djibouti	0.74	K17_rcp45_2050	20	20	21	21	22	23	0.03	0.11	0.21	0.24	0.32	0.41	0.33	0.39	0.46	0.49	0.55	0.62	0.08	0.11	0.25	0.26	0.28	0.29
Djibouti	0.74	K17_rcp45_2100	21	23	26	22	25	28	0.16	0.38	0.60	0.36	0.54	0.86	0.43	0.59	1.1	0.58	0.95	2.0	0.18	0.28	0.52	0.28	0.43	0.78
Djibouti	0.74	K17_rcp85_2050	20	20	21	21	22	23	0.05	0.13	0.23	0.25	0.33	0.43	0.34	0.41	0.48	0.50	0.56	0.65	0.08	0.13	0.26	0.27	0.28	0.29
Djibouti	0.74	K17_rcp85_2100	22	25	31	24	28	33	0.34	0.56	1.2	0.50	0.71	1.8	0.56	1.00	3.4	0.86	1.4	5.4	0.28	0.48	1.2	0.34	0.59	1.6
Dominica	0.07	Present day	--	0.44	--	--	0.46	--	--	0.87	--	--	0.88	--	--	1.8	--	--	1.8	--	--	1.5	--	--	1.5	--
Dominica	0.07	K14_rcp26_2050	0.46	0.52	0.71	0.48	0.60	0.85	0.88	0.93	0.98	0.90	0.95	1.00	1.8	1.9	2.0	1.9	2.0	2.1	1.5	1.6	2.0	1.5	1.8	2.2
Dominica	0.07	K14_rcp26_2100	0.47	0.83	2.2	0.49	1.1	2.3	0.89	1.00	1.1	0.91	1.00	1.2	1.8	2.1	2.4	1.9	2.1	2.4	1.5	2.2	2.5	1.6	2.2	2.5
Dominica	0.07	K14_rcp45_2050	0.46	0.53	0.72	0.48	0.60	0.87	0.88	0.93	0.98	0.90	0.95	1.00	1.8	1.9	2.0	1.9	2.0	2.1	1.5	1.6	2.1	1.5	1.8	2.2
Dominica	0.07	K14_rcp45_2100	0.49	1.1	2.4	0.51	1.3	2.6	0.91	1.00	1.2	0.93	1.00	1.2	1.9	2.1	2.4	1.9	2.2	2.5	1.6	2.3	2.5	1.6	2.3	2.5
Dominica	0.07	K14_rcp85_2050	0.47	0.55	0.74	0.49	0.62	0.96	0.89	0.94	0.99	0.91	0.96	1.00	1.8	1.9	2.1	1.9	2.0	2.1	1.5	1.7	2.1	1.6	1.8	2.2
Dominica	0.07	K14_rcp85_2100	0.56	1.6	2.9	0.63	1.8	3.1	0.94	1.1	1.3	0.96	1.1	1.3	1.9	2.2	2.6	2.0	2.3	2.6	1.7	2.4	2.6	1.9	2.4	2.7
Dominica	0.07	K17_rcp26_2050	0.44	0.52	0.86	0.46	0.59	1.1	0.87	0.93	1.00	0.89	0.95	1.00	1.8	1.9	2.1	1.8	2.0	2.1	1.5	1.6	2.2	1.5	1.7	2.3
Dominica	0.07	K17_rcp26_2100	0.45	1.00	2.7	0.48	1.2	2.8	0.88	1.00	1.2	0.90	1.00	1.2	1.8	2.1	2.5	1.8	2.2	2.6	1.5	2.2	2.5	1.5	2.3	2.6
Dominica	0.07	K17_rcp45_2050	0.44	0.53	0.92	0.47	0.60	1.2	0.87	0.93	1.00	0.89	0.95	1.00	1.8	1.9	2.1	1.8	2.0	2.2	1.5	1.6	2.2	1.5	1.8	2.3
Dominica	0.07	K17_rcp45_2100	0.59	2.1	5.2	0.66	2.3	5.7	0.95	1.1	1.5	0.97	1.2	1.5	2.0	2.4	2.9	2.0	2.4	2.9	1.7	2.5	2.9	1.9	2.5	2.9
Dominica	0.07	K17_rcp85_2050	0.45	0.58	1.1	0.48	0.65	1.3	0.88	0.95	1.00	0.90	0.97	1.00	1.8	2.0	2.1	1.8	2.0	2.2	1.5	1.7	2.2	1.5	1.9	2.3
Dominica	0.07	K17_rcp85_2100	1.5	3.8	7.5	1.7	4.2	7.6	1.1	1.4	2.1	1.1	1.4	2.2	2.2	2.7	3.5	2.3	2.8	3.6	2.4	2.7	3.4	2.4	2.8	3.5
Dominican Republic	9.8	Present day	--	0.43	--	--	0.45	--	--	0.03	--	--	0.03	--	--	0.18	--	--	0.19	--	--	0.04	--	--	0.05	--
Dominican Republic	9.8	K14_rcp26_2050	0.45	0.47	0.51	0.46	0.49	0.53	0.04	0.04	0.05	0.04	0.05	0.06	0.19	0.20	0.21	0.20	0.21	0.22	0.05	0.05	0.06	0.05	0.06	0.07
Dominican Republic	9.8	K14_rcp26_2100	0.45	0.53	0.68	0.47	0.56	0.71	0.04	0.06	0.08	0.04	0.06	0.09	0.19	0.22	0.25	0.20	0.23	0.26	0.05	0.07	0.11	0.05	0.08	0.12
Dominican Republic	9.8	K14_rcp45_2050	0.44	0.47	0.51	0.46	0.49	0.54	0.03	0.04	0.05	0.04	0.05	0.06	0.19	0.20	0.21	0.19	0.21	0.22	0.05	0.05	0.06	0.05	0.06	0.07
Dominican Republic	9.8	K14_rcp45_2100	0.46	0.55	0.71	0.47	0.59	0.74	0.04	0.06	0.09	0.04	0.07	0.10	0.20	0.22	0.26	0.20	0.23	0.27	0.05	0.08	0.12	0.06	0.09	0.13
Dominican Republic	9.8	K14_rcp85_2050	0.45	0.48	0.52	0.46	0.50	0.55	0.04	0.04	0.05	0.04	0.05	0.06	0.19	0.20	0.22	0.20	0.21	0.22	0.05	0.06	0.07	0.05	0.06	0.07
Dominican Republic	9.8	K14_rcp85_2100	0.48	0.61	0.80	0.50	0.65	0.84	0.05	0.07	0.12	0.05	0.08	0.12	0.21	0.24	0.29	0.21	0.25	0.30	0.06	0.10	0.15	0.06	0.11	0.16
Dominican Republic	9.8	K17_rcp26_2050	0.43	0.47	0.53	0.45	0.49	0.56	0.03	0.04	0.06	0.04	0.05	0.06	0.18	0.20	0.22	0.19	0.21	0.23	0.04	0.05	0.07	0.05	0.06	0.08
Dominican Republic	9.8	K17_rcp26_2100	0.44	0.55	0.75	0.46	0.58	0.78	0.03	0.06	0.10	0.04	0.06	0.11	0.19	0.22	0.28	0.19	0.23	0.29	0.05	0.08	0.14	0.05	0.09	0.14
Dominican Republic	9.8	K17_rcp45_2050	0.43	0.47	0.54	0.45	0.49	0.57	0.03	0.04	0.06	0.04	0.05	0.06	0.18	0.20	0.22	0.19	0.21	0.23	0.04	0.05	0.07	0.05	0.06	0.08
Dominican Republic	9.8	K17_rcp45_2100	0.48	0.68	1.1	0.50	0.71	1.2	0.05	0.08	0.17	0.05	0.09	0.17	0.20	0.25	0.35	0.21	0.26	0.36	0.06	0.11	0.23	0.06	0.12	0.25
Dominican Republic	9.8	K17_rcp85_2050	0.44	0.48	0.55	0.45	0.50	0.59	0.03	0.05	0.06	0.04	0.05	0.07	0.19	0.20	0.22	0.19	0.21	0.23	0.04	0.06	0.08	0.05	0.06	0.09
Dominican Republic	9.8	K17_rcp85_2100	0.61	0.93	3.0	0.64	1.00	3.1	0.07	0.14	0.38	0.08	0.15	0.40	0.24	0.32	0.50	0.24	0.33	0.52	0.10	0.19	0.56	0.11	0.21	0.59
East Timor	1.2	Present day	--	2.2	--	--	5.7	--	--	0.72	--	--	1.6	--	--	0.14	--	--	0.30	--	--	0.45	--	--	1.2	--
East Timor	1.2	K14_rcp26_2050	2.6	2.8	3.1	6.0	6.2	6.3	0.84	0.91	0.99	1.8	1.9	2.1	0.16	0.17	0.19	0.34	0.36	0.38	0.49	0.51	0.58	1.3	1.4	1.5
East Timor	1.2	K14_rcp26_2100	2.8	3.6	5.0	6.2	6.6	7.0	0.91	1.1	1.4	1.9	2.2	2.7	0.17	0.21	0.26	0.36	0.41	0.50	0.51	0.69	1.00	1.4	1.8	2.3
East Timor	1.2	K14_rcp45_2050	2.6	2.8	3.2	6.0	6.2	6.4	0.84	0.92	1.00	1.8	1.9	2.1	0.16	0.18	0.19	0.34	0.36	0.39	0.49	0.52	0.60	1.3	1.4	1.6
East Timor	1.2	K14_rcp45_2100	3.1	4.0	5.4	6.3	6.7	7.1	0.98	1.2	1.5	2.0	2.4	2.8	0.19	0.22	0.28	0.38	0.44	0.55	0.57	0.80	1.1	1.5	1.9	2.4
East Timor	1.2	K14_rcp85_2050	2.6	2.9	3.3	6.1	6.2	6.4	0.86	0.94	1.00	1.9	2.0	2.1	0.16	0.18	0.20	0.34	0.37	0.39	0.50	0.54	0.62	1.3	1.5	1.6
East Timor	1.2	K14_rcp85_2100	3.5	4.8	6.1	6.5	6.9	7.4	1.1	1.4	1.9	2.2	2.6	3.2	0.20	0.25	0.34	0.41	0.48	0.68	0.66	0.97	1.3	1.7	2.2	2.8
East Timor	1.2	K17_rcp26_2050	2.4	2.8	3.5	5.9	6.2	6.5	0.78	0.91	1.1	1.7	1.9	2.2	0.15	0.17	0.21	0.32	0.36	0.41	0.47	0.51	0.67	1.2	1.4	1.7
East Timor	1.2	K17_rcp26_2100	2.6	4.0	5.7	6.1	6.7	7.3	0.86	1.2	1.7	1.9	2.4	3.0	0.16	0.22	0.31	0.34	0.44	0.61	0.50	0.79	1.2	1.3	1.9	2.5
East Timor	1.2	K17_rcp45_2050	2.4	2.9	3.6	5.9	6.2	6.6	0.79	0.94	1.1	1.7	2.0	2.2	0.15	0.18	0.21	0.32	0.36	0.42	0.47	0.53	0.70	1.2	1.4	1.8
East Timor	1.2	K17_rcp45_2100	3.5	5.4	6.8	6.5	7.1	7.8	1.1	1.5	2.4	2.2	2.8	3.8	0.20	0.28	0.44	0.40	0.55	0.90	0.66	1.1	2.0	1.7	2.4	4.0
East Timor	1.2	K17_rcp85_2050	2.5	3.0	3.8	6.0	6.3	6.6	0.82	0.97	1.2	1.8	2.0	2.3	0.16	0.18	0.22	0.33	0.37	0.42	0.48	0.56	0.74	1.3	1.5	1.8
East Timor	1.2	K17_rcp85_2100	5.1	6.5	7.7	7.0	7.7	8.6	1.4	2.2	3.6	2.7	3.6	4.9	0.26	0.41	0.82	0.51	0.82	1.8	1.00	1.7	3.7	2.3	3.6	5.2
Ecuador	15	Present day	--	3.1	--	--	4.8	--	--	0.10	--	--	0.27	--	--	0.14	--	--	0.22	--	--	0.37	--	--	0.68	--
Ecuador	15	K14_rcp26_2050	3.3	3.5	3.8	5.2	5.9	6.7	0.12	0.15	0.17	0.29	0.32	0.36	0.15	0.17	0.18	0.23	0.24	0.26	0.39	0.43	0.47	0.73	0.81	0.90
Ecuador	15	K14_rcp26_2100	3.4	4.1	5.2	5.6	7.0	8.1	0.13	0.20	0.29	0.31	0.42	0.63	0.16	0.19	0.23	0.24	0.29	0.40	0.41	0.53	0.73	0.78	0.97	1.5
Ecuador	15	K14_rcp45_2050	3.3	3.5	3.8	5.2	6.0	6.7	0.12	0.15	0.18	0.29	0.32	0.37	0.15	0.17	0.18	0.23	0.24	0.27	0.39	0.43	0.48	0.74	0.82	0.91
Ecuador	15	K14_rcp45_2100	3.5	4.4	5.9	6.0	7.3	8.4	0.15	0.22	0.32	0.32	0.47	0.69	0.17	0.20	0.25	0.24	0.32	0.43	0.43	0.57	0.81	0.82	1.00	1.8
Ecuador	15	K14_rcp85_2050	3.3	3.5	3.9	5.4	6.2	6.8	0.13	0.15	0.18	0.30	0.33	0.39	0.16	0.17	0.18	0.23	0.25	0.27	0.40	0.44	0.50	0.76	0.84	0.93
Ecuador	15	K14_rcp85_2100	3.9	4.8	7.1	6.8	7.8	9.4	0.18	0.27	0.44	0.38	0.58	0.85	0.18	0.22	0.31	0.27	0.37	0.51	0.49	0.67	1.00	0.93	1.3	2.2
Ecuador	15	K17_rcp26_2050	3.1	3.4	4.0	4.9	5.8	6.9	0.10	0.14	0.19	0.28	0.32	0.41	0.15	0.16	0.19	0.22	0.24	0.28	0.37	0.42	0.52	0.69	0.80	0.96
Ecuador	15	K17_rcp26_2100	3.3	4.3	6.3	5.2	7.2	8.6	0.12	0.21	0.33	0.29	0.45	0.73	0.15	0.20	0.26	0.23	0.31	0.45	0.39	0.56	0.85	0.74	1.00	1.9
Ecuador	15	K17_rcp45_2050	3.2	3.5	4.1	4.9	6.0	7.0	0.11	0.15	0.20	0.28	0.32	0.42	0.15	0.17	0.19	0.22	0.24	0.29	0.38	0.43	0.53	0.70	0.82	0.97
Ecuador	15	K17_rcp45_2100	3.8	5.4	8.3	6.7	8.2	11	0.18	0.30	0.67	0.38	0.66	1.2	0.18	0.24	0.42	0.27	0.41	0.75	0.48	0.76	1.6	0.92	1.6	2.9
Ecuador	15	K17_rcp85_2050	3.2	3.6	4.2	5.1	6.3	7.1	0.12	0.16	0.21	0.29	0.33	0.44	0.15	0.17	0.20	0.23	0.25	0.30	0.39	0.44	0.55	0.73	0.86	0.99
Ecuador	15	K17_rcp85_2100	4.9	7.9	11	8.0	10	13	0.28	0.58	1.5	0.61	1.1	2.3	0.23	0.38	0.91	0.39	0.63	1.5	0.70	1.3	3.3	1.4	2.6	4.7
Egypt	80	Present day	--	4.8	--	--	4.9	--	--	0.00	--	--	0.01	--	--	0.02	--	--	0.33	--	--	0.49	--	--	0.51	--
Egypt	80	K14_rcp26_2050	4.8	5.0	5.5	4.9	5.2	5.7	0.00	0.01	0.01	0.01	0.01	0.01	0.02	0.59	1.3	0.33	0.90	1.7	0.49	0.53	0.61	0.51	0.57	0.65
Egypt	80	K14_rcp26_2100	4.8	5.4	6.2	4.9	5.6	6.3	0.00	0.01	0.33	0.01	0.01	0.91	0.02	1.2	2.7	0.33	1.5	2.9	0.49	0.59	1.1	0.51	0.63	1.2
Egypt	80	K14_rcp45_2050	4.9	5.0	5.3	5.0	5.2	5.5	0.01	0.01	0.01	0.01	0.01	0.01	0.27	0.66	1.1	0.59	0.97	1.4	0.51	0.54	0.58	0.53	0.57	0.62
Egypt	80	K14_rcp45_2100	5.1	5.5	6.1	5.3	5.8	6.2	0.01	0.01	0.02	0.01	0.02	0.23	0.80	1.5	2.4	1.1	1.8	2.7	0.55	0.63	0.96	0.59	0.67	1.1
Egypt	80	K14_rcp85_2050	4.8	5.1	5.5	4.9	5.3	5.7	0.00	0.01	0.01	0.01	0.01	0.01	0.02	0.69	1.4	0.33	1.00	1.7	0.49	0.54	0.62	0.51	0.58	0.66
Egypt	80	K14_rcp85_2100	5.2	5.9	6.3	5.4	6.0	6.5	0.01	0.02	1.1	0.01	0.02	1.7	0.92	1.9	2.9	1.2	2.2	3.2	0.57	0.68	1.3	0.60	0.88	1.4
Egypt	80	K17_rcp26_2050	4.8	5.0	5.5	4.9	5.2	5.7	0.00	0.01	0.01	0.01	0.01	0.01	0.02	0.53	1.4	0.33	0.85	1.8	0.49	0.53	0.62	0.51	0.56	0.66
Egypt	80	K17_rcp26_2100	4.8	5.4	6.3	4.9	5.6	6.4	0.00	0.01	0.88	0.01	0.01	1.5	0.02	1.3	2.9	0.33	1.6	3.1	0.49	0.61	1.2	0.51	0.64	1.4
Egypt	80	K17_rcp45_2050	4.8	5.0	5.4	5.0	5.2	5.6	0.00	0.01	0.01	0.01	0.01	0.01	0.11	0.65	1.2	0.42	0.97	1.5	0.50	0.54	0.60	0.52	0.57	0.64
Egypt	80	K17_rcp45_2100	5.3	6.0	6.6	5.5	6.2	6.8	0.01	0.02	2.6	0.01	0.03	3.2	1.00	2.2	3.5	1.3	2.6	3.7	0.58	0.88	1.7	0.61	1.1	2.0
Egypt	80	K17_rcp85_2050	4.8	5.1	5.6	4.9	5.3	5.9	0.00	0.01	0.01	0.01	0.01	0.02	0.02	0.71	1.6	0.33	1.00	1.9	0.49	0.55	0.64	0.51	0.58	0.69
Egypt	80	K17_rcp85_2100	5.8	6.5	8.3	6.0	6.6	8.8	0.01	1.9	5.6	0.02	2.5	5.8	1.9	3.2	5.1	2.2	3.4	5.4	0.67	1.5	4.3	0.85	1.7	4.7
El Salvador	6.0	Present day	--	0.03	--	--	0.08	--	--	0.02	--	--	0.03	--	--	0.05	--	--	0.05	--	--	0.03	--	--	0.05	--
El Salvador	6.0	K14_rcp26_2050	0.03	0.04	0.05	0.10	0.12	0.14	0.02	0.02	0.03	0.04	0.04	0.05	0.05	0.05	0.05	0.06	0.06	0.06	0.03	0.04	0.05	0.06	0.07	0.08
El Salvador	6.0	K14_rcp26_2100	0.04	0.07	0.14	0.11	0.15	0.27	0.02	0.03	0.05	0.04	0.05	0.06	0.05	0.05	0.06	0.06	0.06	0.07	0.04	0.05	0.09	0.07	0.09	0.15
El Salvador	6.0	K14_rcp45_2050	0.03	0.04	0.06	0.10	0.12	0.14	0.02	0.02	0.03	0.04	0.04	0.05	0.05	0.05	0.05	0.06	0.06	0.06	0.03	0.04	0.05	0.06	0.08	0.08
El Salvador	6.0	K14_rcp45_2100	0.04	0.09	0.15	0.12	0.16	0.34	0.03	0.04	0.05	0.04	0.05	0.06	0.05	0.05	0.06	0.06	0.06	0.07	0.04	0.06	0.09	0.08	0.10	0.18
El Salvador	6.0	K14_rcp85_2050	0.04	0.04	0.06	0.10	0.12	0.14	0.02	0.03	0.03	0.04	0.04	0.05	0.05	0.05	0.05	0.06	0.06	0.06	0.04	0.04	0.05	0.07	0.08	0.09
El Salvador	6.0	K14_rcp85_2100	0.06	0.12	0.21	0.14	0.21	0.49	0.03	0.04	0.06	0.05	0.06	0.07	0.05	0.06	0.07	0.06	0.07	0.08	0.05	0.08	0.13	0.09	0.13	0.24
El Salvador	6.0	K17_rcp26_2050	0.03	0.04	0.07	0.09	0.12	0.15	0.02	0.03	0.03	0.04	0.04	0.05	0.05	0.05	0.05	0.05	0.06	0.06	0.03	0.04	0.05	0.06	0.08	0.09
El Salvador	6.0	K17_rcp26_2100	0.04	0.10	0.18	0.11	0.17	0.43	0.02	0.04	0.06	0.04	0.06	0.07	0.05	0.06	0.06	0.06	0.06	0.07	0.04	0.06	0.11	0.07	0.11	0.21
El Salvador	6.0	K17_rcp45_2050	0.03	0.04	0.08	0.09	0.12	0.15	0.02	0.03	0.03	0.04	0.04	0.05	0.05	0.05	0.05	0.05	0.06	0.06	0.03	0.04	0.05	0.06	0.08	0.09
El Salvador	6.0	K17_rcp45_2100	0.07	0.16	0.51	0.15	0.35	0.85	0.03	0.05	0.07	0.05	0.06	0.08	0.05	0.06	0.08	0.06	0.07	0.09	0.05	0.09	0.26	0.09	0.18	0.35
El Salvador	6.0	K17_rcp85_2050	0.03	0.05	0.08	0.10	0.13	0.16	0.02	0.03	0.04	0.04	0.04	0.05	0.05	0.05	0.05	0.06	0.06	0.06	0.04	0.04	0.05	0.06	0.08	0.10
El Salvador	6.0	K17_rcp85_2100	0.15	0.42	1.2	0.30	0.71	1.5	0.05	0.07	0.10	0.06	0.08	0.12	0.06	0.07	0.12	0.07	0.08	0.16	0.09	0.21	0.45	0.16	0.32	0.57
Equatorial Guinea	0.64	Present day	--	0.05	--	--	0.11	--	--	0.03	--	--	0.08	--	--	0.12	--	--	0.20	--	--	0.12	--	--	0.22	--
Equatorial Guinea	0.64	K14_rcp26_2050	0.05	0.06	0.07	0.17	0.23	0.29	0.04	0.05	0.06	0.09	0.10	0.11	0.14	0.16	0.17	0.22	0.23	0.25	0.15	0.17	0.19	0.25	0.28	0.31
Equatorial Guinea	0.64	K14_rcp26_2100	0.06	0.10	0.25	0.24	0.36	0.78	0.05	0.07	0.10	0.10	0.12	0.16	0.16	0.19	0.23	0.23	0.27	0.33	0.17	0.21	0.28	0.28	0.39	0.58
Equatorial Guinea	0.64	K14_rcp45_2050	0.05	0.06	0.08	0.18	0.24	0.30	0.04	0.05	0.06	0.09	0.10	0.11	0.14	0.16	0.17	0.22	0.23	0.25	0.15	0.17	0.19	0.25	0.28	0.32
Equatorial Guinea	0.64	K14_rcp45_2100	0.07	0.12	0.31	0.27	0.46	0.93	0.06	0.08	0.11	0.11	0.13	0.17	0.16	0.20	0.25	0.24	0.29	0.35	0.18	0.23	0.33	0.29	0.45	0.63
Equatorial Guinea	0.64	K14_rcp85_2050	0.06	0.07	0.08	0.19	0.26	0.32	0.05	0.06	0.07	0.09	0.10	0.12	0.15	0.16	0.18	0.22	0.24	0.25	0.16	0.18	0.20	0.26	0.28	0.34
Equatorial Guinea	0.64	K14_rcp85_2100	0.09	0.21	0.52	0.33	0.69	1.4	0.07	0.10	0.14	0.12	0.15	0.20	0.18	0.23	0.29	0.26	0.32	0.39	0.21	0.26	0.47	0.36	0.54	0.81
Equatorial Guinea	0.64	K17_rcp26_2050	0.05	0.06	0.08	0.12	0.21	0.32	0.04	0.05	0.07	0.08	0.10	0.12	0.13	0.15	0.18	0.21	0.23	0.26	0.13	0.16	0.20	0.23	0.27	0.35
Equatorial Guinea	0.64	K17_rcp26_2100	0.05	0.10	0.32	0.15	0.36	0.96	0.04	0.07	0.11	0.09	0.12	0.17	0.14	0.19	0.25	0.21	0.27	0.35	0.14	0.21	0.34	0.24	0.39	0.64
Equatorial Guinea	0.64	K17_rcp45_2050	0.05	0.06	0.08	0.13	0.22	0.33	0.04	0.05	0.07	0.09	0.10	0.12	0.13	0.15	0.18	0.21	0.23	0.26	0.13	0.17	0.20	0.23	0.27	0.35
Equatorial Guinea	0.64	K17_rcp45_2100	0.07	0.24	0.87	0.29	0.76	1.8	0.06	0.10	0.16	0.11	0.16	0.27	0.17	0.23	0.34	0.24	0.32	0.48	0.19	0.28	0.61	0.31	0.57	1.1
Equatorial Guinea	0.64	K17_rcp85_2050	0.05	0.06	0.09	0.14	0.25	0.35	0.04	0.05	0.07	0.09	0.10	0.12	0.14	0.16	0.19	0.21	0.23	0.27	0.14	0.17	0.21	0.24	0.28	0.38
Equatorial Guinea	0.64	K17_rcp85_2100	0.17	0.70	2.2	0.61	1.6	3.0	0.09	0.15	0.34	0.15	0.24	0.55	0.22	0.32	0.56	0.31	0.44	0.82	0.25	0.55	1.3	0.51	0.93	1.7
Eritrea	5.8	Present day	--	0.02	--	--	0.04	--	--	0.01	--	--	0.03	--	--	0.04	--	--	0.06	--	--	0.02	--	--	0.03	--
Eritrea	5.8	K14_rcp26_2050	0.02	0.03	0.05	0.07	0.09	0.11	0.02	0.02	0.03	0.03	0.04	0.05	0.05	0.05	0.06	0.06	0.07	0.07	0.03	0.03	0.03	0.03	0.03	0.04
Eritrea	5.8	K14_rcp26_2100	0.03	0.07	0.14	0.08	0.16	0.44	0.02	0.04	0.05	0.04	0.05	0.07	0.05	0.06	0.08	0.07	0.08	0.10	0.03	0.03	0.04	0.03	0.04	0.07
Eritrea	5.8	K14_rcp45_2050	0.02	0.03	0.05	0.07	0.09	0.11	0.02	0.02	0.03	0.03	0.04	0.05	0.05	0.05	0.06	0.06	0.07	0.07	0.03	0.03	0.03	0.03	0.03	0.04
Eritrea	5.8	K14_rcp45_2100	0.04	0.09	0.23	0.10	0.24	0.51	0.03	0.04	0.06	0.04	0.06	0.08	0.06	0.07	0.08	0.07	0.08	0.10	0.03	0.03	0.05	0.03	0.05	0.08
Eritrea	5.8	K14_rcp85_2050	0.02	0.04	0.06	0.07	0.09	0.12	0.02	0.02	0.03	0.03	0.04	0.05	0.05	0.05	0.06	0.06	0.07	0.08	0.03	0.03	0.03	0.03	0.03	0.04
Eritrea	5.8	K14_rcp85_2100	0.07	0.12	0.42	0.12	0.38	0.77	0.03	0.05	0.07	0.05	0.07	0.09	0.06	0.08	0.10	0.08	0.09	0.12	0.03	0.04	0.07	0.04	0.07	0.08
Eritrea	5.8	K17_rcp26_2050	0.02	0.02	0.07	0.04	0.07	0.13	0.01	0.02	0.03	0.03	0.04	0.05	0.04	0.05	0.06	0.06	0.06	0.08	0.02	0.03	0.03	0.03	0.03	0.04
Eritrea	5.8	K17_rcp26_2100	0.02	0.06	0.29	0.04	0.12	0.58	0.01	0.03	0.07	0.03	0.05	0.09	0.04	0.06	0.09	0.06	0.08	0.11	0.02	0.03	0.07	0.03	0.04	0.08
Eritrea	5.8	K17_rcp45_2050	0.02	0.03	0.06	0.05	0.08	0.11	0.01	0.02	0.03	0.03	0.04	0.05	0.04	0.05	0.06	0.06	0.07	0.07	0.02	0.03	0.03	0.03	0.03	0.04
Eritrea	5.8	K17_rcp45_2100	0.04	0.12	0.58	0.10	0.37	1.1	0.03	0.05	0.08	0.04	0.07	0.11	0.06	0.08	0.11	0.07	0.09	0.13	0.03	0.04	0.08	0.03	0.07	0.10
Eritrea	5.8	K17_rcp85_2050	0.02	0.03	0.08	0.04	0.08	0.15	0.01	0.02	0.04	0.03	0.04	0.05	0.04	0.05	0.06	0.06	0.07	0.08	0.02	0.03	0.03	0.03	0.03	0.04
Eritrea	5.8	K17_rcp85_2100	0.10	0.46	1.6	0.32	0.88	1.8	0.04	0.08	0.15	0.06	0.10	0.19	0.07	0.10	0.16	0.09	0.12	0.19	0.04	0.07	0.13	0.06	0.09	0.18
Estonia	1.3	Present day	--	0.01	--	--	0.04	--	--	0.01	--	--	0.11	--	--	0.04	--	--	0.12	--	--	0.01	--	--	0.07	--
Estonia	1.3	K14_rcp26_2050	0.01	0.01	0.02	0.04	0.05	0.09	0.01	0.03	0.07	0.11	0.12	0.16	0.04	0.05	0.08	0.12	0.13	0.17	0.01	0.01	0.03	0.07	0.10	0.19
Estonia	1.3	K14_rcp26_2100	0.01	0.01	0.04	0.04	0.05	0.16	0.01	0.03	0.11	0.11	0.13	0.21	0.04	0.05	0.11	0.12	0.13	0.22	0.01	0.01	0.08	0.07	0.12	0.23
Estonia	1.3	K14_rcp45_2050	0.01	0.01	0.02	0.04	0.05	0.08	0.01	0.03	0.06	0.11	0.13	0.16	0.04	0.05	0.08	0.12	0.13	0.16	0.01	0.01	0.02	0.07	0.11	0.19
Estonia	1.3	K14_rcp45_2100	0.01	0.02	0.05	0.04	0.08	0.19	0.01	0.06	0.12	0.11	0.15	0.23	0.04	0.07	0.13	0.12	0.15	0.25	0.01	0.02	0.10	0.07	0.18	0.25
Estonia	1.3	K14_rcp85_2050	0.01	0.01	0.02	0.04	0.05	0.11	0.01	0.03	0.08	0.11	0.13	0.18	0.04	0.05	0.09	0.12	0.14	0.19	0.01	0.01	0.03	0.07	0.12	0.21
Estonia	1.3	K14_rcp85_2100	0.01	0.02	0.10	0.04	0.12	0.32	0.01	0.09	0.17	0.11	0.18	0.29	0.04	0.10	0.18	0.12	0.19	0.32	0.01	0.04	0.20	0.07	0.21	0.35
Estonia	1.3	K17_rcp26_2050	0.01	0.01	0.03	0.04	0.05	0.13	0.01	0.03	0.09	0.11	0.12	0.19	0.04	0.05	0.11	0.12	0.13	0.21	0.01	0.01	0.05	0.07	0.10	0.22
Estonia	1.3	K17_rcp26_2100	0.01	0.01	0.08	0.04	0.06	0.28	0.01	0.05	0.16	0.11	0.14	0.28	0.04	0.06	0.16	0.12	0.14	0.30	0.01	0.02	0.19	0.07	0.15	0.31
Estonia	1.3	K17_rcp45_2050	0.01	0.01	0.02	0.04	0.06	0.10	0.01	0.04	0.07	0.11	0.13	0.17	0.04	0.06	0.09	0.12	0.14	0.18	0.01	0.02	0.03	0.07	0.13	0.20
Estonia	1.3	K17_rcp45_2100	0.01	0.04	0.19	0.06	0.17	0.45	0.04	0.11	0.23	0.13	0.22	0.35	0.05	0.12	0.25	0.13	0.23	0.40	0.01	0.08	0.25	0.12	0.23	0.48
Estonia	1.3	K17_rcp85_2050	0.01	0.01	0.03	0.04	0.06	0.15	0.01	0.04	0.10	0.11	0.14	0.20	0.04	0.06	0.11	0.12	0.14	0.22	0.01	0.02	0.06	0.07	0.14	0.23
Estonia	1.3	K17_rcp85_2100	0.02	0.15	0.70	0.12	0.40	1.9	0.08	0.21	0.44	0.18	0.33	0.59	0.09	0.22	0.51	0.19	0.36	0.74	0.04	0.23	0.58	0.21	0.44	0.87
Falkland Islands	0.00	Present day	--	0.56	--	--	1.5	--	--	0.34	--	--	0.62	--	--	1.5	--	--	1.9	--	--	0.31	--	--	0.90	--
Falkland Islands	0.00	K14_rcp26_2050	0.65	0.78	0.93	1.7	1.9	2.2	0.37	0.44	0.47	0.68	0.72	0.78	1.6	1.6	1.7	2.0	2.1	2.2	0.47	0.59	0.72	0.93	0.97	1.00
Falkland Islands	0.00	K14_rcp26_2100	0.72	1.1	1.7	1.8	2.4	3.5	0.40	0.53	0.65	0.72	0.84	1.1	1.6	1.8	2.0	2.0	2.2	2.5	0.53	0.81	0.93	0.97	1.1	1.4
Falkland Islands	0.00	K14_rcp45_2050	0.65	0.78	0.97	1.7	1.9	2.2	0.40	0.44	0.50	0.68	0.72	0.78	1.6	1.7	1.7	2.0	2.1	2.2	0.47	0.62	0.72	0.93	0.97	1.00
Falkland Islands	0.00	K14_rcp45_2100	0.81	1.3	1.9	2.0	2.7	4.0	0.44	0.56	0.72	0.75	0.93	1.2	1.7	1.8	2.1	2.1	2.3	2.6	0.65	0.87	0.97	0.97	1.2	1.5
Falkland Islands	0.00	K14_rcp85_2050	0.72	0.81	1.00	1.8	2.0	2.3	0.40	0.47	0.50	0.68	0.75	0.81	1.6	1.7	1.7	2.0	2.1	2.2	0.50	0.65	0.78	0.93	0.97	1.00
Falkland Islands	0.00	K14_rcp85_2100	1.1	1.7	2.6	2.4	3.5	5.0	0.53	0.65	0.90	0.84	1.1	1.5	1.8	2.0	2.3	2.2	2.5	2.8	0.81	0.93	1.2	1.1	1.4	1.7
Falkland Islands	0.00	K17_rcp26_2050	0.65	0.78	0.97	1.7	1.9	2.2	0.37	0.44	0.50	0.68	0.72	0.78	1.6	1.6	1.7	2.0	2.1	2.2	0.44	0.59	0.75	0.93	0.97	1.00
Falkland Islands	0.00	K17_rcp26_2100	0.75	1.2	1.9	1.9	2.6	4.0	0.44	0.56	0.72	0.72	0.90	1.2	1.6	1.8	2.1	2.1	2.3	2.6	0.56	0.84	0.97	0.97	1.1	1.5
Falkland Islands	0.00	K17_rcp45_2050	0.65	0.78	1.00	1.7	2.0	2.3	0.37	0.44	0.50	0.68	0.75	0.81	1.6	1.7	1.7	2.0	2.1	2.2	0.44	0.62	0.75	0.93	0.97	1.00
Falkland Islands	0.00	K17_rcp45_2100	0.90	1.6	2.8	2.1	3.4	5.2	0.47	0.65	0.97	0.78	1.1	1.6	1.7	2.0	2.3	2.1	2.5	2.9	0.72	0.93	1.2	1.00	1.4	1.7
Falkland Islands	0.00	K17_rcp85_2050	0.72	0.84	1.1	1.8	2.1	2.5	0.40	0.47	0.53	0.68	0.75	0.87	1.6	1.7	1.8	2.0	2.1	2.2	0.50	0.68	0.81	0.93	0.97	1.1
Falkland Islands	0.00	K17_rcp85_2100	1.3	2.4	5.0	2.8	4.9	6.7	0.59	0.87	1.5	0.97	1.4	2.2	1.9	2.2	2.8	2.3	2.8	3.4	0.87	1.1	1.7	1.2	1.6	2.5
Fiji	0.86	Present day	--	2.0	--	--	3.5	--	--	1.5	--	--	2.0	--	--	1.7	--	--	2.2	--	--	5.6	--	--	7.3	--
Fiji	0.86	K14_rcp26_2050	2.9	3.2	3.7	4.6	5.5	6.4	1.8	1.9	2.1	2.3	2.4	2.6	1.9	2.1	2.2	2.4	2.5	2.7	6.6	7.0	7.5	8.2	8.6	9.1
Fiji	0.86	K14_rcp26_2100	3.4	5.1	8.1	5.9	7.9	11	2.0	2.4	2.9	2.5	2.9	3.7	2.1	2.5	3.0	2.6	3.0	3.9	7.3	8.4	10	8.9	10	11
Fiji	0.86	K14_rcp45_2050	2.8	3.3	3.8	4.6	5.6	6.6	1.8	2.0	2.1	2.3	2.4	2.6	1.9	2.1	2.2	2.4	2.6	2.7	6.6	7.1	7.6	8.2	8.7	9.2
Fiji	0.86	K14_rcp45_2100	3.6	5.9	9.0	6.3	8.5	12	2.1	2.5	3.2	2.6	3.1	4.0	2.2	2.6	3.3	2.7	3.2	4.2	7.5	8.8	11	9.0	10	12
Fiji	0.86	K14_rcp85_2050	2.9	3.4	3.9	4.8	5.8	6.9	1.8	2.0	2.2	2.3	2.5	2.7	2.0	2.1	2.3	2.4	2.6	2.8	6.7	7.2	7.8	8.3	8.8	9.3
Fiji	0.86	K14_rcp85_2100	4.4	7.5	12	7.3	10	15	2.3	2.8	3.9	2.8	3.5	4.7	2.4	2.9	4.1	2.9	3.7	4.9	8.1	9.7	12	9.6	11	13
Fiji	0.86	K17_rcp26_2050	2.6	3.2	4.1	4.1	5.4	7.1	1.7	1.9	2.2	2.2	2.4	2.7	1.8	2.1	2.4	2.3	2.5	2.8	6.3	7.0	8.0	7.9	8.6	9.5
Fiji	0.86	K17_rcp26_2100	3.3	5.9	9.6	5.6	8.4	13	1.9	2.5	3.4	2.4	3.0	4.2	2.1	2.6	3.5	2.6	3.1	4.4	7.1	8.8	11	8.6	10	12
Fiji	0.86	K17_rcp45_2050	2.6	3.3	4.4	4.1	5.6	7.3	1.7	2.0	2.3	2.2	2.5	2.8	1.9	2.1	2.4	2.3	2.6	2.9	6.3	7.1	8.1	7.9	8.7	9.6
Fiji	0.86	K17_rcp45_2100	4.5	8.6	15	7.4	12	17	2.3	3.1	4.8	2.8	3.9	5.8	2.4	3.2	5.1	2.9	4.1	6.2	8.1	10	13	9.6	12	14
Fiji	0.86	K17_rcp85_2050	2.8	3.5	4.8	4.4	6.0	7.6	1.8	2.0	2.3	2.3	2.5	2.8	1.9	2.2	2.4	2.4	2.6	2.9	6.5	7.3	8.3	8.1	8.9	9.8
Fiji	0.86	K17_rcp85_2100	8.0	14	20	11	16	21	2.9	4.4	7.7	3.7	5.3	8.9	3.0	4.7	8.1	3.9	5.6	9.4	10	12	16	11	14	17
Finland	2.2	Present day	--	0.00	--	--	0.01	--	--	0.01	--	--	0.01	--	--	0.61	--	--	0.81	--	--	0.03	--	--	0.05	--
Finland	2.2	K14_rcp26_2050	0.00	0.00	0.01	0.01	0.01	0.01	0.01	0.01	0.01	0.01	0.01	0.01	0.61	0.62	0.69	0.81	0.82	0.89	0.03	0.03	0.04	0.05	0.05	0.07
Finland	2.2	K14_rcp26_2100	0.00	0.00	0.01	0.01	0.01	0.02	0.01	0.01	0.01	0.01	0.01	0.01	0.61	0.61	0.73	0.81	0.81	0.94	0.03	0.03	0.05	0.05	0.05	0.08
Finland	2.2	K14_rcp45_2050	0.00	0.00	0.01	0.01	0.01	0.01	0.01	0.01	0.01	0.01	0.01	0.01	0.61	0.62	0.68	0.81	0.82	0.89	0.03	0.03	0.03	0.05	0.06	0.07
Finland	2.2	K14_rcp45_2100	0.00	0.00	0.01	0.01	0.01	0.01	0.01	0.01	0.01	0.01	0.01	0.01	0.61	0.65	0.78	0.81	0.85	0.99	0.03	0.03	0.05	0.05	0.06	0.08
Finland	2.2	K14_rcp85_2050	0.00	0.00	0.01	0.01	0.01	0.01	0.01	0.01	0.01	0.01	0.01	0.01	0.61	0.63	0.71	0.81	0.83	0.91	0.03	0.03	0.04	0.05	0.06	0.07
Finland	2.2	K14_rcp85_2100	0.00	0.01	0.01	0.01	0.01	0.02	0.01	0.01	0.01	0.01	0.01	0.02	0.61	0.70	0.89	0.81	0.91	1.1	0.03	0.04	0.07	0.05	0.07	0.09
Finland	2.2	K17_rcp26_2050	0.00	0.00	0.01	0.01	0.01	0.01	0.01	0.01	0.01	0.01	0.01	0.01	0.61	0.61	0.74	0.81	0.81	0.95	0.03	0.03	0.04	0.05	0.05	0.08
Finland	2.2	K17_rcp26_2100	0.00	0.00	0.01	0.01	0.01	0.02	0.01	0.01	0.01	0.01	0.01	0.01	0.61	0.61	0.84	0.81	0.82	1.1	0.03	0.03	0.06	0.05	0.05	0.08
Finland	2.2	K17_rcp45_2050	0.00	0.00	0.01	0.01	0.01	0.01	0.01	0.01	0.01	0.01	0.01	0.01	0.61	0.62	0.70	0.81	0.83	0.91	0.03	0.03	0.04	0.05	0.06	0.07
Finland	2.2	K17_rcp45_2100	0.00	0.01	0.01	0.01	0.01	0.03	0.01	0.01	0.01	0.01	0.01	0.02	0.61	0.74	0.96	0.81	0.96	1.2	0.03	0.04	0.08	0.05	0.08	0.10
Finland	2.2	K17_rcp85_2050	0.00	0.00	0.01	0.01	0.01	0.01	0.01	0.01	0.01	0.01	0.01	0.01	0.61	0.63	0.76	0.81	0.83	0.97	0.03	0.03	0.05	0.05	0.06	0.08
Finland	2.2	K17_rcp85_2100	0.01	0.01	0.03	0.01	0.02	0.05	0.01	0.01	0.02	0.01	0.02	0.03	0.68	0.92	1.3	0.89	1.1	1.5	0.03	0.07	0.11	0.07	0.09	0.14
France	63	Present day	--	0.48	--	--	1.4	--	--	0.41	--	--	0.91	--	--	0.38	--	--	0.75	--	--	0.13	--	--	0.59	--
France	63	K14_rcp26_2050	0.51	0.59	0.71	1.5	1.6	1.7	0.43	0.49	0.56	0.93	0.99	1.1	0.39	0.45	0.52	0.77	0.85	0.95	0.15	0.20	0.27	0.62	0.69	0.77
France	63	K14_rcp26_2100	0.54	0.72	1.1	1.5	1.7	2.1	0.46	0.57	0.73	0.95	1.1	1.3	0.41	0.51	0.67	0.79	0.95	1.2	0.17	0.27	0.40	0.64	0.78	0.98
France	63	K14_rcp45_2050	0.52	0.60	0.70	1.5	1.6	1.7	0.44	0.50	0.56	0.94	1.00	1.1	0.40	0.45	0.50	0.79	0.85	0.93	0.16	0.20	0.26	0.63	0.70	0.77
France	63	K14_rcp45_2100	0.58	0.79	1.2	1.6	1.8	2.2	0.49	0.61	0.76	0.99	1.1	1.3	0.45	0.55	0.68	0.85	1.00	1.2	0.20	0.31	0.42	0.69	0.83	1.00
France	63	K14_rcp85_2050	0.53	0.61	0.73	1.5	1.6	1.8	0.45	0.51	0.58	0.95	1.00	1.1	0.40	0.46	0.53	0.79	0.87	0.97	0.16	0.21	0.28	0.63	0.71	0.79
France	63	K14_rcp85_2100	0.63	0.93	1.4	1.6	2.0	2.4	0.53	0.67	0.87	1.00	1.2	1.4	0.48	0.60	0.78	0.89	1.1	1.3	0.23	0.36	0.55	0.73	0.91	1.1
France	63	K17_rcp26_2050	0.48	0.58	0.75	1.4	1.6	1.8	0.41	0.49	0.59	0.91	0.99	1.1	0.38	0.44	0.54	0.75	0.84	0.98	0.13	0.19	0.29	0.59	0.68	0.80
France	63	K17_rcp26_2100	0.51	0.76	1.2	1.5	1.8	2.3	0.44	0.59	0.80	0.94	1.1	1.3	0.40	0.53	0.72	0.78	0.98	1.3	0.15	0.30	0.45	0.62	0.81	1.1
France	63	K17_rcp45_2050	0.50	0.59	0.75	1.5	1.6	1.8	0.42	0.50	0.58	0.92	1.00	1.1	0.39	0.45	0.53	0.76	0.85	0.97	0.14	0.20	0.29	0.61	0.70	0.80
France	63	K17_rcp45_2100	0.67	1.1	1.8	1.7	2.1	2.8	0.55	0.74	1.1	1.1	1.3	1.7	0.50	0.66	1.00	0.92	1.2	1.6	0.26	0.41	0.78	0.76	0.99	1.3
France	63	K17_rcp85_2050	0.52	0.62	0.79	1.5	1.6	1.8	0.44	0.52	0.61	0.94	1.00	1.1	0.39	0.47	0.55	0.78	0.88	1.00	0.15	0.22	0.32	0.62	0.72	0.83
France	63	K17_rcp85_2100	0.97	1.6	2.8	2.0	2.6	3.6	0.70	1.00	1.6	1.2	1.6	2.2	0.63	0.91	1.5	1.1	1.5	2.0	0.38	0.69	1.3	0.94	1.3	1.8
French Guiana	0.17	Present day	--	0.54	--	--	1.6	--	--	0.61	--	--	1.4	--	--	0.51	--	--	0.64	--	--	1.4	--	--	2.2	--
French Guiana	0.17	K14_rcp26_2050	0.87	1.3	1.4	1.7	2.0	2.3	0.78	0.99	1.2	1.6	1.8	2.0	0.54	0.57	0.61	0.67	0.71	0.74	1.6	1.8	2.0	2.4	2.8	3.3
French Guiana	0.17	K14_rcp26_2100	1.00	1.5	2.3	1.8	2.5	4.6	0.86	1.4	2.0	1.7	2.2	2.7	0.55	0.64	0.74	0.68	0.77	2.7	1.7	2.1	3.3	2.5	3.6	4.8
French Guiana	0.17	K14_rcp45_2050	0.89	1.3	1.4	1.7	2.0	2.3	0.79	1.00	1.2	1.6	1.8	2.0	0.54	0.58	0.61	0.67	0.71	0.75	1.6	1.9	2.0	2.4	2.8	3.3
French Guiana	0.17	K14_rcp45_2100	1.2	1.7	2.6	1.9	2.9	6.5	0.96	1.5	2.2	1.8	2.3	2.9	0.57	0.66	0.90	0.70	1.2	3.2	1.8	2.4	3.7	2.7	3.9	5.2
French Guiana	0.17	K14_rcp85_2050	0.95	1.3	1.5	1.8	2.0	2.4	0.82	1.1	1.3	1.6	1.8	2.1	0.55	0.58	0.62	0.68	0.72	0.75	1.7	1.9	2.1	2.5	2.9	3.4
French Guiana	0.17	K14_rcp85_2100	1.4	2.0	3.9	2.3	3.8	15	1.2	1.8	2.6	2.0	2.6	3.3	0.61	0.71	2.2	0.74	2.1	4.4	2.0	2.9	4.4	3.2	4.4	6.3
French Guiana	0.17	K17_rcp26_2050	0.75	1.3	1.5	1.7	2.0	2.5	0.72	1.00	1.4	1.5	1.8	2.2	0.53	0.58	0.64	0.66	0.71	0.77	1.5	1.8	2.1	2.3	2.8	3.6
French Guiana	0.17	K17_rcp26_2100	0.97	1.6	2.9	1.8	2.9	9.0	0.83	1.5	2.3	1.6	2.3	3.0	0.55	0.66	1.2	0.68	1.1	3.5	1.7	2.3	3.9	2.5	3.8	5.4
French Guiana	0.17	K17_rcp45_2050	0.78	1.3	1.5	1.7	2.0	2.6	0.73	1.00	1.4	1.5	1.8	2.2	0.53	0.58	0.64	0.66	0.71	0.80	1.6	1.9	2.1	2.4	2.9	3.6
French Guiana	0.17	K17_rcp45_2100	1.4	2.4	12	2.3	4.9	28	1.2	2.1	3.1	2.0	2.8	4.0	0.61	0.76	4.0	0.75	2.8	6.0	2.0	3.5	5.7	3.3	5.0	8.5
French Guiana	0.17	K17_rcp85_2050	0.90	1.4	1.6	1.7	2.1	2.8	0.79	1.1	1.5	1.6	1.9	2.3	0.54	0.59	0.65	0.67	0.72	1.00	1.6	1.9	2.3	2.5	3.0	3.7
French Guiana	0.17	K17_rcp85_2100	2.1	7.0	34	4.1	23	38	1.9	2.9	4.8	2.6	3.7	6.0	0.72	3.2	7.5	2.3	5.5	10	3.0	5.2	11	4.6	7.9	15
French Polynesia	0.28	Present day	--	2.6	--	--	3.3	--	--	2.1	--	--	2.2	--	--	1.3	--	--	1.5	--	--	1.1	--	--	1.5	--
French Polynesia	0.28	K14_rcp26_2050	3.1	3.5	3.9	3.8	4.2	4.7	2.2	2.2	2.3	2.3	2.4	2.4	1.4	1.5	1.6	1.6	1.6	1.7	1.4	1.6	1.6	1.6	1.6	1.7
French Polynesia	0.28	K14_rcp26_2100	3.5	4.6	7.8	4.2	5.7	10	2.2	2.4	2.7	2.4	2.5	2.9	1.5	1.7	2.0	1.6	1.8	2.1	1.6	1.6	1.9	1.6	1.7	2.2
French Polynesia	0.28	K14_rcp45_2050	3.1	3.5	4.0	3.8	4.2	4.8	2.2	2.2	2.3	2.3	2.4	2.4	1.4	1.5	1.6	1.6	1.6	1.7	1.4	1.6	1.6	1.6	1.6	1.7
French Polynesia	0.28	K14_rcp45_2100	3.7	5.1	9.1	4.4	6.5	12	2.3	2.5	2.8	2.4	2.6	3.0	1.5	1.8	2.1	1.7	1.9	2.3	1.6	1.7	2.0	1.6	1.8	2.5
French Polynesia	0.28	K14_rcp85_2050	3.2	3.6	4.1	3.9	4.3	5.0	2.2	2.3	2.3	2.3	2.4	2.5	1.5	1.5	1.6	1.6	1.7	1.8	1.4	1.6	1.6	1.6	1.6	1.7
French Polynesia	0.28	K14_rcp85_2100	4.3	6.5	14	5.3	8.7	17	2.4	2.6	3.1	2.5	2.7	3.3	1.7	1.9	2.4	1.8	2.0	2.6	1.6	1.8	2.5	1.7	2.0	2.6
French Polynesia	0.28	K17_rcp26_2050	2.9	3.5	4.2	3.6	4.2	5.2	2.1	2.2	2.4	2.3	2.4	2.5	1.4	1.5	1.6	1.5	1.6	1.8	1.3	1.6	1.6	1.6	1.6	1.7
French Polynesia	0.28	K17_rcp26_2100	3.4	5.1	10	4.1	6.5	13	2.2	2.5	2.9	2.3	2.6	3.1	1.5	1.8	2.1	1.6	1.9	2.4	1.5	1.7	2.2	1.6	1.8	2.5
French Polynesia	0.28	K17_rcp45_2050	2.9	3.6	4.3	3.7	4.3	5.4	2.1	2.3	2.4	2.3	2.4	2.5	1.4	1.5	1.7	1.5	1.7	1.8	1.3	1.6	1.6	1.6	1.6	1.7
French Polynesia	0.28	K17_rcp45_2100	4.3	8.6	21	5.4	11	24	2.4	2.7	3.6	2.5	2.9	3.9	1.7	2.0	2.9	1.8	2.2	3.1	1.6	2.0	2.8	1.7	2.4	3.1
French Polynesia	0.28	K17_rcp85_2050	3.1	3.7	4.6	3.8	4.4	5.7	2.2	2.3	2.4	2.3	2.4	2.5	1.4	1.5	1.7	1.6	1.7	1.8	1.4	1.6	1.6	1.6	1.6	1.7
French Polynesia	0.28	K17_rcp85_2100	7.6	18	32	10	21	33	2.7	3.4	5.4	2.8	3.6	5.8	2.0	2.7	4.6	2.1	2.9	5.0	1.9	2.7	4.5	2.2	2.8	5.0
Gabon	1.6	Present day	--	0.23	--	--	0.60	--	--	0.12	--	--	0.18	--	--	0.56	--	--	0.84	--	--	0.06	--	--	0.11	--
Gabon	1.6	K14_rcp26_2050	0.38	0.45	0.48	0.76	0.83	0.90	0.13	0.15	0.16	0.20	0.21	0.22	0.64	0.70	0.75	0.92	0.97	1.00	0.08	0.09	0.10	0.14	0.18	0.22
Gabon	1.6	K14_rcp26_2100	0.45	0.57	0.87	0.83	0.99	1.4	0.15	0.17	0.21	0.21	0.26	0.36	0.70	0.83	1.00	0.97	1.3	2.1	0.09	0.11	0.20	0.18	0.24	0.28
Gabon	1.6	K14_rcp45_2050	0.38	0.45	0.48	0.76	0.83	0.91	0.14	0.15	0.16	0.20	0.21	0.22	0.65	0.70	0.76	0.92	0.97	1.00	0.08	0.09	0.10	0.14	0.18	0.22
Gabon	1.6	K14_rcp45_2100	0.47	0.67	0.94	0.87	1.1	1.6	0.15	0.18	0.24	0.21	0.29	0.39	0.73	0.87	1.2	1.00	1.5	2.3	0.09	0.12	0.23	0.20	0.25	0.29
Gabon	1.6	K14_rcp85_2050	0.40	0.46	0.49	0.78	0.85	0.93	0.14	0.15	0.16	0.20	0.21	0.23	0.66	0.71	0.78	0.93	0.99	1.1	0.08	0.09	0.10	0.15	0.19	0.23
Gabon	1.6	K14_rcp85_2100	0.51	0.83	1.2	0.96	1.3	6.1	0.17	0.21	0.31	0.25	0.34	0.46	0.80	0.97	1.7	1.2	1.9	2.9	0.10	0.17	0.26	0.23	0.28	0.43
Gabon	1.6	K17_rcp26_2050	0.29	0.44	0.50	0.67	0.81	0.95	0.12	0.14	0.17	0.18	0.20	0.24	0.60	0.68	0.79	0.87	0.96	1.2	0.07	0.09	0.10	0.12	0.17	0.23
Gabon	1.6	K17_rcp26_2100	0.36	0.59	0.97	0.74	1.00	1.7	0.13	0.18	0.25	0.19	0.26	0.40	0.63	0.83	1.3	0.91	1.4	2.4	0.08	0.11	0.23	0.13	0.24	0.30
Gabon	1.6	K17_rcp45_2050	0.31	0.45	0.51	0.68	0.82	0.96	0.13	0.14	0.17	0.19	0.21	0.24	0.60	0.69	0.80	0.88	0.97	1.2	0.07	0.09	0.10	0.12	0.17	0.23
Gabon	1.6	K17_rcp45_2100	0.48	0.88	1.6	0.90	1.4	9.1	0.16	0.21	0.39	0.22	0.36	0.58	0.75	1.00	2.4	1.00	2.1	3.4	0.10	0.20	0.29	0.22	0.28	0.49
Gabon	1.6	K17_rcp85_2050	0.34	0.46	0.56	0.72	0.85	0.99	0.13	0.15	0.17	0.19	0.21	0.26	0.62	0.72	0.82	0.90	0.99	1.3	0.08	0.09	0.11	0.13	0.19	0.24
Gabon	1.6	K17_rcp85_2100	0.80	1.4	11	1.3	7.9	16	0.20	0.36	0.71	0.33	0.53	1.2	0.95	2.1	4.0	1.8	3.2	5.1	0.16	0.28	0.67	0.27	0.46	1.1
Gambia	1.8	Present day	--	0.81	--	--	1.2	--	--	0.00	--	--	0.05	--	--	0.07	--	--	0.09	--	--	0.17	--	--	0.21	--
Gambia	1.8	K14_rcp26_2050	0.95	1.1	1.4	1.4	1.6	1.8	0.02	0.05	0.07	0.08	0.10	0.13	0.08	0.09	0.10	0.10	0.11	0.12	0.18	0.19	0.24	0.24	0.28	0.29
Gambia	1.8	K14_rcp26_2100	1.00	1.5	2.3	1.5	2.0	3.1	0.03	0.09	0.17	0.09	0.14	0.27	0.08	0.10	0.13	0.10	0.12	0.15	0.18	0.27	0.37	0.26	0.32	0.63
Gambia	1.8	K14_rcp45_2050	0.96	1.1	1.4	1.4	1.6	1.8	0.02	0.05	0.07	0.08	0.10	0.13	0.08	0.09	0.10	0.10	0.11	0.12	0.18	0.19	0.24	0.25	0.28	0.29
Gambia	1.8	K14_rcp45_2100	1.1	1.7	2.6	1.6	2.2	3.5	0.04	0.11	0.20	0.10	0.16	0.31	0.09	0.11	0.14	0.11	0.13	0.16	0.19	0.28	0.45	0.27	0.36	0.82
Gambia	1.8	K14_rcp85_2050	0.98	1.2	1.4	1.5	1.7	1.9	0.03	0.05	0.08	0.08	0.11	0.13	0.08	0.09	0.10	0.10	0.11	0.12	0.18	0.20	0.25	0.25	0.28	0.30
Gambia	1.8	K14_rcp85_2100	1.3	2.0	3.3	1.8	2.7	4.3	0.07	0.14	0.30	0.12	0.21	0.41	0.10	0.12	0.16	0.12	0.14	0.19	0.23	0.31	0.75	0.29	0.50	1.3
Gambia	1.8	K17_rcp26_2050	0.88	1.1	1.5	1.3	1.6	2.0	0.01	0.04	0.09	0.06	0.10	0.14	0.08	0.09	0.10	0.10	0.11	0.12	0.17	0.19	0.26	0.22	0.27	0.31
Gambia	1.8	K17_rcp26_2100	0.96	1.6	2.8	1.4	2.1	3.7	0.02	0.10	0.22	0.08	0.16	0.34	0.08	0.11	0.14	0.10	0.13	0.17	0.18	0.28	0.51	0.24	0.35	0.94
Gambia	1.8	K17_rcp45_2050	0.89	1.1	1.6	1.3	1.6	2.0	0.01	0.05	0.09	0.07	0.10	0.15	0.08	0.09	0.10	0.10	0.11	0.12	0.17	0.20	0.27	0.23	0.28	0.32
Gambia	1.8	K17_rcp45_2100	1.3	2.3	4.6	1.8	3.2	5.3	0.07	0.17	0.46	0.12	0.28	0.60	0.10	0.13	0.20	0.12	0.16	0.23	0.23	0.38	1.4	0.29	0.66	2.0
Gambia	1.8	K17_rcp85_2050	0.94	1.2	1.6	1.4	1.7	2.1	0.02	0.06	0.10	0.07	0.11	0.15	0.08	0.09	0.11	0.10	0.11	0.13	0.18	0.21	0.27	0.24	0.28	0.34
Gambia	1.8	K17_rcp85_2100	2.0	4.1	6.9	2.8	4.9	7.5	0.15	0.39	1.4	0.22	0.51	1.8	0.12	0.18	0.50	0.14	0.21	0.63	0.32	1.2	2.9	0.51	1.6	3.3
Georgia	4.6	Present day	--	0.08	--	--	0.09	--	--	0.01	--	--	0.02	--	--	0.06	--	--	0.09	--	--	0.06	--	--	0.07	--
Georgia	4.6	K14_rcp26_2050	0.08	0.13	0.27	0.10	0.17	0.31	0.01	0.03	0.06	0.02	0.04	0.08	0.07	0.14	0.22	0.09	0.17	0.25	0.06	0.11	0.20	0.07	0.14	0.22
Georgia	4.6	K14_rcp26_2100	0.09	0.26	0.60	0.10	0.31	0.70	0.01	0.05	0.61	0.02	0.11	0.71	0.08	0.23	0.59	0.11	0.26	0.66	0.07	0.19	0.63	0.08	0.24	0.73
Georgia	4.6	K14_rcp45_2050	0.08	0.13	0.27	0.09	0.16	0.31	0.01	0.03	0.06	0.02	0.04	0.08	0.07	0.14	0.22	0.09	0.17	0.25	0.06	0.11	0.20	0.07	0.13	0.22
Georgia	4.6	K14_rcp45_2100	0.08	0.26	0.66	0.10	0.31	0.77	0.01	0.05	0.67	0.02	0.11	0.77	0.07	0.23	0.63	0.10	0.26	0.70	0.07	0.19	0.69	0.08	0.24	0.79
Georgia	4.6	K14_rcp85_2050	0.08	0.12	0.28	0.09	0.16	0.33	0.01	0.03	0.06	0.02	0.04	0.11	0.06	0.14	0.23	0.09	0.16	0.27	0.06	0.11	0.20	0.07	0.13	0.24
Georgia	4.6	K14_rcp85_2100	0.09	0.30	0.82	0.11	0.35	1.1	0.01	0.10	0.79	0.02	0.18	0.87	0.08	0.26	0.72	0.11	0.31	0.80	0.07	0.23	0.82	0.08	0.30	0.92
Georgia	4.6	K17_rcp26_2050	0.08	0.12	0.27	0.09	0.16	0.31	0.01	0.03	0.06	0.02	0.04	0.08	0.06	0.13	0.22	0.09	0.16	0.25	0.06	0.11	0.20	0.07	0.13	0.22
Georgia	4.6	K17_rcp26_2100	0.08	0.26	0.64	0.10	0.30	0.73	0.01	0.05	0.65	0.02	0.11	0.75	0.08	0.23	0.62	0.10	0.27	0.68	0.07	0.19	0.67	0.08	0.24	0.78
Georgia	4.6	K17_rcp45_2050	0.08	0.12	0.27	0.09	0.16	0.32	0.01	0.03	0.06	0.02	0.04	0.09	0.06	0.14	0.23	0.09	0.16	0.26	0.06	0.11	0.20	0.07	0.13	0.23
Georgia	4.6	K17_rcp45_2100	0.09	0.36	1.2	0.11	0.40	1.4	0.01	0.21	0.93	0.02	0.30	1.00	0.09	0.32	0.87	0.12	0.37	0.95	0.07	0.31	1.00	0.09	0.36	1.1
Georgia	4.6	K17_rcp85_2050	0.08	0.12	0.29	0.09	0.16	0.34	0.01	0.03	0.07	0.02	0.04	0.13	0.06	0.14	0.24	0.09	0.16	0.28	0.06	0.11	0.21	0.07	0.13	0.26
Georgia	4.6	K17_rcp85_2100	0.15	0.57	2.6	0.19	0.65	2.9	0.03	0.57	1.4	0.04	0.67	1.5	0.15	0.55	1.3	0.18	0.62	1.4	0.12	0.58	1.6	0.14	0.69	1.7
Germany	82	Present day	--	1.1	--	--	1.8	--	--	1.1	--	--	1.7	--	--	1.00	--	--	1.5	--	--	0.62	--	--	1.1	--
Germany	82	K14_rcp26_2050	1.2	1.2	1.3	1.8	1.9	2.0	1.1	1.2	1.3	1.7	1.8	1.9	1.00	1.1	1.2	1.5	1.6	1.7	0.65	0.71	0.76	1.1	1.1	1.2
Germany	82	K14_rcp26_2100	1.2	1.3	1.4	1.9	2.0	2.2	1.2	1.3	1.5	1.7	1.9	2.0	1.1	1.2	1.3	1.6	1.7	1.8	0.69	0.77	0.88	1.1	1.2	1.3
Germany	82	K14_rcp45_2050	1.2	1.2	1.3	1.8	1.9	2.0	1.1	1.2	1.3	1.7	1.8	1.9	1.00	1.1	1.2	1.6	1.6	1.7	0.66	0.71	0.76	1.1	1.1	1.2
Germany	82	K14_rcp45_2100	1.2	1.3	1.5	1.9	2.0	2.2	1.2	1.4	1.5	1.8	1.9	2.1	1.1	1.2	1.3	1.6	1.7	1.9	0.72	0.80	0.92	1.1	1.2	1.3
Germany	82	K14_rcp85_2050	1.2	1.2	1.3	1.8	1.9	2.0	1.1	1.2	1.3	1.7	1.8	1.9	1.00	1.1	1.2	1.6	1.6	1.7	0.66	0.72	0.78	1.1	1.1	1.2
Germany	82	K14_rcp85_2100	1.3	1.4	1.7	1.9	2.1	2.3	1.2	1.5	1.7	1.8	2.0	2.2	1.1	1.3	1.5	1.6	1.8	2.0	0.74	0.86	1.00	1.1	1.2	1.4
Germany	82	K17_rcp26_2050	1.1	1.2	1.3	1.8	1.9	2.0	1.1	1.2	1.3	1.7	1.8	1.9	1.00	1.1	1.2	1.5	1.6	1.7	0.63	0.70	0.77	1.1	1.1	1.2
Germany	82	K17_rcp26_2100	1.2	1.3	1.5	1.8	2.0	2.2	1.1	1.3	1.5	1.7	1.9	2.1	1.00	1.2	1.3	1.5	1.7	1.9	0.66	0.78	0.92	1.1	1.2	1.3
Germany	82	K17_rcp45_2050	1.2	1.2	1.3	1.8	1.9	2.0	1.1	1.2	1.3	1.7	1.8	1.9	1.00	1.1	1.2	1.5	1.6	1.7	0.64	0.71	0.78	1.1	1.1	1.2
Germany	82	K17_rcp45_2100	1.3	1.5	1.9	2.0	2.2	2.5	1.3	1.5	1.8	1.9	2.0	2.3	1.1	1.3	1.6	1.7	1.8	2.1	0.76	0.90	1.1	1.2	1.3	1.5
Germany	82	K17_rcp85_2050	1.2	1.2	1.3	1.8	1.9	2.0	1.1	1.2	1.4	1.7	1.8	1.9	1.00	1.1	1.2	1.5	1.6	1.7	0.65	0.73	0.80	1.1	1.1	1.2
Germany	82	K17_rcp85_2100	1.4	1.8	2.3	2.1	2.4	2.9	1.5	1.7	2.2	2.0	2.3	2.8	1.3	1.5	2.0	1.8	2.1	2.5	0.87	1.1	1.4	1.2	1.5	1.9
Ghana	24	Present day	--	0.11	--	--	0.13	--	--	0.00	--	--	0.10	--	--	0.03	--	--	0.10	--	--	0.05	--	--	0.08	--
Ghana	24	K14_rcp26_2050	0.12	0.13	0.13	0.14	0.14	0.15	0.05	0.08	0.11	0.15	0.18	0.21	0.07	0.09	0.11	0.14	0.16	0.18	0.06	0.07	0.08	0.09	0.11	0.12
Ghana	24	K14_rcp26_2100	0.13	0.14	0.17	0.14	0.17	0.26	0.08	0.16	0.26	0.18	0.26	0.33	0.09	0.14	0.21	0.16	0.21	0.33	0.07	0.10	0.15	0.11	0.15	0.24
Ghana	24	K14_rcp45_2050	0.12	0.13	0.13	0.14	0.14	0.15	0.05	0.08	0.11	0.15	0.18	0.21	0.07	0.09	0.11	0.14	0.16	0.18	0.06	0.07	0.08	0.10	0.11	0.13
Ghana	24	K14_rcp45_2100	0.13	0.14	0.19	0.15	0.18	0.30	0.10	0.18	0.28	0.20	0.28	0.35	0.10	0.16	0.25	0.17	0.24	0.37	0.07	0.11	0.17	0.12	0.16	0.27
Ghana	24	K14_rcp85_2050	0.12	0.13	0.13	0.14	0.14	0.15	0.06	0.09	0.13	0.16	0.19	0.22	0.07	0.09	0.12	0.14	0.16	0.19	0.06	0.07	0.08	0.10	0.11	0.13
Ghana	24	K14_rcp85_2100	0.13	0.16	0.27	0.16	0.22	0.47	0.14	0.24	0.34	0.24	0.32	0.41	0.13	0.20	0.34	0.20	0.31	0.47	0.09	0.14	0.24	0.14	0.22	0.36
Ghana	24	K17_rcp26_2050	0.12	0.13	0.13	0.13	0.14	0.16	0.02	0.07	0.13	0.12	0.17	0.23	0.05	0.08	0.12	0.12	0.15	0.19	0.05	0.07	0.08	0.08	0.10	0.13
Ghana	24	K17_rcp26_2100	0.12	0.14	0.19	0.14	0.17	0.31	0.05	0.16	0.29	0.15	0.26	0.36	0.07	0.14	0.26	0.13	0.21	0.38	0.06	0.10	0.18	0.09	0.15	0.28
Ghana	24	K17_rcp45_2050	0.12	0.13	0.13	0.13	0.14	0.16	0.03	0.08	0.13	0.13	0.17	0.23	0.05	0.08	0.12	0.12	0.15	0.19	0.05	0.07	0.09	0.08	0.11	0.14
Ghana	24	K17_rcp45_2100	0.13	0.17	0.44	0.15	0.25	0.80	0.12	0.26	0.40	0.21	0.33	0.47	0.11	0.21	0.45	0.18	0.33	0.57	0.08	0.15	0.36	0.13	0.24	0.45
Ghana	24	K17_rcp85_2050	0.12	0.13	0.14	0.13	0.14	0.16	0.04	0.09	0.15	0.14	0.19	0.25	0.06	0.09	0.13	0.13	0.16	0.20	0.06	0.07	0.09	0.09	0.11	0.14
Ghana	24	K17_rcp85_2100	0.16	0.36	1.4	0.21	0.63	1.9	0.23	0.37	0.58	0.31	0.44	0.65	0.19	0.40	0.72	0.29	0.52	0.82	0.13	0.30	0.67	0.21	0.41	0.78
Gibraltar	0.03	Present day	--	4.4	--	--	4.4	--	--	0.64	--	--	2.6	--	--	4.4	--	--	5.7	--	--	5.6	--	--	5.6	--
Gibraltar	0.03	K14_rcp26_2050	4.4	4.4	4.4	4.4	4.4	4.5	1.3	2.2	3.1	3.3	4.1	5.1	4.8	5.4	6.0	6.1	6.7	7.3	5.6	5.6	5.7	5.7	6.0	6.6
Gibraltar	0.03	K14_rcp26_2100	4.4	4.4	4.7	4.4	4.6	4.9	1.7	3.6	6.5	3.7	5.6	8.5	5.1	6.4	8.3	6.4	7.7	9.7	5.6	5.8	8.5	5.9	7.3	9.5
Gibraltar	0.03	K14_rcp45_2050	4.4	4.4	4.4	4.4	4.4	4.5	1.2	2.2	3.3	3.1	4.2	5.3	4.7	5.4	6.2	6.0	6.8	7.5	5.6	5.6	5.8	5.7	6.0	6.9
Gibraltar	0.03	K14_rcp45_2100	4.4	4.5	4.8	4.4	4.6	5.3	2.0	4.4	7.5	3.9	6.3	9.1	5.3	6.9	9.0	6.6	8.2	10	5.6	6.1	9.1	5.9	8.2	9.6
Gibraltar	0.03	K14_rcp85_2050	4.4	4.4	4.4	4.4	4.5	4.6	1.3	2.4	3.6	3.3	4.4	5.6	4.8	5.6	6.4	6.1	6.9	7.7	5.6	5.6	5.8	5.7	6.1	7.3
Gibraltar	0.03	K14_rcp85_2100	4.4	4.6	5.3	4.5	4.8	6.7	2.7	5.8	9.2	4.7	7.7	10	5.7	7.8	11	7.1	9.1	12	5.6	7.5	9.6	6.1	9.2	10
Gibraltar	0.03	K17_rcp26_2050	4.4	4.4	4.4	4.4	4.4	4.6	0.64	1.9	3.6	2.6	3.9	5.6	4.4	5.2	6.4	5.7	6.5	7.7	5.6	5.6	5.8	5.6	5.9	7.3
Gibraltar	0.03	K17_rcp26_2100	4.4	4.4	4.8	4.4	4.6	5.3	0.93	3.9	7.6	2.9	5.8	9.2	4.6	6.5	9.0	5.9	7.9	10	5.6	5.9	9.1	5.6	7.6	9.6
Gibraltar	0.03	K17_rcp45_2050	4.4	4.4	4.4	4.4	4.4	4.6	0.64	2.1	3.8	2.6	4.0	5.8	4.4	5.3	6.5	5.7	6.6	7.8	5.6	5.6	5.9	5.6	6.0	7.5
Gibraltar	0.03	K17_rcp45_2100	4.4	4.7	7.9	4.5	4.9	12	2.8	6.8	11	4.8	8.8	11	5.8	8.5	13	7.2	9.9	15	5.6	8.8	11	6.2	9.6	13
Gibraltar	0.03	K17_rcp85_2050	4.4	4.4	4.4	4.4	4.5	4.6	0.91	2.5	4.2	2.9	4.4	6.2	4.5	5.6	6.7	5.9	6.9	8.1	5.6	5.6	6.0	5.6	6.1	8.0
Gibraltar	0.03	K17_rcp85_2100	4.6	6.4	28	4.8	8.8	32	6.0	9.9	14	7.9	11	15	7.9	12	19	9.3	14	20	7.7	9.9	14	9.2	12	16
Greece	11	Present day	--	0.33	--	--	0.37	--	--	0.10	--	--	0.15	--	--	0.23	--	--	0.34	--	--	0.24	--	--	0.28	--
Greece	11	K14_rcp26_2050	0.33	0.37	0.48	0.37	0.45	0.55	0.10	0.15	0.23	0.15	0.20	0.28	0.25	0.36	0.53	0.36	0.48	0.65	0.24	0.29	0.38	0.28	0.36	0.44
Greece	11	K14_rcp26_2100	0.34	0.48	0.71	0.39	0.54	0.84	0.11	0.20	0.51	0.15	0.29	0.67	0.27	0.51	0.84	0.39	0.62	0.95	0.25	0.37	0.58	0.30	0.44	0.68
Greece	11	K14_rcp45_2050	0.35	0.38	0.43	0.40	0.46	0.51	0.12	0.15	0.20	0.17	0.20	0.24	0.30	0.38	0.46	0.41	0.49	0.58	0.26	0.29	0.35	0.32	0.36	0.41
Greece	11	K14_rcp45_2100	0.42	0.50	0.64	0.49	0.58	0.74	0.16	0.24	0.41	0.22	0.33	0.54	0.42	0.56	0.75	0.53	0.67	0.86	0.33	0.40	0.52	0.39	0.47	0.60
Greece	11	K14_rcp85_2050	0.34	0.38	0.49	0.37	0.46	0.55	0.10	0.16	0.23	0.15	0.20	0.29	0.26	0.38	0.54	0.37	0.50	0.66	0.25	0.30	0.39	0.29	0.37	0.45
Greece	11	K14_rcp85_2100	0.44	0.56	0.77	0.50	0.64	0.91	0.17	0.31	0.58	0.24	0.41	0.74	0.44	0.65	0.89	0.55	0.75	1.00	0.35	0.45	0.63	0.40	0.53	0.72
Greece	11	K17_rcp26_2050	0.33	0.37	0.49	0.37	0.44	0.56	0.10	0.15	0.24	0.15	0.20	0.29	0.24	0.36	0.56	0.35	0.48	0.67	0.24	0.28	0.39	0.28	0.35	0.45
Greece	11	K17_rcp26_2100	0.34	0.49	0.78	0.38	0.55	0.91	0.11	0.23	0.59	0.15	0.30	0.76	0.26	0.54	0.91	0.37	0.66	1.00	0.25	0.39	0.64	0.29	0.45	0.74
Greece	11	K17_rcp45_2050	0.34	0.38	0.46	0.38	0.46	0.53	0.11	0.16	0.22	0.16	0.21	0.27	0.27	0.38	0.51	0.38	0.50	0.62	0.25	0.29	0.37	0.29	0.36	0.43
Greece	11	K17_rcp45_2100	0.45	0.62	1.1	0.52	0.72	1.2	0.20	0.37	0.89	0.26	0.50	1.00	0.48	0.74	1.1	0.59	0.85	1.2	0.36	0.51	0.82	0.42	0.59	0.91
Greece	11	K17_rcp85_2050	0.33	0.38	0.51	0.37	0.46	0.58	0.10	0.17	0.26	0.15	0.21	0.32	0.24	0.39	0.59	0.36	0.51	0.70	0.24	0.30	0.41	0.28	0.37	0.47
Greece	11	K17_rcp85_2100	0.55	0.89	2.0	0.64	1.1	2.3	0.30	0.74	1.5	0.40	0.91	1.6	0.66	1.00	1.6	0.77	1.1	1.7	0.45	0.73	1.2	0.53	0.82	1.4
Greenland	0.01	Present day	--	0.00	--	--	0.02	--	--	0.00	--	--	0.02	--	--	13	--	--	14	--	--	0.00	--	--	0.00	--
Greenland	0.01	K14_rcp26_2050	0.00	0.00	0.00	0.02	0.02	0.02	0.00	0.00	0.00	0.02	0.02	0.02	13	14	14	14	14	15	0.00	0.00	0.00	0.00	0.00	0.00
Greenland	0.01	K14_rcp26_2100	0.00	0.00	0.02	0.02	0.02	0.02	0.00	0.00	0.02	0.02	0.02	0.02	13	14	14	14	14	15	0.00	0.00	0.00	0.00	0.00	0.02
Greenland	0.01	K14_rcp45_2050	0.00	0.00	0.00	0.02	0.02	0.02	0.00	0.00	0.00	0.02	0.02	0.02	13	14	14	14	14	15	0.00	0.00	0.00	0.00	0.00	0.00
Greenland	0.01	K14_rcp45_2100	0.00	0.00	0.02	0.02	0.02	0.03	0.00	0.00	0.02	0.02	0.02	0.02	13	14	14	14	15	15	0.00	0.00	0.00	0.00	0.00	0.03
Greenland	0.01	K14_rcp85_2050	0.00	0.00	0.00	0.02	0.02	0.02	0.00	0.00	0.00	0.02	0.02	0.02	13	14	14	14	14	15	0.00	0.00	0.00	0.00	0.00	0.00
Greenland	0.01	K14_rcp85_2100	0.00	0.00	0.02	0.02	0.02	0.03	0.00	0.00	0.02	0.02	0.02	0.02	13	14	14	14	15	15	0.00	0.00	0.00	0.00	0.00	0.03
Greenland	0.01	K17_rcp26_2050	0.00	0.00	0.00	0.02	0.02	0.02	0.00	0.00	0.00	0.02	0.02	0.02	13	13	14	14	14	15	0.00	0.00	0.00	0.00	0.00	0.00
Greenland	0.01	K17_rcp26_2100	0.00	0.00	0.02	0.02	0.02	0.03	0.00	0.00	0.02	0.02	0.02	0.02	13	14	14	14	14	15	0.00	0.00	0.00	0.00	0.00	0.03
Greenland	0.01	K17_rcp45_2050	0.00	0.00	0.00	0.02	0.02	0.02	0.00	0.00	0.00	0.02	0.02	0.02	13	14	14	14	14	15	0.00	0.00	0.00	0.00	0.00	0.00
Greenland	0.01	K17_rcp45_2100	0.00	0.02	0.02	0.02	0.02	0.03	0.00	0.00	0.02	0.02	0.02	0.02	13	14	15	14	15	16	0.00	0.00	0.00	0.00	0.00	0.03
Greenland	0.01	K17_rcp85_2050	0.00	0.00	0.00	0.02	0.02	0.02	0.00	0.00	0.00	0.02	0.02	0.02	13	14	14	14	14	15	0.00	0.00	0.00	0.00	0.00	0.00
Greenland	0.01	K17_rcp85_2100	0.00	0.02	0.03	0.02	0.03	0.03	0.00	0.02	0.02	0.02	0.02	0.03	13	14	15	14	15	16	0.00	0.00	0.03	0.00	0.03	0.07
Grenada	0.11	Present day	--	0.36	--	--	0.50	--	--	0.32	--	--	0.37	--	--	0.55	--	--	0.59	--	--	0.57	--	--	0.61	--
Grenada	0.11	K14_rcp26_2050	0.44	0.58	0.83	0.60	0.84	1.1	0.35	0.39	0.44	0.40	0.44	0.48	0.57	0.61	0.64	0.61	0.64	0.68	0.59	0.63	0.68	0.64	0.68	0.72
Grenada	0.11	K14_rcp26_2100	0.47	0.96	2.0	0.67	1.2	2.7	0.36	0.46	0.58	0.41	0.50	0.66	0.58	0.66	0.76	0.62	0.70	0.80	0.61	0.70	1.1	0.65	0.75	1.1
Grenada	0.11	K14_rcp45_2050	0.44	0.59	0.84	0.60	0.85	1.1	0.35	0.39	0.44	0.40	0.44	0.48	0.57	0.61	0.65	0.61	0.64	0.68	0.60	0.64	0.68	0.64	0.68	0.73
Grenada	0.11	K14_rcp45_2100	0.52	1.1	2.4	0.76	1.4	3.0	0.38	0.48	0.63	0.42	0.53	0.71	0.59	0.68	0.78	0.63	0.72	0.82	0.62	0.73	1.1	0.67	0.83	1.2
Grenada	0.11	K14_rcp85_2050	0.46	0.63	0.89	0.64	0.89	1.1	0.36	0.40	0.45	0.40	0.45	0.49	0.58	0.61	0.65	0.61	0.65	0.69	0.60	0.64	0.69	0.64	0.69	0.74
Grenada	0.11	K14_rcp85_2100	0.71	1.4	3.3	0.96	2.0	3.8	0.41	0.53	0.75	0.46	0.58	0.84	0.63	0.72	0.83	0.66	0.76	0.87	0.66	0.84	1.2	0.70	1.1	1.2
Grenada	0.11	K17_rcp26_2050	0.37	0.56	0.97	0.50	0.82	1.2	0.33	0.39	0.46	0.37	0.43	0.51	0.55	0.60	0.67	0.59	0.64	0.70	0.57	0.63	0.71	0.61	0.68	0.75
Grenada	0.11	K17_rcp26_2100	0.38	1.00	2.9	0.52	1.3	3.4	0.33	0.47	0.70	0.38	0.52	0.78	0.56	0.68	0.81	0.59	0.71	0.84	0.58	0.72	1.2	0.62	0.78	1.2
Grenada	0.11	K17_rcp45_2050	0.37	0.59	1.00	0.51	0.85	1.2	0.33	0.39	0.47	0.37	0.44	0.51	0.55	0.61	0.67	0.59	0.64	0.71	0.57	0.64	0.71	0.62	0.68	0.76
Grenada	0.11	K17_rcp45_2100	0.65	2.0	4.5	0.91	2.6	4.8	0.40	0.58	0.98	0.45	0.66	1.1	0.62	0.76	0.92	0.65	0.79	0.95	0.65	1.1	1.5	0.69	1.1	1.7
Grenada	0.11	K17_rcp85_2050	0.40	0.66	1.1	0.54	0.92	1.3	0.34	0.41	0.48	0.38	0.45	0.53	0.56	0.62	0.68	0.60	0.66	0.72	0.58	0.65	0.73	0.63	0.69	0.82
Grenada	0.11	K17_rcp85_2100	1.2	3.9	6.4	1.8	4.3	6.6	0.52	0.86	1.7	0.56	0.95	1.8	0.71	0.87	1.1	0.75	0.91	1.2	0.77	1.3	2.2	1.00	1.4	2.7
Guadeloupe	0.42	Present day	--	0.16	--	--	0.17	--	--	0.31	--	--	0.32	--	--	0.28	--	--	0.30	--	--	0.23	--	--	0.25	--
Guadeloupe	0.42	K14_rcp26_2050	0.18	0.23	0.24	0.19	0.23	0.25	0.33	0.39	0.46	0.34	0.41	0.47	0.31	0.40	0.49	0.33	0.42	0.51	0.25	0.31	0.37	0.26	0.32	0.39
Guadeloupe	0.42	K14_rcp26_2100	0.18	0.25	0.40	0.20	0.26	0.42	0.33	0.48	0.66	0.35	0.49	0.70	0.32	0.52	0.75	0.34	0.54	0.78	0.26	0.41	0.72	0.27	0.44	0.75
Guadeloupe	0.42	K14_rcp45_2050	0.18	0.23	0.24	0.19	0.23	0.25	0.33	0.39	0.46	0.34	0.41	0.48	0.31	0.40	0.49	0.33	0.42	0.51	0.25	0.31	0.38	0.26	0.32	0.40
Guadeloupe	0.42	K14_rcp45_2100	0.20	0.26	0.45	0.21	0.27	0.47	0.36	0.51	0.74	0.37	0.52	0.77	0.35	0.56	0.81	0.37	0.58	0.84	0.27	0.47	0.79	0.29	0.51	0.82
Guadeloupe	0.42	K14_rcp85_2050	0.18	0.23	0.24	0.20	0.23	0.25	0.34	0.40	0.47	0.35	0.42	0.48	0.32	0.41	0.51	0.34	0.43	0.53	0.26	0.31	0.39	0.27	0.33	0.42
Guadeloupe	0.42	K14_rcp85_2100	0.23	0.30	0.57	0.23	0.32	0.60	0.40	0.57	0.93	0.42	0.58	0.96	0.41	0.64	0.97	0.43	0.66	1.00	0.32	0.60	1.00	0.33	0.63	1.1
Guadeloupe	0.42	K17_rcp26_2050	0.17	0.23	0.25	0.18	0.23	0.26	0.31	0.39	0.48	0.33	0.40	0.50	0.29	0.40	0.52	0.31	0.42	0.54	0.24	0.30	0.41	0.25	0.32	0.45
Guadeloupe	0.42	K17_rcp26_2100	0.18	0.26	0.49	0.19	0.27	0.52	0.32	0.50	0.81	0.34	0.51	0.85	0.31	0.55	0.88	0.33	0.57	0.91	0.25	0.46	0.86	0.26	0.49	0.90
Guadeloupe	0.42	K17_rcp45_2050	0.17	0.23	0.25	0.18	0.23	0.26	0.31	0.39	0.49	0.33	0.41	0.50	0.29	0.40	0.53	0.31	0.42	0.55	0.24	0.31	0.43	0.25	0.32	0.47
Guadeloupe	0.42	K17_rcp45_2100	0.23	0.37	1.1	0.24	0.40	1.2	0.41	0.63	1.3	0.43	0.66	1.3	0.43	0.72	1.3	0.45	0.75	1.3	0.33	0.69	1.6	0.34	0.72	1.6
Guadeloupe	0.42	K17_rcp85_2050	0.18	0.23	0.26	0.19	0.23	0.27	0.32	0.41	0.50	0.34	0.42	0.52	0.31	0.42	0.55	0.33	0.44	0.57	0.25	0.32	0.47	0.26	0.34	0.50
Guadeloupe	0.42	K17_rcp85_2100	0.29	0.74	6.6	0.31	0.79	7.1	0.56	1.1	2.2	0.57	1.1	2.3	0.62	1.1	2.2	0.65	1.1	2.3	0.59	1.3	3.0	0.61	1.3	3.1
Guam	0.18	Present day	--	0.38	--	--	0.53	--	--	0.27	--	--	0.33	--	--	0.52	--	--	0.58	--	--	0.18	--	--	0.25	--
Guam	0.18	K14_rcp26_2050	0.52	0.67	1.3	1.00	1.6	2.0	0.32	0.36	0.40	0.38	0.42	0.46	0.58	0.61	0.66	0.64	0.67	0.72	0.25	0.29	0.32	0.30	0.33	0.36
Guam	0.18	K14_rcp26_2100	0.60	2.0	2.9	1.5	2.3	3.3	0.35	0.45	0.59	0.41	0.51	0.70	0.61	0.72	0.86	0.67	0.78	0.97	0.28	0.36	0.50	0.33	0.39	0.56
Guam	0.18	K14_rcp45_2050	0.54	0.81	1.4	1.2	1.7	2.1	0.33	0.37	0.41	0.39	0.43	0.46	0.59	0.62	0.66	0.65	0.68	0.73	0.26	0.29	0.32	0.31	0.34	0.36
Guam	0.18	K14_rcp45_2100	1.2	2.2	3.2	2.0	2.6	3.6	0.39	0.50	0.67	0.45	0.55	0.78	0.65	0.76	0.94	0.71	0.82	1.1	0.31	0.38	0.55	0.36	0.44	0.60
Guam	0.18	K14_rcp85_2050	0.54	0.93	1.7	1.2	1.8	2.2	0.33	0.38	0.42	0.39	0.43	0.48	0.59	0.63	0.68	0.65	0.69	0.74	0.26	0.30	0.34	0.31	0.34	0.37
Guam	0.18	K14_rcp85_2100	1.9	2.7	3.8	2.2	3.1	4.2	0.44	0.57	0.88	0.50	0.65	0.99	0.70	0.83	1.2	0.76	0.91	1.3	0.35	0.46	0.65	0.38	0.54	0.72
Guam	0.18	K17_rcp26_2050	0.44	0.59	1.7	0.60	1.5	2.2	0.29	0.35	0.42	0.35	0.41	0.48	0.55	0.61	0.68	0.61	0.67	0.74	0.21	0.28	0.34	0.28	0.33	0.37
Guam	0.18	K17_rcp26_2100	0.54	2.1	3.3	1.1	2.4	3.6	0.33	0.47	0.69	0.39	0.53	0.80	0.58	0.73	0.96	0.65	0.79	1.1	0.25	0.37	0.56	0.31	0.40	0.61
Guam	0.18	K17_rcp45_2050	0.48	0.76	1.9	0.77	1.7	2.2	0.31	0.36	0.44	0.37	0.42	0.50	0.56	0.62	0.70	0.62	0.68	0.76	0.23	0.29	0.35	0.29	0.34	0.38
Guam	0.18	K17_rcp45_2100	1.9	3.0	4.6	2.2	3.4	4.9	0.44	0.62	1.1	0.49	0.73	1.3	0.70	0.89	1.4	0.76	1.00	1.5	0.35	0.52	0.83	0.38	0.58	0.91
Guam	0.18	K17_rcp85_2050	0.50	1.00	2.0	0.87	1.9	2.3	0.31	0.38	0.46	0.37	0.44	0.52	0.57	0.64	0.72	0.63	0.70	0.78	0.23	0.30	0.36	0.30	0.35	0.39
Guam	0.18	K17_rcp85_2100	2.9	4.3	6.7	3.2	4.6	7.4	0.59	1.00	2.2	0.68	1.1	2.4	0.85	1.3	2.5	0.95	1.4	2.7	0.49	0.75	1.8	0.55	0.83	2.0
Guatemala	14	Present day	--	0.02	--	--	0.05	--	--	0.00	--	--	0.00	--	--	0.01	--	--	0.01	--	--	0.01	--	--	0.01	--
Guatemala	14	K14_rcp26_2050	0.03	0.04	0.06	0.08	0.10	0.11	0.00	0.00	0.00	0.00	0.00	0.00	0.01	0.01	0.01	0.01	0.01	0.01	0.01	0.01	0.01	0.01	0.01	0.01
Guatemala	14	K14_rcp26_2100	0.04	0.08	0.16	0.09	0.14	0.28	0.00	0.00	0.00	0.00	0.00	0.01	0.01	0.01	0.01	0.01	0.01	0.01	0.01	0.01	0.02	0.01	0.02	0.03
Guatemala	14	K14_rcp45_2050	0.03	0.04	0.06	0.08	0.10	0.12	0.00	0.00	0.00	0.00	0.00	0.00	0.01	0.01	0.01	0.01	0.01	0.01	0.01	0.01	0.01	0.01	0.01	0.01
Guatemala	14	K14_rcp45_2100	0.04	0.10	0.18	0.10	0.15	0.31	0.00	0.00	0.00	0.00	0.00	0.01	0.01	0.01	0.01	0.01	0.01	0.01	0.01	0.02	0.03	0.01	0.02	0.03
Guatemala	14	K14_rcp85_2050	0.03	0.04	0.07	0.08	0.10	0.12	0.00	0.00	0.00	0.00	0.00	0.00	0.01	0.01	0.01	0.01	0.01	0.01	0.01	0.01	0.01	0.01	0.01	0.01
Guatemala	14	K14_rcp85_2100	0.07	0.13	0.29	0.12	0.23	0.40	0.00	0.00	0.01	0.00	0.01	0.01	0.01	0.01	0.01	0.01	0.01	0.01	0.01	0.02	0.04	0.01	0.02	0.04
Guatemala	14	K17_rcp26_2050	0.02	0.04	0.08	0.07	0.10	0.14	0.00	0.00	0.00	0.00	0.00	0.00	0.01	0.01	0.01	0.01	0.01	0.01	0.01	0.01	0.01	0.01	0.01	0.02
Guatemala	14	K17_rcp26_2100	0.03	0.10	0.23	0.09	0.16	0.34	0.00	0.00	0.01	0.00	0.00	0.01	0.01	0.01	0.01	0.01	0.01	0.01	0.01	0.02	0.03	0.01	0.02	0.03
Guatemala	14	K17_rcp45_2050	0.02	0.04	0.09	0.07	0.10	0.14	0.00	0.00	0.00	0.00	0.00	0.00	0.01	0.01	0.01	0.01	0.01	0.01	0.01	0.01	0.01	0.01	0.01	0.02
Guatemala	14	K17_rcp45_2100	0.08	0.18	0.49	0.13	0.30	0.61	0.00	0.00	0.01	0.00	0.01	0.01	0.01	0.01	0.01	0.01	0.01	0.01	0.01	0.03	0.07	0.02	0.03	0.08
Guatemala	14	K17_rcp85_2050	0.03	0.05	0.09	0.08	0.11	0.15	0.00	0.00	0.00	0.00	0.00	0.00	0.01	0.01	0.01	0.01	0.01	0.01	0.01	0.01	0.01	0.01	0.01	0.02
Guatemala	14	K17_rcp85_2100	0.16	0.41	0.87	0.28	0.55	0.97	0.00	0.01	0.02	0.01	0.01	0.03	0.01	0.01	0.02	0.01	0.01	0.03	0.02	0.05	0.21	0.03	0.06	0.23
Guernsey	0.06	Present day	--	5.4	--	--	26	--	--	6.2	--	--	12	--	--	5.9	--	--	11	--	--	4.8	--	--	11	--
Guernsey	0.06	K14_rcp26_2050	6.8	9.8	13	27	27	27	6.4	6.8	7.2	12	13	13	6.1	6.5	6.8	11	12	12	5.0	5.4	5.9	12	12	12
Guernsey	0.06	K14_rcp26_2100	7.9	13	19	27	28	28	6.6	7.3	8.4	12	13	15	6.2	6.9	7.9	11	12	14	5.1	6.1	7.6	12	12	14
Guernsey	0.06	K14_rcp45_2050	7.3	10	13	27	27	27	6.5	6.9	7.2	12	13	13	6.2	6.5	6.8	11	12	12	5.0	5.4	5.9	12	12	12
Guernsey	0.06	K14_rcp45_2100	9.9	15	20	27	28	29	6.8	7.6	8.7	13	14	15	6.5	7.2	8.2	12	13	14	5.4	6.5	7.9	12	13	15
Guernsey	0.06	K14_rcp85_2050	7.6	11	13	27	27	28	6.5	6.9	7.4	12	13	13	6.2	6.6	6.9	11	12	12	5.1	5.5	6.1	12	12	12
Guernsey	0.06	K14_rcp85_2100	11	17	23	27	28	29	7.1	8.1	9.4	13	14	16	6.7	7.6	8.8	12	13	15	5.7	7.1	8.4	12	13	16
Guernsey	0.06	K17_rcp26_2050	5.4	9.6	14	26	27	28	6.2	6.8	7.5	12	13	14	5.9	6.4	7.1	11	12	12	4.8	5.4	6.3	11	12	13
Guernsey	0.06	K17_rcp26_2100	6.4	14	21	27	28	29	6.4	7.5	8.9	12	14	16	6.0	7.1	8.4	11	12	14	4.9	6.3	8.1	12	13	15
Guernsey	0.06	K17_rcp45_2050	5.9	10	14	26	27	28	6.3	6.9	7.5	12	13	14	6.0	6.5	7.1	11	12	12	4.8	5.4	6.3	12	12	13
Guernsey	0.06	K17_rcp45_2100	12	20	26	27	29	30	7.2	8.7	11	13	15	18	6.8	8.1	10	12	14	17	5.8	7.8	11	12	15	17
Guernsey	0.06	K17_rcp85_2050	6.7	11	15	27	27	28	6.4	7.0	7.6	12	13	14	6.1	6.6	7.2	11	12	13	5.0	5.6	6.5	12	12	13
Guernsey	0.06	K17_rcp85_2100	19	25	28	28	30	32	8.3	11	15	15	18	22	7.8	9.8	14	14	16	20	7.4	9.3	14	14	17	21
Guinea	10	Present day	--	2.2	--	--	2.6	--	--	0.18	--	--	0.30	--	--	0.22	--	--	0.27	--	--	0.28	--	--	0.39	--
Guinea	10	K14_rcp26_2050	2.3	2.4	2.6	2.7	2.9	3.1	0.22	0.26	0.31	0.33	0.38	0.42	0.23	0.25	0.27	0.28	0.30	0.32	0.31	0.35	0.39	0.43	0.48	0.55
Guinea	10	K14_rcp26_2100	2.3	2.7	3.3	2.8	3.2	3.8	0.23	0.34	0.48	0.35	0.45	0.60	0.24	0.28	0.34	0.29	0.33	0.42	0.32	0.43	0.62	0.44	0.59	0.81
Guinea	10	K14_rcp45_2050	2.3	2.5	2.6	2.7	2.9	3.1	0.22	0.26	0.31	0.34	0.38	0.43	0.23	0.25	0.27	0.28	0.30	0.32	0.31	0.35	0.40	0.43	0.49	0.55
Guinea	10	K14_rcp45_2100	2.4	2.9	3.4	2.8	3.3	4.0	0.25	0.37	0.52	0.37	0.49	0.65	0.25	0.29	0.36	0.29	0.34	0.45	0.34	0.47	0.67	0.47	0.63	0.88
Guinea	10	K14_rcp85_2050	2.3	2.5	2.7	2.7	3.0	3.2	0.23	0.27	0.32	0.34	0.39	0.44	0.24	0.25	0.27	0.28	0.30	0.32	0.32	0.36	0.41	0.44	0.50	0.57
Guinea	10	K14_rcp85_2100	2.6	3.2	3.9	3.1	3.6	4.4	0.30	0.44	0.62	0.42	0.56	0.76	0.27	0.32	0.43	0.31	0.38	0.53	0.39	0.57	0.84	0.54	0.74	1.00
Guinea	10	K17_rcp26_2050	2.2	2.5	2.8	2.7	2.9	3.3	0.20	0.26	0.35	0.32	0.38	0.47	0.23	0.25	0.29	0.27	0.30	0.33	0.29	0.35	0.44	0.41	0.49	0.61
Guinea	10	K17_rcp26_2100	2.3	2.9	3.7	2.7	3.4	4.2	0.22	0.38	0.57	0.34	0.49	0.70	0.24	0.30	0.39	0.28	0.35	0.49	0.31	0.48	0.75	0.44	0.64	0.95
Guinea	10	K17_rcp45_2050	2.3	2.5	2.8	2.7	3.0	3.3	0.20	0.27	0.36	0.32	0.39	0.47	0.23	0.25	0.29	0.28	0.30	0.34	0.30	0.36	0.45	0.42	0.50	0.62
Guinea	10	K17_rcp45_2100	2.6	3.4	4.6	3.2	4.0	4.9	0.31	0.51	0.81	0.43	0.64	0.95	0.27	0.35	0.57	0.32	0.44	0.68	0.40	0.66	1.1	0.56	0.87	1.2
Guinea	10	K17_rcp85_2050	2.3	2.6	2.9	2.7	3.0	3.4	0.22	0.29	0.37	0.33	0.41	0.49	0.23	0.26	0.29	0.28	0.31	0.34	0.31	0.38	0.47	0.43	0.52	0.64
Guinea	10	K17_rcp85_2100	3.3	4.3	5.4	3.8	4.7	5.7	0.46	0.74	1.2	0.59	0.87	1.4	0.33	0.52	0.92	0.40	0.62	1.1	0.60	1.00	1.5	0.78	1.1	1.6
Guinea-Bissau	1.5	Present day	--	0.11	--	--	0.21	--	--	0.01	--	--	0.01	--	--	0.04	--	--	0.06	--	--	0.18	--	--	0.30	--
Guinea-Bissau	1.5	K14_rcp26_2050	0.14	0.18	0.23	0.26	0.33	0.42	0.01	0.01	0.02	0.02	0.02	0.02	0.05	0.05	0.06	0.07	0.07	0.08	0.22	0.26	0.32	0.34	0.41	0.51
Guinea-Bissau	1.5	K14_rcp26_2100	0.15	0.27	0.61	0.28	0.51	1.5	0.01	0.02	0.03	0.02	0.02	0.07	0.05	0.07	0.09	0.07	0.09	0.21	0.23	0.36	0.71	0.36	0.60	1.3
Guinea-Bissau	1.5	K14_rcp45_2050	0.14	0.18	0.24	0.26	0.33	0.43	0.01	0.01	0.02	0.02	0.02	0.02	0.05	0.05	0.06	0.07	0.07	0.08	0.22	0.27	0.33	0.35	0.42	0.52
Guinea-Bissau	1.5	K14_rcp45_2100	0.17	0.33	0.75	0.31	0.61	1.9	0.01	0.02	0.03	0.02	0.03	0.09	0.05	0.07	0.10	0.07	0.09	0.27	0.26	0.42	0.86	0.40	0.71	1.7
Guinea-Bissau	1.5	K14_rcp85_2050	0.15	0.19	0.25	0.27	0.35	0.46	0.01	0.01	0.02	0.02	0.02	0.02	0.05	0.06	0.07	0.07	0.08	0.09	0.23	0.28	0.34	0.36	0.44	0.54
Guinea-Bissau	1.5	K14_rcp85_2100	0.23	0.47	1.7	0.41	1.00	2.7	0.02	0.02	0.08	0.02	0.04	0.14	0.06	0.09	0.24	0.08	0.14	0.40	0.32	0.56	1.5	0.50	1.00	2.5
Guinea-Bissau	1.5	K17_rcp26_2050	0.12	0.18	0.28	0.23	0.33	0.52	0.01	0.01	0.02	0.02	0.02	0.03	0.04	0.05	0.07	0.06	0.07	0.09	0.20	0.26	0.37	0.32	0.42	0.61
Guinea-Bissau	1.5	K17_rcp26_2100	0.14	0.33	1.1	0.26	0.61	2.1	0.01	0.02	0.05	0.02	0.03	0.11	0.05	0.07	0.15	0.07	0.09	0.32	0.22	0.42	1.1	0.35	0.70	1.9
Guinea-Bissau	1.5	K17_rcp45_2050	0.13	0.19	0.29	0.24	0.35	0.54	0.01	0.01	0.02	0.02	0.02	0.03	0.04	0.06	0.07	0.06	0.08	0.09	0.20	0.27	0.38	0.33	0.43	0.63
Guinea-Bissau	1.5	K17_rcp45_2100	0.23	0.68	3.1	0.43	1.7	4.1	0.02	0.03	0.16	0.02	0.08	0.25	0.06	0.10	0.47	0.08	0.24	0.65	0.32	0.78	2.9	0.51	1.5	4.0
Guinea-Bissau	1.5	K17_rcp85_2050	0.14	0.20	0.32	0.25	0.38	0.59	0.01	0.01	0.02	0.02	0.02	0.03	0.04	0.06	0.07	0.07	0.08	0.09	0.22	0.29	0.40	0.34	0.46	0.68
Guinea-Bissau	1.5	K17_rcp85_2100	0.52	2.5	6.7	1.2	3.5	8.2	0.03	0.13	0.97	0.05	0.19	1.4	0.09	0.38	1.2	0.17	0.54	1.4	0.61	2.3	6.1	1.1	3.4	7.5
Guyana	0.72	Present day	--	3.8	--	--	8.7	--	--	3.5	--	--	6.7	--	--	5.8	--	--	12	--	--	1.7	--	--	4.5	--
Guyana	0.72	K14_rcp26_2050	5.1	6.5	8.7	11	13	16	4.5	5.7	6.9	7.8	8.9	10	7.9	10	13	15	17	19	2.6	3.5	4.7	5.6	7.5	9.8
Guyana	0.72	K14_rcp26_2100	5.8	10	21	12	20	36	5.0	7.8	11	8.3	11	18	9.0	14	22	16	21	28	3.0	5.6	13	6.5	12	23
Guyana	0.72	K14_rcp45_2050	5.2	6.7	8.8	11	13	17	4.6	5.7	7.0	7.8	9.0	10	8.0	10	13	15	17	19	2.6	3.6	4.7	5.7	7.6	10
Guyana	0.72	K14_rcp45_2100	6.4	12	25	13	23	41	5.6	8.6	13	8.8	12	20	10	16	23	17	23	30	3.5	6.9	15	7.3	14	26
Guyana	0.72	K14_rcp85_2050	5.4	7.1	9.4	11	14	18	4.8	6.0	7.3	8.0	9.2	11	8.4	11	13	15	17	20	2.8	3.8	5.0	6.0	7.9	11
Guyana	0.72	K14_rcp85_2100	8.6	17	36	16	31	52	6.8	10	18	10	16	25	12	19	28	19	26	35	4.6	10	23	9.6	19	35
Guyana	0.72	K17_rcp26_2050	4.4	6.4	10	9.4	13	19	3.9	5.6	7.7	7.1	8.8	11	6.6	10	14	13	17	21	2.0	3.5	5.5	4.8	7.3	12
Guyana	0.72	K17_rcp26_2100	4.9	11	28	10	22	44	4.3	8.2	14	7.5	11	22	7.5	15	25	14	22	32	2.3	6.3	17	5.2	13	29
Guyana	0.72	K17_rcp45_2050	4.5	6.7	10	9.6	13	20	3.9	5.7	7.9	7.2	9.0	11	6.8	10	15	13	17	21	2.0	3.6	5.7	4.9	7.6	12
Guyana	0.72	K17_rcp45_2100	8.2	21	52	15	36	66	6.5	11	25	9.7	18	33	12	22	35	18	29	42	4.3	13	35	8.9	23	47
Guyana	0.72	K17_rcp85_2050	4.9	7.3	11	10	14	22	4.3	6.1	8.2	7.5	9.4	11	7.4	11	15	14	18	22	2.3	3.9	6.3	5.2	8.2	13
Guyana	0.72	K17_rcp85_2100	16	45	74	30	60	76	10	22	44	15	29	52	19	32	49	26	39	54	9.6	29	61	19	41	66
Haiti	9.7	Present day	--	0.52	--	--	0.61	--	--	0.10	--	--	0.12	--	--	0.08	--	--	0.08	--	--	0.13	--	--	0.14	--
Haiti	9.7	K14_rcp26_2050	0.59	0.74	0.90	0.69	0.83	1.00	0.12	0.15	0.19	0.14	0.18	0.21	0.08	0.09	0.10	0.08	0.09	0.10	0.14	0.15	0.17	0.15	0.16	0.18
Haiti	9.7	K14_rcp26_2100	0.63	0.97	1.7	0.72	1.1	1.9	0.13	0.21	0.30	0.15	0.23	0.33	0.08	0.10	0.12	0.09	0.10	0.13	0.14	0.18	0.24	0.15	0.19	0.26
Haiti	9.7	K14_rcp45_2050	0.59	0.75	0.91	0.68	0.84	1.00	0.12	0.16	0.19	0.14	0.18	0.22	0.08	0.09	0.10	0.08	0.09	0.10	0.14	0.15	0.17	0.15	0.16	0.18
Haiti	9.7	K14_rcp45_2100	0.67	1.1	1.9	0.76	1.2	2.1	0.14	0.22	0.33	0.16	0.25	0.35	0.08	0.10	0.13	0.09	0.11	0.13	0.15	0.19	0.26	0.15	0.20	0.28
Haiti	9.7	K14_rcp85_2050	0.61	0.77	0.94	0.70	0.86	1.1	0.12	0.16	0.20	0.14	0.18	0.22	0.08	0.09	0.10	0.08	0.09	0.10	0.14	0.16	0.18	0.15	0.17	0.19
Haiti	9.7	K14_rcp85_2100	0.79	1.3	2.3	0.88	1.5	2.6	0.17	0.26	0.38	0.19	0.28	0.41	0.09	0.11	0.14	0.09	0.12	0.15	0.16	0.21	0.31	0.17	0.22	0.35
Haiti	9.7	K17_rcp26_2050	0.54	0.74	0.99	0.63	0.83	1.1	0.11	0.15	0.21	0.13	0.18	0.23	0.08	0.09	0.10	0.08	0.09	0.10	0.13	0.15	0.18	0.14	0.16	0.19
Haiti	9.7	K17_rcp26_2100	0.59	1.1	2.1	0.69	1.2	2.3	0.12	0.22	0.35	0.14	0.24	0.38	0.08	0.10	0.13	0.08	0.11	0.14	0.14	0.19	0.28	0.15	0.20	0.30
Haiti	9.7	K17_rcp45_2050	0.54	0.76	1.00	0.63	0.85	1.2	0.11	0.16	0.21	0.13	0.18	0.24	0.08	0.09	0.10	0.08	0.09	0.10	0.13	0.15	0.18	0.14	0.17	0.19
Haiti	9.7	K17_rcp45_2100	0.81	1.6	3.6	0.90	1.8	4.0	0.17	0.30	0.49	0.19	0.33	0.51	0.09	0.12	0.17	0.10	0.13	0.18	0.16	0.24	0.42	0.17	0.26	0.44
Haiti	9.7	K17_rcp85_2050	0.58	0.79	1.1	0.67	0.88	1.2	0.11	0.17	0.22	0.14	0.19	0.25	0.08	0.09	0.10	0.08	0.09	0.11	0.13	0.16	0.19	0.14	0.17	0.20
Haiti	9.7	K17_rcp85_2100	1.3	2.9	6.7	1.5	3.2	7.0	0.26	0.44	0.84	0.28	0.46	0.89	0.11	0.16	0.29	0.11	0.16	0.30	0.21	0.38	0.82	0.22	0.40	0.90
Honduras	8.0	Present day	--	0.02	--	--	0.02	--	--	0.01	--	--	0.01	--	--	0.04	--	--	0.04	--	--	0.04	--	--	0.04	--
Honduras	8.0	K14_rcp26_2050	0.03	0.05	0.08	0.04	0.06	0.09	0.01	0.02	0.02	0.01	0.02	0.02	0.04	0.05	0.05	0.04	0.05	0.05	0.04	0.05	0.06	0.05	0.05	0.07
Honduras	8.0	K14_rcp26_2100	0.05	0.10	0.25	0.05	0.12	0.28	0.01	0.02	0.04	0.02	0.03	0.04	0.05	0.06	0.07	0.05	0.06	0.07	0.05	0.08	0.14	0.05	0.08	0.15
Honduras	8.0	K14_rcp45_2050	0.03	0.05	0.08	0.04	0.06	0.10	0.01	0.02	0.02	0.01	0.02	0.02	0.04	0.05	0.05	0.04	0.05	0.05	0.04	0.05	0.07	0.05	0.06	0.07
Honduras	8.0	K14_rcp45_2100	0.06	0.12	0.30	0.06	0.15	0.34	0.02	0.03	0.05	0.02	0.03	0.05	0.05	0.06	0.07	0.05	0.06	0.07	0.05	0.09	0.17	0.06	0.10	0.19
Honduras	8.0	K14_rcp85_2050	0.04	0.06	0.09	0.04	0.07	0.11	0.01	0.02	0.02	0.01	0.02	0.02	0.04	0.05	0.05	0.05	0.05	0.05	0.04	0.05	0.07	0.05	0.06	0.07
Honduras	8.0	K14_rcp85_2100	0.08	0.19	0.50	0.10	0.22	0.56	0.02	0.03	0.06	0.02	0.03	0.06	0.05	0.06	0.09	0.05	0.06	0.09	0.06	0.12	0.29	0.07	0.13	0.31
Honduras	8.0	K17_rcp26_2050	0.03	0.05	0.10	0.03	0.06	0.12	0.01	0.02	0.02	0.01	0.02	0.02	0.04	0.05	0.05	0.04	0.05	0.05	0.04	0.05	0.07	0.04	0.05	0.08
Honduras	8.0	K17_rcp26_2100	0.03	0.12	0.34	0.04	0.14	0.40	0.01	0.03	0.05	0.01	0.03	0.05	0.04	0.06	0.08	0.05	0.06	0.08	0.04	0.09	0.20	0.05	0.09	0.22
Honduras	8.0	K17_rcp45_2050	0.03	0.05	0.10	0.03	0.06	0.12	0.01	0.02	0.02	0.01	0.02	0.02	0.04	0.05	0.06	0.04	0.05	0.06	0.04	0.05	0.08	0.04	0.06	0.08
Honduras	8.0	K17_rcp45_2100	0.08	0.26	0.99	0.10	0.30	1.1	0.02	0.04	0.09	0.02	0.04	0.09	0.05	0.07	0.11	0.05	0.07	0.11	0.06	0.15	0.47	0.07	0.16	0.49
Honduras	8.0	K17_rcp85_2050	0.03	0.06	0.11	0.04	0.07	0.13	0.01	0.02	0.03	0.01	0.02	0.03	0.04	0.05	0.06	0.04	0.05	0.06	0.04	0.06	0.08	0.04	0.06	0.09
Honduras	8.0	K17_rcp85_2100	0.20	0.76	3.0	0.24	0.84	3.1	0.03	0.08	0.22	0.03	0.08	0.23	0.06	0.10	0.20	0.06	0.10	0.21	0.12	0.39	0.94	0.13	0.41	1.00
Hong Kong	7.1	Present day	--	10	--	--	14	--	--	1.6	--	--	2.8	--	--	1.3	--	--	2.2	--	--	1.1	--	--	2.0	--
Hong Kong	7.1	K14_rcp26_2050	10	11	11	15	16	17	1.7	1.9	2.1	2.8	3.1	3.3	1.4	1.5	1.7	2.2	2.4	2.6	1.1	1.2	1.4	2.1	2.3	2.5
Hong Kong	7.1	K14_rcp26_2100	10	12	13	15	17	19	1.7	2.1	2.6	2.9	3.4	4.1	1.4	1.7	2.1	2.3	2.7	3.3	1.1	1.4	2.0	2.1	2.6	3.3
Hong Kong	7.1	K14_rcp45_2050	10	11	11	15	16	17	1.7	1.9	2.1	2.9	3.1	3.3	1.4	1.5	1.7	2.3	2.4	2.6	1.1	1.2	1.4	2.1	2.3	2.5
Hong Kong	7.1	K14_rcp45_2100	11	12	14	15	18	20	1.8	2.2	2.8	3.0	3.6	4.2	1.5	1.8	2.3	2.3	2.8	3.5	1.1	1.6	2.1	2.2	2.8	3.5
Hong Kong	7.1	K14_rcp85_2050	10	11	12	15	16	17	1.7	1.9	2.1	2.9	3.1	3.4	1.4	1.6	1.7	2.3	2.5	2.7	1.1	1.2	1.4	2.1	2.3	2.6
Hong Kong	7.1	K14_rcp85_2100	11	13	16	16	19	21	2.0	2.5	3.2	3.2	3.9	4.7	1.6	2.0	2.6	2.5	3.1	3.9	1.3	1.8	2.3	2.4	3.2	3.8
Hong Kong	7.1	K17_rcp26_2050	10	11	12	14	16	17	1.6	1.9	2.1	2.8	3.1	3.4	1.4	1.5	1.7	2.2	2.4	2.7	1.1	1.2	1.4	2.0	2.3	2.6
Hong Kong	7.1	K17_rcp26_2100	10	12	14	15	17	20	1.7	2.2	2.8	2.8	3.5	4.3	1.4	1.8	2.2	2.2	2.7	3.5	1.1	1.5	2.1	2.1	2.7	3.5
Hong Kong	7.1	K17_rcp45_2050	10	11	12	15	16	17	1.7	1.9	2.1	2.8	3.1	3.4	1.4	1.5	1.7	2.2	2.4	2.7	1.1	1.2	1.5	2.1	2.3	2.6
Hong Kong	7.1	K17_rcp45_2100	11	13	18	16	19	22	2.0	2.6	3.7	3.2	4.0	5.3	1.6	2.1	3.0	2.5	3.2	4.6	1.3	1.9	3.0	2.4	3.3	4.3
Hong Kong	7.1	K17_rcp85_2050	10	11	12	15	16	17	1.7	1.9	2.2	2.9	3.2	3.5	1.4	1.6	1.8	2.3	2.5	2.8	1.1	1.2	1.5	2.1	2.3	2.7
Hong Kong	7.1	K17_rcp85_2100	13	17	22	19	22	25	2.5	3.5	5.3	3.9	5.0	7.1	2.0	2.8	4.7	3.1	4.3	6.8	1.8	2.7	4.4	3.1	4.0	6.1
India	1200	Present day	--	1.4	--	--	2.6	--	--	0.18	--	--	0.34	--	--	0.13	--	--	0.33	--	--	0.12	--	--	0.35	--
India	1200	K14_rcp26_2050	1.6	1.8	1.9	2.9	3.0	3.2	0.21	0.23	0.25	0.39	0.43	0.47	0.17	0.19	0.22	0.41	0.46	0.51	0.16	0.18	0.21	0.58	0.68	0.77
India	1200	K14_rcp26_2100	1.9	2.2	2.7	3.2	3.5	3.8	0.24	0.30	0.38	0.49	0.60	0.77	0.21	0.28	0.39	0.52	0.63	0.81	0.23	0.35	0.56	0.77	0.97	1.2
India	1200	K14_rcp45_2050	1.6	1.8	1.9	2.9	3.0	3.2	0.21	0.23	0.26	0.39	0.43	0.48	0.17	0.19	0.22	0.41	0.46	0.52	0.16	0.18	0.21	0.58	0.69	0.78
India	1200	K14_rcp45_2100	1.9	2.3	2.8	3.3	3.6	4.0	0.25	0.32	0.42	0.51	0.64	0.84	0.22	0.31	0.43	0.54	0.68	0.87	0.25	0.41	0.62	0.81	1.00	1.3
India	1200	K14_rcp85_2050	1.7	1.8	2.0	2.9	3.1	3.2	0.22	0.24	0.26	0.40	0.44	0.49	0.17	0.20	0.23	0.42	0.47	0.53	0.16	0.19	0.22	0.61	0.71	0.80
India	1200	K14_rcp85_2100	2.1	2.5	3.2	3.4	3.7	4.2	0.29	0.36	0.52	0.57	0.72	0.97	0.26	0.36	0.53	0.60	0.76	0.98	0.32	0.50	0.76	0.92	1.2	1.5
India	1200	K17_rcp26_2050	1.5	1.7	2.0	2.7	2.9	3.2	0.19	0.22	0.26	0.36	0.41	0.47	0.15	0.18	0.23	0.35	0.41	0.50	0.14	0.17	0.21	0.40	0.53	0.72
India	1200	K17_rcp26_2100	1.6	2.1	2.7	2.9	3.4	3.9	0.21	0.29	0.40	0.41	0.53	0.75	0.17	0.25	0.38	0.40	0.55	0.79	0.19	0.27	0.43	0.49	0.83	1.2
India	1200	K17_rcp45_2050	1.5	1.7	2.0	2.7	2.9	3.2	0.20	0.23	0.27	0.36	0.41	0.48	0.15	0.19	0.23	0.35	0.42	0.51	0.14	0.17	0.22	0.41	0.55	0.75
India	1200	K17_rcp45_2100	1.9	2.5	3.5	3.2	3.7	4.6	0.25	0.36	0.60	0.47	0.67	1.1	0.21	0.33	0.61	0.48	0.71	1.1	0.23	0.37	0.90	0.65	1.1	1.6
India	1200	K17_rcp85_2050	1.5	1.8	2.0	2.8	3.0	3.2	0.20	0.24	0.28	0.37	0.43	0.49	0.15	0.19	0.24	0.36	0.44	0.52	0.15	0.18	0.23	0.44	0.59	0.78
India	1200	K17_rcp85_2100	2.3	3.3	4.6	3.6	4.3	5.5	0.33	0.53	1.1	0.60	0.96	1.6	0.30	0.53	1.00	0.63	0.96	1.6	0.33	0.71	1.6	1.00	1.5	2.3
Indonesia	240	Present day	--	3.7	--	--	8.2	--	--	0.63	--	--	1.8	--	--	0.48	--	--	1.4	--	--	0.74	--	--	2.2	--
Indonesia	240	K14_rcp26_2050	4.1	4.6	5.0	8.8	9.5	10	0.73	0.84	0.96	1.9	2.1	2.3	0.57	0.66	0.77	1.5	1.7	1.9	0.83	0.94	1.1	2.4	2.7	3.0
Indonesia	240	K14_rcp26_2100	4.4	5.4	7.0	9.2	11	13	0.79	1.1	1.5	2.0	2.5	3.2	0.62	0.86	1.2	1.6	2.0	2.7	0.90	1.2	1.9	2.6	3.3	4.4
Indonesia	240	K14_rcp45_2050	4.2	4.7	5.1	8.8	9.6	11	0.74	0.86	0.99	1.9	2.1	2.3	0.57	0.68	0.79	1.5	1.7	1.9	0.84	0.95	1.1	2.4	2.7	3.0
Indonesia	240	K14_rcp45_2100	4.7	5.7	7.6	9.7	12	14	0.87	1.2	1.6	2.1	2.6	3.4	0.69	0.94	1.3	1.7	2.2	2.9	0.97	1.3	2.1	2.7	3.5	4.7
Indonesia	240	K14_rcp85_2050	4.3	4.7	5.2	9.0	9.8	11	0.76	0.88	1.00	1.9	2.1	2.4	0.59	0.70	0.81	1.6	1.7	1.9	0.86	0.98	1.1	2.5	2.8	3.1
Indonesia	240	K14_rcp85_2100	5.2	6.5	9.2	11	13	15	1.00	1.4	2.0	2.3	3.0	4.1	0.81	1.1	1.7	1.9	2.5	3.4	1.1	1.7	2.7	3.1	4.1	5.5
Indonesia	240	K17_rcp26_2050	3.8	4.6	5.5	8.3	9.5	11	0.65	0.85	1.1	1.8	2.1	2.5	0.50	0.67	0.91	1.4	1.7	2.1	0.76	0.94	1.3	2.2	2.7	3.4
Indonesia	240	K17_rcp26_2100	4.0	5.7	8.9	8.4	12	15	0.67	1.2	1.9	1.8	2.6	4.0	0.52	0.94	1.6	1.5	2.2	3.3	0.80	1.3	2.6	2.3	3.5	5.3
Indonesia	240	K17_rcp45_2050	3.8	4.7	5.6	8.3	9.7	12	0.65	0.87	1.2	1.8	2.1	2.6	0.50	0.69	0.93	1.4	1.7	2.1	0.77	0.96	1.3	2.3	2.7	3.5
Indonesia	240	K17_rcp45_2100	4.9	7.4	13	10	14	17	0.90	1.5	2.9	2.2	3.4	5.5	0.72	1.3	2.4	1.8	2.8	4.6	1.00	2.0	4.0	2.9	4.6	7.2
Indonesia	240	K17_rcp85_2050	3.9	4.8	5.8	8.4	10	12	0.66	0.91	1.2	1.8	2.2	2.7	0.51	0.73	0.97	1.5	1.8	2.2	0.78	1.00	1.4	2.3	2.8	3.6
Indonesia	240	K17_rcp85_2100	6.4	11	17	13	16	20	1.3	2.5	5.1	2.9	4.8	8.1	1.1	2.1	4.3	2.4	4.1	7.0	1.6	3.4	6.7	4.0	6.4	10
Iran	77	Present day	--	0.15	--	--	0.23	--	--	0.01	--	--	0.03	--	--	0.03	--	--	0.06	--	--	0.01	--	--	0.02	--
Iran	77	K14_rcp26_2050	0.17	0.19	0.23	0.26	0.37	0.50	0.02	0.03	0.04	0.03	0.04	0.06	0.03	0.05	0.07	0.06	0.08	0.10	0.01	0.02	0.02	0.02	0.02	0.03
Iran	77	K14_rcp26_2100	0.18	0.24	0.55	0.28	0.52	0.74	0.02	0.04	0.06	0.04	0.06	0.11	0.03	0.07	0.12	0.06	0.10	0.17	0.01	0.02	0.03	0.02	0.03	0.05
Iran	77	K14_rcp45_2050	0.16	0.20	0.23	0.26	0.37	0.50	0.02	0.03	0.04	0.03	0.04	0.06	0.03	0.05	0.07	0.06	0.08	0.10	0.01	0.02	0.02	0.02	0.03	0.03
Iran	77	K14_rcp45_2100	0.19	0.30	0.59	0.31	0.55	0.81	0.02	0.04	0.07	0.04	0.06	0.13	0.03	0.08	0.13	0.07	0.11	0.18	0.01	0.02	0.04	0.02	0.03	0.06
Iran	77	K14_rcp85_2050	0.17	0.20	0.26	0.26	0.39	0.53	0.02	0.03	0.04	0.03	0.05	0.06	0.03	0.05	0.07	0.06	0.08	0.11	0.01	0.02	0.02	0.02	0.03	0.03
Iran	77	K14_rcp85_2100	0.21	0.47	0.73	0.39	0.62	1.1	0.03	0.05	0.11	0.04	0.08	0.16	0.05	0.09	0.17	0.08	0.13	0.22	0.02	0.03	0.05	0.03	0.04	0.09
Iran	77	K17_rcp26_2050	0.15	0.19	0.24	0.24	0.35	0.51	0.02	0.02	0.04	0.03	0.04	0.06	0.03	0.05	0.07	0.06	0.08	0.10	0.01	0.02	0.02	0.02	0.02	0.03
Iran	77	K17_rcp26_2100	0.17	0.26	0.59	0.25	0.54	0.79	0.02	0.04	0.07	0.04	0.06	0.12	0.03	0.07	0.12	0.06	0.11	0.17	0.01	0.02	0.04	0.02	0.03	0.06
Iran	77	K17_rcp45_2050	0.16	0.20	0.24	0.24	0.37	0.52	0.02	0.03	0.04	0.03	0.04	0.06	0.03	0.05	0.07	0.06	0.08	0.10	0.01	0.02	0.02	0.02	0.03	0.03
Iran	77	K17_rcp45_2100	0.21	0.51	0.95	0.42	0.67	1.4	0.03	0.06	0.15	0.05	0.10	0.20	0.05	0.10	0.20	0.09	0.15	0.25	0.02	0.03	0.07	0.03	0.05	0.13
Iran	77	K17_rcp85_2050	0.16	0.20	0.28	0.24	0.40	0.54	0.02	0.03	0.04	0.04	0.05	0.06	0.03	0.05	0.07	0.06	0.08	0.11	0.01	0.02	0.02	0.02	0.03	0.03
Iran	77	K17_rcp85_2100	0.42	0.77	1.7	0.60	1.2	1.8	0.05	0.12	0.34	0.07	0.17	0.45	0.09	0.17	0.34	0.13	0.22	0.41	0.03	0.06	0.22	0.04	0.10	0.30
Iraq	30	Present day	--	6.8	--	--	8.1	--	--	1.6	--	--	2.0	--	--	2.0	--	--	2.3	--	--	0.00	--	--	0.00	--
Iraq	30	K14_rcp26_2050	6.8	7.7	8.6	8.1	8.9	9.8	1.6	1.8	2.1	2.0	2.2	2.5	2.0	2.2	2.4	2.3	2.5	2.7	0.00	0.00	0.00	0.00	0.01	0.01
Iraq	30	K14_rcp26_2100	6.9	8.6	10	8.2	9.8	11	1.6	2.1	2.8	2.0	2.5	3.3	2.0	2.4	2.9	2.3	2.7	3.6	0.00	0.00	0.02	0.00	0.01	0.06
Iraq	30	K14_rcp45_2050	6.8	7.7	8.6	8.1	8.9	9.8	1.6	1.9	2.1	2.0	2.2	2.5	2.0	2.2	2.4	2.3	2.5	2.7	0.00	0.00	0.00	0.00	0.01	0.01
Iraq	30	K14_rcp45_2100	7.1	8.9	11	8.4	10	11	1.6	2.2	2.9	2.0	2.6	3.5	2.0	2.5	3.0	2.3	2.7	3.7	0.00	0.01	0.03	0.00	0.02	0.07
Iraq	30	K14_rcp85_2050	6.8	7.8	8.9	8.1	9.0	10	1.6	1.9	2.2	2.0	2.2	2.6	2.0	2.2	2.5	2.3	2.5	2.7	0.00	0.00	0.01	0.00	0.01	0.02
Iraq	30	K14_rcp85_2100	7.6	9.6	11	8.8	10	12	1.8	2.4	3.4	2.2	2.8	3.9	2.2	2.6	3.6	2.4	3.0	4.3	0.00	0.01	0.06	0.01	0.03	0.10
Iraq	30	K17_rcp26_2050	6.8	7.6	8.5	8.1	8.8	9.8	1.6	1.8	2.1	2.0	2.2	2.5	2.0	2.2	2.4	2.3	2.4	2.7	0.00	0.00	0.00	0.00	0.01	0.01
Iraq	30	K17_rcp26_2100	7.0	8.7	10	8.3	9.9	11	1.6	2.2	2.8	2.0	2.5	3.4	2.0	2.4	2.9	2.3	2.7	3.6	0.00	0.01	0.02	0.00	0.01	0.06
Iraq	30	K17_rcp45_2050	6.8	7.7	8.6	8.1	8.9	9.8	1.6	1.8	2.1	2.0	2.2	2.5	2.0	2.2	2.4	2.3	2.5	2.7	0.00	0.00	0.00	0.00	0.01	0.01
Iraq	30	K17_rcp45_2100	8.0	9.9	12	9.1	11	12	1.9	2.6	3.8	2.3	3.0	4.3	2.2	2.7	4.1	2.5	3.2	4.7	0.00	0.01	0.09	0.01	0.04	0.13
Iraq	30	K17_rcp85_2050	6.9	7.8	8.9	8.2	9.0	10	1.6	1.9	2.2	2.0	2.3	2.6	2.0	2.2	2.5	2.3	2.5	2.7	0.00	0.00	0.01	0.00	0.01	0.01
Iraq	30	K17_rcp85_2100	9.2	11	13	10	12	13	2.3	3.4	5.8	2.7	3.9	6.7	2.5	3.6	5.8	2.8	4.3	6.3	0.01	0.07	0.18	0.02	0.11	1.9
Ireland	4.6	Present day	--	0.34	--	--	1.3	--	--	0.36	--	--	0.86	--	--	0.49	--	--	0.91	--	--	0.28	--	--	0.61	--
Ireland	4.6	K14_rcp26_2050	0.35	0.43	0.53	1.3	1.7	2.1	0.37	0.44	0.52	0.88	0.99	1.1	0.50	0.56	0.63	0.92	1.00	1.1	0.29	0.32	0.35	0.62	0.69	0.77
Ireland	4.6	K14_rcp26_2100	0.35	0.50	0.83	1.4	2.0	3.6	0.37	0.50	0.70	0.88	1.1	1.4	0.51	0.61	0.77	0.93	1.1	1.4	0.29	0.34	0.46	0.62	0.75	0.98
Ireland	4.6	K14_rcp45_2050	0.36	0.43	0.52	1.4	1.7	2.1	0.38	0.45	0.52	0.89	1.00	1.1	0.51	0.57	0.62	0.94	1.00	1.1	0.29	0.32	0.35	0.63	0.69	0.77
Ireland	4.6	K14_rcp45_2100	0.39	0.58	0.93	1.6	2.4	4.1	0.41	0.55	0.75	0.95	1.2	1.5	0.54	0.66	0.82	0.99	1.2	1.5	0.30	0.36	0.50	0.65	0.82	1.1
Ireland	4.6	K14_rcp85_2050	0.36	0.45	0.56	1.4	1.8	2.3	0.38	0.46	0.54	0.89	1.00	1.2	0.51	0.58	0.64	0.94	1.1	1.2	0.29	0.32	0.36	0.63	0.70	0.80
Ireland	4.6	K14_rcp85_2100	0.42	0.70	1.3	1.7	3.0	5.1	0.44	0.62	0.86	0.99	1.3	1.7	0.56	0.72	0.91	1.00	1.3	1.6	0.31	0.40	0.61	0.68	0.89	1.3
Ireland	4.6	K17_rcp26_2050	0.34	0.44	0.62	1.3	1.7	2.5	0.37	0.46	0.58	0.87	1.00	1.2	0.50	0.57	0.67	0.91	1.00	1.2	0.28	0.32	0.38	0.61	0.70	0.83
Ireland	4.6	K17_rcp26_2100	0.37	0.62	1.1	1.4	2.5	4.7	0.39	0.57	0.82	0.89	1.2	1.6	0.52	0.67	0.87	0.93	1.2	1.6	0.29	0.38	0.57	0.64	0.83	1.2
Ireland	4.6	K17_rcp45_2050	0.35	0.46	0.63	1.3	1.8	2.5	0.38	0.47	0.58	0.88	1.00	1.2	0.51	0.58	0.67	0.92	1.1	1.2	0.29	0.33	0.38	0.63	0.71	0.84
Ireland	4.6	K17_rcp45_2100	0.55	0.99	3.2	2.2	4.3	7.1	0.53	0.77	1.3	1.1	1.5	2.3	0.63	0.84	1.3	1.1	1.5	2.2	0.36	0.52	0.93	0.79	1.1	1.8
Ireland	4.6	K17_rcp85_2050	0.37	0.49	0.67	1.4	1.9	2.7	0.39	0.49	0.61	0.89	1.1	1.3	0.52	0.60	0.70	0.94	1.1	1.3	0.29	0.34	0.39	0.64	0.74	0.86
Ireland	4.6	K17_rcp85_2100	0.89	2.3	6.8	3.9	6.4	8.7	0.73	1.2	2.2	1.5	2.1	3.4	0.80	1.2	2.1	1.4	2.0	3.1	0.49	0.80	1.7	1.00	1.6	2.7
Isle of Man	0.08	Present day	--	2.3	--	--	6.5	--	--	0.37	--	--	1.3	--	--	2.1	--	--	3.3	--	--	0.60	--	--	1.5	--
Isle of Man	0.08	K14_rcp26_2050	2.4	2.8	3.2	6.5	6.9	7.3	0.37	0.44	0.51	1.3	1.5	1.6	2.1	2.2	2.3	3.3	3.4	3.5	0.61	0.65	0.69	1.5	1.7	1.9
Isle of Man	0.08	K14_rcp26_2100	2.4	3.1	4.0	6.6	7.2	8.4	0.38	0.49	0.66	1.4	1.6	1.9	2.1	2.3	2.5	3.3	3.5	3.8	0.61	0.68	0.83	1.6	1.8	2.4
Isle of Man	0.08	K14_rcp45_2050	2.5	2.8	3.2	6.6	7.0	7.3	0.38	0.45	0.51	1.4	1.5	1.6	2.1	2.2	2.3	3.3	3.4	3.5	0.61	0.65	0.69	1.6	1.7	1.9
Isle of Man	0.08	K14_rcp45_2100	2.7	3.4	4.1	6.9	7.5	8.6	0.42	0.54	0.71	1.4	1.6	2.1	2.2	2.3	2.6	3.4	3.6	3.9	0.64	0.72	0.88	1.6	2.0	2.5
Isle of Man	0.08	K14_rcp85_2050	2.5	2.9	3.3	6.6	7.0	7.4	0.39	0.46	0.53	1.4	1.5	1.6	2.1	2.2	2.3	3.3	3.4	3.6	0.62	0.66	0.71	1.6	1.7	1.9
Isle of Man	0.08	K14_rcp85_2100	2.9	3.8	4.9	7.0	8.0	9.1	0.45	0.61	0.81	1.5	1.8	2.3	2.2	2.4	2.7	3.4	3.7	4.1	0.65	0.77	1.00	1.7	2.2	2.6
Isle of Man	0.08	K17_rcp26_2050	2.3	2.8	3.4	6.5	6.9	7.4	0.37	0.43	0.54	1.3	1.5	1.6	2.1	2.2	2.3	3.3	3.4	3.6	0.60	0.64	0.72	1.5	1.6	1.9
Isle of Man	0.08	K17_rcp26_2100	2.3	3.3	4.3	6.5	7.4	8.7	0.37	0.53	0.74	1.3	1.6	2.1	2.1	2.3	2.6	3.3	3.6	4.0	0.60	0.70	0.91	1.5	1.9	2.5
Isle of Man	0.08	K17_rcp45_2050	2.3	2.8	3.4	6.5	7.0	7.5	0.37	0.45	0.55	1.3	1.5	1.6	2.1	2.2	2.4	3.3	3.4	3.6	0.60	0.65	0.72	1.5	1.7	2.0
Isle of Man	0.08	K17_rcp45_2100	3.1	4.1	6.0	7.2	8.6	10	0.49	0.70	1.2	1.5	2.0	2.9	2.3	2.6	3.1	3.5	3.9	4.6	0.67	0.86	1.4	1.8	2.4	3.6
Isle of Man	0.08	K17_rcp85_2050	2.4	3.0	3.6	6.5	7.1	7.7	0.37	0.47	0.57	1.3	1.5	1.7	2.1	2.2	2.4	3.3	3.5	3.6	0.61	0.66	0.74	1.5	1.7	2.0
Isle of Man	0.08	K17_rcp85_2100	3.9	5.5	8.5	8.4	9.7	12	0.66	1.00	2.0	1.9	2.6	4.4	2.5	2.9	3.9	3.8	4.4	5.6	0.82	1.3	2.4	2.4	3.1	5.0
Israel	7.3	Present day	--	0.01	--	--	0.01	--	--	0.01	--	--	0.01	--	--	0.07	--	--	0.10	--	--	0.01	--	--	0.01	--
Israel	7.3	K14_rcp26_2050	0.01	0.01	0.02	0.01	0.02	0.02	0.01	0.01	0.02	0.01	0.02	0.02	0.07	0.11	0.16	0.10	0.13	0.18	0.01	0.01	0.02	0.01	0.01	0.02
Israel	7.3	K14_rcp26_2100	0.01	0.02	0.06	0.01	0.02	0.09	0.01	0.02	0.03	0.01	0.02	0.05	0.07	0.14	0.25	0.10	0.17	0.27	0.01	0.02	0.04	0.01	0.02	0.04
Israel	7.3	K14_rcp45_2050	0.01	0.01	0.02	0.01	0.02	0.02	0.01	0.01	0.02	0.01	0.02	0.02	0.08	0.11	0.14	0.11	0.14	0.16	0.01	0.01	0.02	0.01	0.02	0.02
Israel	7.3	K14_rcp45_2100	0.01	0.02	0.04	0.02	0.02	0.07	0.01	0.02	0.03	0.02	0.02	0.04	0.11	0.16	0.23	0.13	0.18	0.25	0.01	0.02	0.03	0.01	0.02	0.04
Israel	7.3	K14_rcp85_2050	0.01	0.01	0.02	0.01	0.02	0.02	0.01	0.01	0.02	0.01	0.02	0.02	0.07	0.11	0.16	0.10	0.14	0.19	0.01	0.01	0.02	0.01	0.02	0.02
Israel	7.3	K14_rcp85_2100	0.01	0.02	0.09	0.02	0.04	0.13	0.01	0.02	0.05	0.02	0.02	0.06	0.12	0.19	0.27	0.15	0.21	0.29	0.01	0.02	0.04	0.02	0.03	0.05
Israel	7.3	K17_rcp26_2050	0.01	0.01	0.02	0.01	0.02	0.02	0.01	0.01	0.02	0.01	0.02	0.02	0.07	0.10	0.16	0.10	0.13	0.19	0.01	0.01	0.02	0.01	0.01	0.02
Israel	7.3	K17_rcp26_2100	0.01	0.02	0.09	0.01	0.02	0.13	0.01	0.02	0.05	0.01	0.02	0.06	0.07	0.15	0.26	0.10	0.18	0.28	0.01	0.02	0.04	0.01	0.02	0.05
Israel	7.3	K17_rcp45_2050	0.01	0.01	0.02	0.01	0.02	0.02	0.01	0.01	0.02	0.01	0.02	0.02	0.08	0.11	0.15	0.10	0.14	0.17	0.01	0.01	0.02	0.01	0.02	0.02
Israel	7.3	K17_rcp45_2100	0.01	0.03	0.19	0.02	0.05	0.23	0.02	0.02	0.08	0.02	0.03	0.09	0.13	0.21	0.31	0.15	0.24	0.34	0.01	0.03	0.07	0.02	0.03	0.08
Israel	7.3	K17_rcp85_2050	0.01	0.01	0.02	0.01	0.02	0.03	0.01	0.01	0.02	0.01	0.02	0.02	0.07	0.11	0.17	0.10	0.14	0.20	0.01	0.01	0.02	0.01	0.02	0.02
Israel	7.3	K17_rcp85_2100	0.02	0.14	0.83	0.03	0.18	0.94	0.02	0.06	0.17	0.02	0.08	0.19	0.18	0.29	0.52	0.21	0.31	0.57	0.02	0.05	0.15	0.03	0.07	0.17
Italy	58	Present day	--	0.73	--	--	0.85	--	--	0.26	--	--	0.51	--	--	0.65	--	--	0.84	--	--	0.28	--	--	0.34	--
Italy	58	K14_rcp26_2050	0.76	0.82	0.90	0.87	0.92	0.97	0.33	0.44	0.56	0.59	0.69	0.81	0.68	0.80	0.95	0.87	0.99	1.1	0.30	0.32	0.38	0.36	0.39	0.45
Italy	58	K14_rcp26_2100	0.77	0.90	1.00	0.88	0.96	1.1	0.39	0.61	0.94	0.64	0.86	1.2	0.71	0.95	1.3	0.90	1.1	1.5	0.31	0.38	0.53	0.37	0.45	0.63
Italy	58	K14_rcp45_2050	0.77	0.83	0.88	0.88	0.92	0.95	0.36	0.45	0.54	0.61	0.70	0.79	0.71	0.81	0.91	0.90	1.00	1.1	0.30	0.33	0.36	0.36	0.40	0.44
Italy	58	K14_rcp45_2100	0.84	0.93	1.00	0.92	0.98	1.1	0.50	0.67	0.94	0.75	0.92	1.2	0.82	1.00	1.3	1.00	1.2	1.5	0.34	0.40	0.51	0.41	0.48	0.60
Italy	58	K14_rcp85_2050	0.73	0.83	0.93	0.85	0.92	0.98	0.26	0.45	0.69	0.51	0.70	0.94	0.65	0.81	1.00	0.84	1.00	1.2	0.28	0.33	0.41	0.34	0.40	0.49
Italy	58	K14_rcp85_2100	0.86	0.96	1.1	0.93	1.00	1.2	0.55	0.79	1.1	0.80	1.00	1.4	0.87	1.1	1.4	1.1	1.3	1.6	0.35	0.44	0.58	0.43	0.53	0.69
Italy	58	K17_rcp26_2050	0.73	0.81	0.93	0.85	0.91	0.99	0.26	0.41	0.69	0.51	0.66	0.94	0.65	0.78	1.00	0.84	0.97	1.2	0.28	0.32	0.41	0.34	0.39	0.49
Italy	58	K17_rcp26_2100	0.73	0.91	1.1	0.85	0.97	1.2	0.26	0.64	1.2	0.51	0.89	1.5	0.65	0.98	1.5	0.84	1.2	1.7	0.28	0.39	0.62	0.34	0.47	0.73
Italy	58	K17_rcp45_2050	0.74	0.83	0.91	0.86	0.92	0.97	0.28	0.44	0.61	0.53	0.69	0.86	0.66	0.80	0.96	0.85	1.00	1.2	0.29	0.33	0.38	0.35	0.40	0.46
Italy	58	K17_rcp45_2100	0.87	0.99	1.2	0.94	1.1	1.4	0.56	0.92	1.6	0.81	1.1	1.8	0.89	1.2	1.8	1.1	1.4	2.0	0.36	0.50	0.79	0.43	0.59	0.93
Italy	58	K17_rcp85_2050	0.73	0.83	0.94	0.85	0.92	1.00	0.26	0.45	0.72	0.51	0.70	0.97	0.65	0.82	1.1	0.84	1.00	1.3	0.28	0.33	0.42	0.34	0.40	0.50
Italy	58	K17_rcp85_2100	0.96	1.1	2.2	1.00	1.3	2.7	0.82	1.4	2.3	1.1	1.6	2.6	1.1	1.6	2.4	1.3	1.8	2.6	0.45	0.69	1.3	0.54	0.81	1.5
Jamaica	2.8	Present day	--	0.05	--	--	0.05	--	--	0.27	--	--	0.27	--	--	0.31	--	--	0.31	--	--	0.19	--	--	0.19	--
Jamaica	2.8	K14_rcp26_2050	0.07	0.09	0.13	0.07	0.09	0.13	0.30	0.36	0.42	0.30	0.36	0.43	0.34	0.40	0.46	0.34	0.40	0.46	0.21	0.25	0.32	0.21	0.25	0.32
Jamaica	2.8	K14_rcp26_2100	0.07	0.17	0.46	0.07	0.17	0.46	0.32	0.45	0.62	0.32	0.45	0.63	0.35	0.49	0.67	0.35	0.49	0.67	0.22	0.35	0.54	0.22	0.35	0.54
Jamaica	2.8	K14_rcp45_2050	0.06	0.09	0.13	0.07	0.09	0.13	0.30	0.36	0.43	0.30	0.36	0.43	0.34	0.40	0.47	0.34	0.40	0.47	0.21	0.26	0.32	0.21	0.26	0.32
Jamaica	2.8	K14_rcp45_2100	0.08	0.24	0.55	0.08	0.24	0.55	0.34	0.48	0.69	0.34	0.49	0.69	0.37	0.52	0.74	0.37	0.53	0.74	0.24	0.38	0.62	0.24	0.38	0.62
Jamaica	2.8	K14_rcp85_2050	0.07	0.10	0.14	0.07	0.10	0.14	0.31	0.37	0.44	0.31	0.37	0.44	0.34	0.41	0.48	0.35	0.41	0.48	0.21	0.27	0.33	0.22	0.27	0.33
Jamaica	2.8	K14_rcp85_2100	0.10	0.37	0.84	0.10	0.37	0.85	0.38	0.55	0.84	0.38	0.55	0.84	0.42	0.59	0.90	0.42	0.59	0.90	0.28	0.46	0.81	0.28	0.46	0.81
Jamaica	2.8	K17_rcp26_2050	0.06	0.08	0.14	0.06	0.08	0.15	0.28	0.35	0.45	0.28	0.35	0.45	0.31	0.39	0.49	0.31	0.39	0.49	0.19	0.24	0.34	0.19	0.25	0.34
Jamaica	2.8	K17_rcp26_2100	0.06	0.19	0.58	0.06	0.19	0.58	0.30	0.46	0.72	0.30	0.46	0.72	0.33	0.50	0.76	0.33	0.51	0.77	0.21	0.36	0.64	0.21	0.36	0.64
Jamaica	2.8	K17_rcp45_2050	0.06	0.09	0.16	0.06	0.09	0.16	0.28	0.36	0.45	0.28	0.36	0.45	0.31	0.40	0.49	0.31	0.40	0.49	0.19	0.25	0.35	0.19	0.25	0.35
Jamaica	2.8	K17_rcp45_2100	0.10	0.43	1.5	0.11	0.43	1.5	0.39	0.60	1.1	0.39	0.60	1.1	0.43	0.64	1.1	0.43	0.64	1.1	0.28	0.52	1.2	0.28	0.52	1.2
Jamaica	2.8	K17_rcp85_2050	0.06	0.10	0.20	0.06	0.10	0.20	0.29	0.37	0.47	0.29	0.38	0.47	0.33	0.41	0.51	0.33	0.41	0.51	0.20	0.27	0.36	0.21	0.27	0.37
Jamaica	2.8	K17_rcp85_2100	0.36	1.1	4.9	0.36	1.1	5.0	0.54	0.95	1.9	0.54	0.95	1.9	0.58	1.00	2.0	0.58	1.00	2.0	0.44	0.98	2.3	0.44	0.99	2.3
Japan	130	Present day	--	2.6	--	--	3.2	--	--	2.7	--	--	3.2	--	--	2.2	--	--	2.6	--	--	1.9	--	--	2.2	--
Japan	130	K14_rcp26_2050	2.8	3.0	3.4	3.7	4.1	4.7	2.9	3.1	3.4	3.4	3.6	3.9	2.4	2.6	2.8	2.8	3.0	3.3	2.1	2.2	2.5	2.4	2.6	2.9
Japan	130	K14_rcp26_2100	3.0	3.7	5.2	4.1	5.2	7.1	3.1	3.6	4.3	3.6	4.1	5.0	2.5	3.0	3.7	3.0	3.5	4.3	2.2	2.6	3.2	2.6	3.0	3.8
Japan	130	K14_rcp45_2050	2.8	3.1	3.4	3.7	4.2	4.7	2.9	3.2	3.4	3.4	3.7	3.9	2.4	2.6	2.8	2.8	3.1	3.3	2.1	2.3	2.5	2.5	2.7	2.9
Japan	130	K14_rcp45_2100	3.1	4.0	5.8	4.3	5.6	7.9	3.2	3.8	4.6	3.7	4.3	5.3	2.6	3.2	4.0	3.1	3.7	4.7	2.3	2.8	3.5	2.7	3.2	4.1
Japan	130	K14_rcp85_2050	2.8	3.1	3.5	3.8	4.3	4.9	3.0	3.2	3.5	3.4	3.7	4.0	2.4	2.7	2.9	2.9	3.1	3.4	2.1	2.3	2.5	2.5	2.7	3.0
Japan	130	K14_rcp85_2100	3.5	4.8	7.7	4.9	6.7	10	3.4	4.2	5.4	4.0	4.8	6.1	2.9	3.6	4.7	3.3	4.2	5.5	2.5	3.1	4.1	2.9	3.6	4.8
Japan	130	K17_rcp26_2050	2.7	3.0	3.6	3.5	4.1	5.0	2.8	3.1	3.5	3.3	3.6	4.0	2.3	2.6	3.0	2.7	3.0	3.4	2.0	2.2	2.6	2.3	2.6	3.0
Japan	130	K17_rcp26_2100	2.9	3.9	6.0	3.9	5.4	8.2	3.0	3.7	4.7	3.5	4.3	5.4	2.5	3.1	4.1	2.9	3.6	4.8	2.2	2.7	3.6	2.5	3.2	4.2
Japan	130	K17_rcp45_2050	2.7	3.1	3.6	3.5	4.2	5.1	2.9	3.2	3.6	3.3	3.7	4.1	2.3	2.6	3.0	2.8	3.1	3.5	2.0	2.3	2.6	2.4	2.7	3.0
Japan	130	K17_rcp45_2100	3.4	5.3	11	4.7	7.3	13	3.4	4.4	6.2	3.9	5.1	7.1	2.8	3.8	5.6	3.3	4.4	6.4	2.5	3.3	4.9	2.9	3.9	5.7
Japan	130	K17_rcp85_2050	2.8	3.2	3.8	3.6	4.4	5.3	2.9	3.3	3.7	3.4	3.8	4.2	2.3	2.7	3.1	2.8	3.1	3.6	2.1	2.3	2.7	2.4	2.7	3.1
Japan	130	K17_rcp85_2100	4.8	9.2	21	6.6	12	23	4.2	5.8	9.7	4.8	6.6	11	3.6	5.2	8.4	4.1	6.0	9.4	3.1	4.6	7.6	3.7	5.3	8.6
Jersey	0.09	Present day	--	5.7	--	--	15	--	--	0.65	--	--	2.1	--	--	1.3	--	--	3.2	--	--	0.48	--	--	1.7	--
Jersey	0.09	K14_rcp26_2050	6.0	6.7	7.5	15	16	16	0.68	0.75	0.83	2.1	2.3	2.6	1.4	1.5	1.6	3.3	3.5	3.8	0.48	0.49	0.52	1.8	1.9	1.9
Jersey	0.09	K14_rcp26_2100	6.2	7.7	9.9	15	17	18	0.70	0.84	1.00	2.2	2.6	3.3	1.4	1.6	1.9	3.3	3.9	4.6	0.48	0.53	0.81	1.8	1.9	2.4
Jersey	0.09	K14_rcp45_2050	6.1	6.7	7.5	15	16	16	0.69	0.76	0.83	2.1	2.3	2.6	1.4	1.5	1.6	3.3	3.5	3.8	0.48	0.49	0.52	1.8	1.9	1.9
Jersey	0.09	K14_rcp45_2100	6.7	8.4	10	16	17	18	0.75	0.90	1.1	2.3	2.8	3.5	1.5	1.7	2.0	3.5	4.0	4.8	0.49	0.56	0.85	1.9	2.0	2.6
Jersey	0.09	K14_rcp85_2050	6.2	6.9	7.8	15	16	17	0.70	0.77	0.85	2.2	2.4	2.6	1.4	1.5	1.6	3.3	3.6	3.9	0.48	0.49	0.53	1.8	1.9	1.9
Jersey	0.09	K14_rcp85_2100	7.1	9.2	11	16	17	19	0.79	0.97	1.2	2.5	3.1	3.9	1.5	1.8	2.2	3.7	4.3	5.2	0.50	0.70	0.90	1.9	2.2	3.2
Jersey	0.09	K17_rcp26_2050	5.7	6.6	8.0	15	16	17	0.65	0.74	0.86	2.1	2.3	2.7	1.3	1.5	1.7	3.2	3.5	3.9	0.48	0.49	0.54	1.7	1.9	2.0
Jersey	0.09	K17_rcp26_2100	5.9	8.1	11	15	17	18	0.67	0.87	1.1	2.1	2.7	3.6	1.4	1.7	2.1	3.3	4.0	4.9	0.48	0.55	0.86	1.8	2.0	2.7
Jersey	0.09	K17_rcp45_2050	5.8	6.7	8.0	15	16	17	0.66	0.76	0.87	2.1	2.3	2.7	1.3	1.5	1.7	3.2	3.5	3.9	0.48	0.49	0.54	1.7	1.9	2.0
Jersey	0.09	K17_rcp45_2100	7.3	10	14	16	18	20	0.81	1.1	1.7	2.5	3.4	5.3	1.6	2.0	2.8	3.7	4.7	6.3	0.51	0.83	1.1	1.9	2.5	4.0
Jersey	0.09	K17_rcp85_2050	6.0	7.0	8.3	15	16	17	0.68	0.78	0.89	2.1	2.4	2.8	1.4	1.5	1.7	3.3	3.6	4.0	0.48	0.49	0.56	1.8	1.9	2.0
Jersey	0.09	K17_rcp85_2100	9.6	13	17	18	19	22	1.00	1.5	3.0	3.2	4.7	8.0	1.9	2.6	4.2	4.5	5.8	8.6	0.76	0.92	2.1	2.3	3.7	7.2
Jordan	6.4	Present day	--	0.00	--	--	0.00	--	--	0.00	--	--	0.00	--	--	0.00	--	--	0.00	--	--	0.00	--	--	0.00	--
Jordan	6.4	K14_rcp26_2050	0.00	0.00	0.01	0.00	0.01	0.01	0.00	0.00	0.00	0.00	0.00	0.00	0.00	0.00	0.00	0.00	0.00	0.00	0.00	0.00	0.00	0.00	0.00	0.00
Jordan	6.4	K14_rcp26_2100	0.00	0.01	0.02	0.00	0.01	0.03	0.00	0.00	0.00	0.00	0.00	0.00	0.00	0.00	0.00	0.00	0.00	0.01	0.00	0.00	0.00	0.00	0.00	0.00
Jordan	6.4	K14_rcp45_2050	0.00	0.00	0.01	0.00	0.01	0.01	0.00	0.00	0.00	0.00	0.00	0.00	0.00	0.00	0.00	0.00	0.00	0.00	0.00	0.00	0.00	0.00	0.00	0.00
Jordan	6.4	K14_rcp45_2100	0.00	0.01	0.02	0.01	0.01	0.02	0.00	0.00	0.00	0.00	0.00	0.00	0.00	0.00	0.00	0.00	0.00	0.00	0.00	0.00	0.00	0.00	0.00	0.00
Jordan	6.4	K14_rcp85_2050	0.00	0.00	0.01	0.00	0.01	0.01	0.00	0.00	0.00	0.00	0.00	0.00	0.00	0.00	0.00	0.00	0.00	0.00	0.00	0.00	0.00	0.00	0.00	0.00
Jordan	6.4	K14_rcp85_2100	0.01	0.01	0.03	0.01	0.02	0.03	0.00	0.00	0.00	0.00	0.00	0.00	0.00	0.00	0.00	0.00	0.00	0.01	0.00	0.00	0.00	0.00	0.00	0.00
Jordan	6.4	K17_rcp26_2050	0.00	0.00	0.01	0.00	0.01	0.02	0.00	0.00	0.00	0.00	0.00	0.00	0.00	0.00	0.00	0.00	0.00	0.00	0.00	0.00	0.00	0.00	0.00	0.00
Jordan	6.4	K17_rcp26_2100	0.00	0.01	0.02	0.00	0.01	0.03	0.00	0.00	0.00	0.00	0.00	0.00	0.00	0.00	0.00	0.00	0.00	0.01	0.00	0.00	0.00	0.00	0.00	0.00
Jordan	6.4	K17_rcp45_2050	0.00	0.00	0.01	0.00	0.01	0.02	0.00	0.00	0.00	0.00	0.00	0.00	0.00	0.00	0.00	0.00	0.00	0.00	0.00	0.00	0.00	0.00	0.00	0.00
Jordan	6.4	K17_rcp45_2100	0.00	0.02	0.03	0.01	0.02	0.03	0.00	0.00	0.00	0.00	0.00	0.00	0.00	0.00	0.01	0.00	0.00	0.01	0.00	0.00	0.00	0.00	0.00	0.00
Jordan	6.4	K17_rcp85_2050	0.00	0.00	0.01	0.00	0.01	0.02	0.00	0.00	0.00	0.00	0.00	0.00	0.00	0.00	0.00	0.00	0.00	0.00	0.00	0.00	0.00	0.00	0.00	0.00
Jordan	6.4	K17_rcp85_2100	0.01	0.03	0.04	0.02	0.03	0.04	0.00	0.00	0.00	0.00	0.00	0.00	0.00	0.01	0.01	0.00	0.01	0.01	0.00	0.00	0.00	0.00	0.00	0.01
Kenya	40	Present day	--	0.06	--	--	0.23	--	--	0.03	--	--	0.07	--	--	0.05	--	--	0.10	--	--	0.04	--	--	0.09	--
Kenya	40	K14_rcp26_2050	0.07	0.08	0.09	0.27	0.28	0.29	0.04	0.04	0.04	0.08	0.09	0.10	0.06	0.06	0.06	0.10	0.11	0.12	0.04	0.05	0.05	0.10	0.10	0.11
Kenya	40	K14_rcp26_2100	0.08	0.10	0.14	0.28	0.31	0.35	0.04	0.04	0.05	0.09	0.10	0.12	0.06	0.06	0.07	0.11	0.13	0.14	0.05	0.05	0.07	0.10	0.12	0.13
Kenya	40	K14_rcp45_2050	0.07	0.08	0.09	0.27	0.28	0.29	0.04	0.04	0.04	0.08	0.09	0.10	0.06	0.06	0.06	0.10	0.11	0.12	0.05	0.05	0.05	0.10	0.10	0.11
Kenya	40	K14_rcp45_2100	0.08	0.11	0.15	0.28	0.32	0.36	0.04	0.05	0.06	0.09	0.11	0.12	0.06	0.06	0.07	0.11	0.13	0.15	0.05	0.06	0.08	0.11	0.12	0.13
Kenya	40	K14_rcp85_2050	0.07	0.08	0.10	0.27	0.28	0.30	0.04	0.04	0.04	0.08	0.09	0.10	0.06	0.06	0.06	0.11	0.11	0.12	0.05	0.05	0.05	0.10	0.11	0.11
Kenya	40	K14_rcp85_2100	0.10	0.13	0.21	0.30	0.34	0.39	0.04	0.05	0.07	0.10	0.12	0.13	0.06	0.07	0.09	0.12	0.14	0.16	0.05	0.07	0.09	0.11	0.13	0.14
Kenya	40	K17_rcp26_2050	0.07	0.08	0.10	0.25	0.28	0.30	0.03	0.04	0.04	0.08	0.09	0.10	0.06	0.06	0.06	0.10	0.11	0.13	0.04	0.05	0.05	0.09	0.10	0.12
Kenya	40	K17_rcp26_2100	0.07	0.11	0.16	0.27	0.31	0.37	0.04	0.04	0.06	0.08	0.11	0.13	0.06	0.06	0.08	0.10	0.13	0.15	0.05	0.06	0.08	0.10	0.12	0.14
Kenya	40	K17_rcp45_2050	0.07	0.08	0.10	0.26	0.28	0.31	0.03	0.04	0.04	0.08	0.09	0.10	0.06	0.06	0.06	0.10	0.11	0.13	0.04	0.05	0.05	0.09	0.11	0.12
Kenya	40	K17_rcp45_2100	0.09	0.14	0.28	0.30	0.36	0.44	0.04	0.05	0.09	0.10	0.12	0.15	0.06	0.07	0.11	0.12	0.15	0.18	0.05	0.07	0.11	0.11	0.13	0.16
Kenya	40	K17_rcp85_2050	0.07	0.09	0.11	0.26	0.29	0.31	0.03	0.04	0.04	0.08	0.09	0.11	0.06	0.06	0.06	0.10	0.12	0.13	0.04	0.05	0.05	0.10	0.11	0.12
Kenya	40	K17_rcp85_2100	0.13	0.27	0.38	0.34	0.42	0.56	0.05	0.08	0.13	0.12	0.14	0.18	0.07	0.11	0.16	0.14	0.17	0.23	0.07	0.10	0.14	0.13	0.15	0.19
Kiribati	0.10	Present day	--	21	--	--	27	--	--	6.1	--	--	7.0	--	--	5.0	--	--	5.9	--	--	3.3	--	--	4.1	--
Kiribati	0.10	K14_rcp26_2050	23	24	26	29	31	33	6.4	6.6	6.8	7.2	7.4	7.6	5.2	5.5	5.7	6.1	6.3	6.5	3.5	3.7	3.9	4.3	4.7	5.3
Kiribati	0.10	K14_rcp26_2100	23	27	35	29	35	43	6.4	7.0	7.8	7.2	7.8	8.8	5.3	5.9	6.7	6.1	6.7	7.7	3.5	4.1	5.8	4.3	5.8	6.8
Kiribati	0.10	K14_rcp45_2050	23	24	26	29	31	33	6.4	6.6	6.8	7.2	7.4	7.7	5.3	5.5	5.7	6.1	6.3	6.5	3.5	3.7	4.0	4.3	4.8	5.4
Kiribati	0.10	K14_rcp45_2100	24	29	37	30	37	45	6.5	7.2	8.1	7.4	8.0	9.1	5.4	6.1	6.9	6.2	6.9	8.1	3.7	4.3	6.0	4.6	6.0	7.2
Kiribati	0.10	K14_rcp85_2050	23	25	27	29	32	34	6.4	6.7	6.9	7.3	7.5	7.8	5.3	5.5	5.8	6.1	6.4	6.6	3.6	3.8	4.0	4.3	5.0	5.7
Kiribati	0.10	K14_rcp85_2100	26	33	44	34	41	51	6.9	7.7	8.9	7.7	8.6	10	5.7	6.5	7.8	6.6	7.4	9.2	4.0	5.4	7.0	5.5	6.6	8.4
Kiribati	0.10	K17_rcp26_2050	22	25	29	28	32	37	6.3	6.7	7.2	7.1	7.5	8.1	5.2	5.6	6.1	6.0	6.4	6.9	3.4	3.9	4.3	4.2	5.1	6.0
Kiribati	0.10	K17_rcp26_2100	24	31	43	30	39	50	6.5	7.5	8.8	7.3	8.3	10	5.4	6.3	7.7	6.2	7.1	9.0	3.6	4.8	6.8	4.5	6.2	8.1
Kiribati	0.10	K17_rcp45_2050	23	26	30	29	33	38	6.3	6.8	7.3	7.2	7.6	8.1	5.2	5.7	6.2	6.0	6.5	7.0	3.5	3.9	4.4	4.2	5.3	6.1
Kiribati	0.10	K17_rcp45_2100	28	39	54	36	47	62	7.1	8.3	11	7.9	9.5	12	5.9	7.2	9.8	6.8	8.4	11	4.1	6.2	9.7	5.9	7.5	11
Kiribati	0.10	K17_rcp85_2050	23	26	31	29	34	39	6.4	6.9	7.4	7.3	7.7	8.2	5.3	5.8	6.3	6.1	6.6	7.1	3.6	4.0	4.7	4.3	5.5	6.2
Kiribati	0.10	K17_rcp85_2100	37	51	72	45	59	78	8.0	10	15	9.1	11	17	6.9	9.3	14	8.0	11	17	6.0	8.6	15	7.2	10	16
Kuwait	2.8	Present day	--	0.05	--	--	0.08	--	--	0.01	--	--	0.08	--	--	0.16	--	--	0.20	--	--	0.03	--	--	0.04	--
Kuwait	2.8	K14_rcp26_2050	0.05	0.07	0.08	0.08	0.08	0.09	0.02	0.06	0.10	0.09	0.13	0.17	0.17	0.19	0.21	0.21	0.23	0.25	0.03	0.03	0.05	0.04	0.06	0.07
Kuwait	2.8	K14_rcp26_2100	0.05	0.08	0.10	0.08	0.10	0.16	0.03	0.11	0.21	0.10	0.18	0.27	0.17	0.21	0.27	0.21	0.25	0.32	0.03	0.05	0.09	0.05	0.08	0.13
Kuwait	2.8	K14_rcp45_2050	0.05	0.07	0.08	0.08	0.08	0.09	0.02	0.06	0.10	0.09	0.13	0.17	0.17	0.19	0.21	0.21	0.23	0.25	0.03	0.03	0.05	0.04	0.06	0.07
Kuwait	2.8	K14_rcp45_2100	0.06	0.08	0.11	0.08	0.10	0.18	0.04	0.12	0.22	0.11	0.20	0.29	0.18	0.22	0.28	0.22	0.26	0.33	0.03	0.06	0.09	0.05	0.08	0.14
Kuwait	2.8	K14_rcp85_2050	0.05	0.08	0.08	0.08	0.09	0.10	0.02	0.06	0.12	0.09	0.14	0.19	0.17	0.19	0.22	0.20	0.23	0.26	0.03	0.03	0.06	0.04	0.06	0.08
Kuwait	2.8	K14_rcp85_2100	0.08	0.09	0.16	0.09	0.12	0.29	0.07	0.16	0.27	0.14	0.23	0.34	0.19	0.24	0.32	0.23	0.29	0.37	0.03	0.07	0.13	0.06	0.10	0.20
Kuwait	2.8	K17_rcp26_2050	0.05	0.07	0.08	0.08	0.08	0.09	0.02	0.06	0.10	0.09	0.13	0.17	0.17	0.19	0.21	0.21	0.22	0.25	0.03	0.03	0.05	0.04	0.06	0.07
Kuwait	2.8	K17_rcp26_2100	0.06	0.08	0.10	0.08	0.10	0.17	0.04	0.12	0.21	0.11	0.19	0.28	0.18	0.22	0.27	0.22	0.26	0.32	0.03	0.06	0.09	0.05	0.08	0.13
Kuwait	2.8	K17_rcp45_2050	0.05	0.07	0.08	0.08	0.08	0.09	0.02	0.06	0.10	0.09	0.13	0.17	0.17	0.19	0.21	0.21	0.23	0.25	0.03	0.03	0.05	0.05	0.06	0.07
Kuwait	2.8	K17_rcp45_2100	0.08	0.10	0.24	0.09	0.14	0.70	0.09	0.19	0.32	0.16	0.25	0.39	0.20	0.26	0.36	0.24	0.30	0.41	0.04	0.08	0.17	0.07	0.11	0.26
Kuwait	2.8	K17_rcp85_2050	0.05	0.08	0.08	0.08	0.09	0.10	0.03	0.07	0.11	0.10	0.14	0.19	0.17	0.19	0.22	0.21	0.23	0.26	0.03	0.03	0.06	0.05	0.06	0.08
Kuwait	2.8	K17_rcp85_2100	0.09	0.18	3.8	0.12	0.32	6.4	0.16	0.29	0.53	0.23	0.36	0.64	0.24	0.33	0.57	0.28	0.39	0.69	0.07	0.14	0.37	0.10	0.22	0.45
Latvia	2.2	Present day	--	0.62	--	--	0.80	--	--	0.04	--	--	0.78	--	--	0.19	--	--	0.73	--	--	0.07	--	--	0.21	--
Latvia	2.2	K14_rcp26_2050	0.62	0.65	0.76	0.80	0.86	1.1	0.04	0.21	0.62	0.78	0.95	1.4	0.19	0.33	0.64	0.73	0.86	1.3	0.07	0.09	0.18	0.21	0.27	0.46
Latvia	2.2	K14_rcp26_2100	0.62	0.67	0.91	0.80	0.90	1.5	0.04	0.33	1.1	0.78	1.1	2.2	0.19	0.41	0.98	0.73	0.95	2.2	0.07	0.11	0.32	0.21	0.32	0.61
Latvia	2.2	K14_rcp45_2050	0.62	0.66	0.72	0.80	0.88	1.00	0.04	0.26	0.50	0.78	1.00	1.3	0.19	0.36	0.54	0.73	0.90	1.1	0.07	0.10	0.15	0.21	0.29	0.40
Latvia	2.2	K14_rcp45_2100	0.63	0.73	0.89	0.82	1.1	1.4	0.10	0.53	1.00	0.84	1.3	2.1	0.25	0.57	0.94	0.79	1.2	2.1	0.08	0.16	0.30	0.22	0.41	0.60
Latvia	2.2	K14_rcp85_2050	0.62	0.66	0.78	0.80	0.88	1.2	0.04	0.27	0.69	0.78	1.00	1.5	0.19	0.37	0.68	0.73	0.90	1.4	0.07	0.10	0.20	0.21	0.29	0.48
Latvia	2.2	K14_rcp85_2100	0.64	0.79	1.1	0.84	1.2	1.7	0.15	0.73	1.5	0.89	1.6	2.7	0.28	0.72	1.5	0.82	1.5	2.8	0.08	0.21	0.46	0.24	0.50	0.75
Latvia	2.2	K17_rcp26_2050	0.62	0.65	0.78	0.80	0.86	1.2	0.04	0.22	0.70	0.78	0.96	1.5	0.19	0.33	0.69	0.73	0.87	1.5	0.07	0.09	0.20	0.21	0.27	0.49
Latvia	2.2	K17_rcp26_2100	0.62	0.70	1.00	0.80	0.94	1.6	0.04	0.41	1.3	0.78	1.2	2.5	0.19	0.47	1.3	0.73	1.00	2.6	0.07	0.13	0.40	0.21	0.35	0.69
Latvia	2.2	K17_rcp45_2050	0.62	0.66	0.74	0.80	0.89	1.1	0.04	0.28	0.55	0.78	1.00	1.3	0.19	0.38	0.58	0.73	0.91	1.2	0.07	0.10	0.17	0.21	0.30	0.42
Latvia	2.2	K17_rcp45_2100	0.68	0.84	1.4	0.91	1.4	2.1	0.34	0.90	2.0	1.1	1.9	3.3	0.42	0.85	2.1	0.96	1.9	3.5	0.11	0.25	0.57	0.33	0.55	0.99
Latvia	2.2	K17_rcp85_2050	0.62	0.67	0.80	0.80	0.90	1.3	0.04	0.30	0.78	0.78	1.1	1.7	0.19	0.39	0.75	0.73	0.93	1.6	0.07	0.10	0.22	0.21	0.31	0.51
Latvia	2.2	K17_rcp85_2100	0.78	1.3	2.6	1.2	1.9	3.9	0.69	1.8	4.2	1.5	3.0	6.0	0.69	1.9	4.4	1.5	3.2	6.1	0.20	0.53	1.5	0.49	0.88	2.4
Lebanon	4.1	Present day	--	0.06	--	--	0.09	--	--	0.03	--	--	0.03	--	--	0.00	--	--	0.03	--	--	0.05	--	--	0.07	--
Lebanon	4.1	K14_rcp26_2050	0.06	0.10	0.16	0.09	0.12	0.21	0.03	0.03	0.03	0.03	0.03	0.03	0.00	0.04	0.11	0.03	0.07	0.14	0.05	0.08	0.11	0.07	0.09	0.11
Lebanon	4.1	K14_rcp26_2100	0.06	0.14	0.64	0.09	0.17	0.72	0.03	0.03	0.11	0.03	0.03	0.22	0.00	0.09	0.23	0.03	0.12	0.27	0.05	0.10	0.23	0.07	0.11	0.25
Lebanon	4.1	K14_rcp45_2050	0.07	0.10	0.14	0.09	0.13	0.18	0.03	0.03	0.03	0.03	0.03	0.03	0.01	0.05	0.09	0.04	0.08	0.12	0.05	0.08	0.10	0.07	0.09	0.11
Lebanon	4.1	K14_rcp45_2100	0.08	0.16	0.59	0.11	0.20	0.67	0.03	0.03	0.04	0.03	0.03	0.15	0.03	0.11	0.20	0.06	0.14	0.24	0.07	0.11	0.21	0.09	0.11	0.23
Lebanon	4.1	K14_rcp85_2050	0.06	0.10	0.17	0.09	0.13	0.21	0.03	0.03	0.03	0.03	0.03	0.03	0.00	0.05	0.11	0.03	0.08	0.14	0.05	0.08	0.11	0.07	0.09	0.11
Lebanon	4.1	K14_rcp85_2100	0.10	0.21	0.72	0.12	0.36	0.81	0.03	0.03	0.23	0.03	0.03	0.35	0.05	0.14	0.28	0.08	0.17	0.32	0.08	0.11	0.26	0.09	0.15	0.28
Lebanon	4.1	K17_rcp26_2050	0.06	0.09	0.17	0.09	0.12	0.21	0.03	0.03	0.03	0.03	0.03	0.03	0.00	0.04	0.11	0.03	0.07	0.14	0.05	0.07	0.11	0.07	0.09	0.11
Lebanon	4.1	K17_rcp26_2100	0.06	0.15	0.68	0.09	0.19	0.77	0.03	0.03	0.17	0.03	0.03	0.28	0.00	0.10	0.26	0.03	0.13	0.30	0.05	0.10	0.24	0.07	0.11	0.27
Lebanon	4.1	K17_rcp45_2050	0.07	0.10	0.14	0.09	0.13	0.18	0.03	0.03	0.03	0.03	0.03	0.03	0.00	0.05	0.09	0.03	0.08	0.12	0.05	0.08	0.10	0.07	0.09	0.11
Lebanon	4.1	K17_rcp45_2100	0.12	0.35	0.91	0.15	0.56	1.1	0.03	0.03	0.45	0.03	0.03	0.56	0.07	0.17	0.36	0.10	0.20	0.40	0.09	0.15	0.30	0.10	0.20	0.33
Lebanon	4.1	K17_rcp85_2050	0.06	0.10	0.18	0.09	0.13	0.23	0.03	0.03	0.03	0.03	0.03	0.03	0.00	0.05	0.12	0.03	0.08	0.15	0.05	0.08	0.11	0.07	0.10	0.12
Lebanon	4.1	K17_rcp85_2100	0.20	0.79	2.1	0.31	0.88	2.4	0.03	0.31	1.00	0.03	0.42	1.1	0.13	0.31	0.61	0.16	0.35	0.65	0.11	0.27	0.65	0.14	0.30	0.71
Liberia	3.7	Present day	--	2.5	--	--	4.4	--	--	0.02	--	--	0.05	--	--	0.21	--	--	0.25	--	--	0.06	--	--	0.09	--
Liberia	3.7	K14_rcp26_2050	3.1	3.8	4.3	4.5	4.6	4.8	0.03	0.04	0.05	0.06	0.07	0.07	0.22	0.23	0.25	0.26	0.28	0.29	0.06	0.07	0.08	0.11	0.14	0.19
Liberia	3.7	K14_rcp26_2100	3.2	4.4	4.9	4.5	4.8	5.5	0.03	0.05	0.08	0.06	0.08	0.12	0.22	0.25	0.30	0.26	0.30	0.35	0.06	0.09	0.22	0.11	0.22	0.38
Liberia	3.7	K14_rcp45_2050	3.1	3.9	4.3	4.5	4.6	4.8	0.03	0.04	0.05	0.06	0.07	0.08	0.22	0.23	0.25	0.26	0.28	0.29	0.06	0.07	0.08	0.11	0.14	0.19
Liberia	3.7	K14_rcp45_2100	3.6	4.5	5.0	4.6	5.0	5.7	0.04	0.06	0.09	0.06	0.09	0.14	0.23	0.26	0.31	0.27	0.31	0.38	0.07	0.11	0.27	0.12	0.26	0.44
Liberia	3.7	K14_rcp85_2050	3.3	4.0	4.3	4.5	4.7	4.8	0.03	0.04	0.05	0.06	0.07	0.08	0.22	0.24	0.25	0.27	0.28	0.30	0.06	0.07	0.09	0.11	0.16	0.21
Liberia	3.7	K14_rcp85_2100	4.3	4.8	5.5	4.8	5.3	6.6	0.05	0.07	0.13	0.07	0.11	0.19	0.24	0.29	0.36	0.29	0.34	0.43	0.08	0.18	0.39	0.19	0.34	0.74
Liberia	3.7	K17_rcp26_2050	2.9	4.2	4.5	4.5	4.7	5.0	0.03	0.04	0.06	0.06	0.07	0.09	0.22	0.24	0.27	0.26	0.28	0.31	0.06	0.07	0.11	0.10	0.17	0.26
Liberia	3.7	K17_rcp26_2100	3.4	4.6	5.4	4.6	5.1	6.2	0.03	0.07	0.12	0.06	0.09	0.18	0.23	0.28	0.35	0.27	0.32	0.42	0.07	0.14	0.37	0.12	0.30	0.68
Liberia	3.7	K17_rcp45_2050	3.0	4.2	4.6	4.5	4.7	5.0	0.03	0.04	0.06	0.06	0.07	0.09	0.22	0.24	0.27	0.26	0.29	0.31	0.06	0.08	0.11	0.10	0.17	0.27
Liberia	3.7	K17_rcp45_2100	4.4	5.1	8.0	4.9	5.8	9.5	0.05	0.10	0.22	0.08	0.16	0.34	0.26	0.32	0.47	0.30	0.39	0.56	0.10	0.31	0.92	0.23	0.52	1.3
Liberia	3.7	K17_rcp85_2050	3.3	4.3	4.6	4.5	4.8	5.1	0.03	0.05	0.07	0.06	0.08	0.09	0.22	0.25	0.27	0.27	0.29	0.32	0.06	0.08	0.13	0.11	0.19	0.29
Liberia	3.7	K17_rcp85_2100	4.9	6.7	14	5.6	8.7	17	0.09	0.19	0.71	0.13	0.26	0.99	0.31	0.43	0.75	0.37	0.51	0.91	0.25	0.75	2.0	0.41	1.1	2.7
Libya	6.5	Present day	--	0.61	--	--	0.67	--	--	0.01	--	--	0.06	--	--	0.09	--	--	0.12	--	--	0.07	--	--	0.10	--
Libya	6.5	K14_rcp26_2050	0.61	0.71	1.00	0.67	0.85	1.2	0.01	0.09	0.19	0.06	0.13	0.23	0.09	0.15	0.23	0.12	0.18	0.26	0.07	0.12	0.21	0.10	0.16	0.25
Libya	6.5	K14_rcp26_2100	0.61	0.96	1.7	0.67	1.1	2.5	0.01	0.17	0.44	0.06	0.21	0.63	0.09	0.21	0.38	0.12	0.25	0.43	0.07	0.19	0.41	0.10	0.23	0.50
Libya	6.5	K14_rcp45_2050	0.66	0.73	0.90	0.72	0.88	1.1	0.05	0.10	0.14	0.10	0.14	0.19	0.11	0.15	0.19	0.15	0.19	0.23	0.09	0.12	0.17	0.12	0.16	0.21
Libya	6.5	K14_rcp45_2100	0.76	1.1	1.4	0.92	1.2	1.8	0.11	0.20	0.33	0.16	0.25	0.46	0.16	0.24	0.34	0.20	0.28	0.39	0.13	0.22	0.35	0.17	0.26	0.41
Libya	6.5	K14_rcp85_2050	0.61	0.74	1.1	0.67	0.90	1.2	0.01	0.10	0.19	0.06	0.15	0.24	0.09	0.16	0.23	0.12	0.19	0.27	0.07	0.12	0.21	0.10	0.17	0.26
Libya	6.5	K14_rcp85_2100	0.87	1.2	2.6	1.00	1.3	2.9	0.14	0.26	0.64	0.19	0.31	0.83	0.19	0.29	0.43	0.22	0.32	0.48	0.16	0.27	0.51	0.20	0.32	0.61
Libya	6.5	K17_rcp26_2050	0.61	0.71	1.1	0.67	0.83	1.2	0.01	0.08	0.20	0.06	0.13	0.25	0.09	0.14	0.24	0.12	0.18	0.27	0.07	0.11	0.22	0.10	0.15	0.26
Libya	6.5	K17_rcp26_2100	0.61	1.00	2.4	0.67	1.1	2.9	0.01	0.18	0.62	0.06	0.23	0.82	0.09	0.22	0.43	0.12	0.25	0.48	0.07	0.20	0.51	0.10	0.24	0.61
Libya	6.5	K17_rcp45_2050	0.62	0.72	0.99	0.69	0.87	1.1	0.02	0.09	0.17	0.07	0.14	0.22	0.09	0.15	0.21	0.13	0.19	0.25	0.08	0.12	0.19	0.10	0.16	0.23
Libya	6.5	K17_rcp45_2100	0.85	1.3	3.2	1.00	1.4	3.4	0.13	0.31	1.1	0.18	0.36	1.3	0.18	0.32	0.56	0.22	0.36	0.60	0.15	0.32	0.78	0.20	0.37	0.86
Libya	6.5	K17_rcp85_2050	0.61	0.74	1.1	0.67	0.90	1.3	0.01	0.10	0.22	0.06	0.15	0.27	0.09	0.16	0.25	0.12	0.19	0.29	0.07	0.12	0.23	0.10	0.17	0.28
Libya	6.5	K17_rcp85_2100	1.2	2.9	7.9	1.3	3.1	9.1	0.26	0.88	2.5	0.31	1.1	2.7	0.28	0.49	1.2	0.32	0.54	1.3	0.27	0.65	1.4	0.32	0.76	1.6
Lithuania	3.5	Present day	--	0.37	--	--	0.45	--	--	0.03	--	--	0.27	--	--	0.31	--	--	0.41	--	--	0.02	--	--	0.07	--
Lithuania	3.5	K14_rcp26_2050	0.37	0.43	0.46	0.45	0.47	0.52	0.03	0.13	0.32	0.27	0.37	0.57	0.31	0.35	0.43	0.41	0.45	0.55	0.02	0.05	0.08	0.07	0.08	0.11
Lithuania	3.5	K14_rcp26_2100	0.37	0.45	0.51	0.45	0.49	0.57	0.03	0.20	0.55	0.27	0.44	0.88	0.31	0.38	0.53	0.41	0.48	0.82	0.02	0.06	0.11	0.07	0.09	0.14
Lithuania	3.5	K14_rcp45_2050	0.38	0.44	0.45	0.46	0.48	0.50	0.05	0.15	0.26	0.29	0.39	0.50	0.32	0.36	0.40	0.42	0.46	0.50	0.03	0.06	0.07	0.07	0.09	0.10
Lithuania	3.5	K14_rcp45_2100	0.42	0.46	0.50	0.47	0.51	0.56	0.11	0.29	0.50	0.35	0.53	0.82	0.35	0.42	0.50	0.44	0.52	0.77	0.05	0.07	0.10	0.08	0.10	0.13
Lithuania	3.5	K14_rcp85_2050	0.37	0.44	0.47	0.45	0.48	0.52	0.03	0.16	0.34	0.27	0.40	0.61	0.31	0.36	0.44	0.41	0.46	0.58	0.02	0.06	0.08	0.07	0.09	0.11
Lithuania	3.5	K14_rcp85_2100	0.41	0.48	0.55	0.47	0.53	0.62	0.11	0.39	0.76	0.35	0.67	1.1	0.34	0.46	0.72	0.44	0.64	1.00	0.04	0.09	0.13	0.08	0.12	0.19
Lithuania	3.5	K17_rcp26_2050	0.37	0.43	0.47	0.45	0.47	0.52	0.03	0.13	0.35	0.27	0.37	0.61	0.31	0.35	0.44	0.41	0.45	0.59	0.02	0.05	0.08	0.07	0.08	0.11
Lithuania	3.5	K17_rcp26_2100	0.37	0.45	0.53	0.45	0.50	0.60	0.03	0.23	0.65	0.27	0.47	0.98	0.31	0.39	0.62	0.41	0.49	0.91	0.02	0.07	0.12	0.07	0.10	0.17
Lithuania	3.5	K17_rcp45_2050	0.38	0.44	0.45	0.46	0.48	0.51	0.04	0.16	0.28	0.29	0.40	0.52	0.32	0.36	0.41	0.42	0.46	0.51	0.02	0.06	0.07	0.07	0.09	0.10
Lithuania	3.5	K17_rcp45_2100	0.45	0.49	0.58	0.49	0.55	0.65	0.20	0.45	0.91	0.44	0.76	1.2	0.38	0.48	0.84	0.48	0.71	1.1	0.07	0.09	0.15	0.09	0.13	0.22
Lithuania	3.5	K17_rcp85_2050	0.37	0.45	0.47	0.45	0.48	0.53	0.03	0.17	0.38	0.27	0.41	0.66	0.31	0.37	0.46	0.41	0.47	0.63	0.02	0.06	0.09	0.07	0.09	0.12
Lithuania	3.5	K17_rcp85_2100	0.47	0.56	0.75	0.53	0.63	0.82	0.37	0.83	1.5	0.64	1.2	1.7	0.45	0.78	1.4	0.61	1.1	1.6	0.08	0.14	0.28	0.12	0.20	0.35
Macao	0.56	Present day	--	19	--	--	20	--	--	6.2	--	--	8.5	--	--	3.7	--	--	6.0	--	--	4.9	--	--	8.2	--
Macao	0.56	K14_rcp26_2050	19	19	19	21	21	22	6.4	6.9	7.4	8.7	9.1	9.6	3.9	4.3	4.9	6.2	6.7	7.2	5.4	6.8	7.5	8.3	8.6	9.2
Macao	0.56	K14_rcp26_2100	19	20	21	21	22	26	6.5	7.6	9.0	8.8	9.9	11	4.0	5.1	6.5	6.3	7.4	8.7	5.7	7.7	8.5	8.4	9.8	12
Macao	0.56	K14_rcp45_2050	19	19	19	21	21	22	6.5	6.9	7.4	8.7	9.2	9.7	3.9	4.4	4.9	6.3	6.7	7.2	5.7	7.0	7.6	8.3	8.7	9.3
Macao	0.56	K14_rcp45_2100	19	20	22	21	23	26	6.8	7.9	9.4	9.0	10	12	4.2	5.4	6.9	6.6	7.7	9.1	6.5	7.9	8.8	8.5	11	12
Macao	0.56	K14_rcp85_2050	19	19	20	21	22	22	6.6	7.0	7.6	8.8	9.3	9.8	4.0	4.5	5.0	6.3	6.8	7.4	5.9	7.3	7.6	8.4	8.7	9.6
Macao	0.56	K14_rcp85_2100	19	21	23	22	25	28	7.3	8.6	10	9.6	11	13	4.8	6.2	7.9	7.1	8.4	10	7.5	8.3	11	9.0	12	14
Macao	0.56	K17_rcp26_2050	19	19	20	20	21	22	6.2	6.8	7.6	8.5	9.1	9.9	3.7	4.3	5.1	6.0	6.6	7.4	4.9	6.7	7.7	8.2	8.6	9.7
Macao	0.56	K17_rcp26_2100	19	20	22	21	23	27	6.4	7.8	9.5	8.7	10	12	3.9	5.3	7.1	6.2	7.6	9.2	5.5	7.8	8.9	8.3	10	12
Macao	0.56	K17_rcp45_2050	19	19	20	21	21	23	6.3	6.9	7.7	8.6	9.2	10	3.8	4.4	5.2	6.1	6.7	7.5	5.2	7.0	7.7	8.3	8.7	10
Macao	0.56	K17_rcp45_2100	19	21	26	22	26	29	7.3	9.0	12	9.5	11	14	4.7	6.6	9.0	7.1	8.8	11	7.5	8.6	12	9.0	12	15
Macao	0.56	K17_rcp85_2050	19	19	20	21	22	23	6.4	7.1	7.9	8.7	9.3	10	3.9	4.6	5.3	6.2	6.9	7.6	5.5	7.4	7.8	8.3	8.8	10
Macao	0.56	K17_rcp85_2100	21	25	30	25	28	32	8.7	11	15	11	13	16	6.2	8.5	12	8.4	11	13	8.3	12	15	12	15	17
Madagascar	21	Present day	--	0.32	--	--	0.67	--	--	0.16	--	--	0.23	--	--	0.16	--	--	0.25	--	--	0.17	--	--	0.34	--
Madagascar	21	K14_rcp26_2050	0.36	0.42	0.53	0.74	0.85	1.00	0.17	0.19	0.21	0.25	0.27	0.29	0.18	0.20	0.22	0.26	0.28	0.30	0.21	0.26	0.29	0.37	0.41	0.46
Madagascar	21	K14_rcp26_2100	0.40	0.62	0.93	0.79	1.1	1.6	0.18	0.23	0.29	0.26	0.31	0.40	0.19	0.24	0.30	0.27	0.32	0.42	0.24	0.32	0.45	0.39	0.50	0.72
Madagascar	21	K14_rcp45_2050	0.36	0.42	0.54	0.74	0.86	1.00	0.17	0.19	0.22	0.25	0.27	0.30	0.18	0.20	0.22	0.26	0.28	0.31	0.21	0.26	0.30	0.37	0.41	0.46
Madagascar	21	K14_rcp45_2100	0.42	0.69	1.1	0.85	1.2	1.7	0.19	0.25	0.31	0.27	0.33	0.44	0.20	0.25	0.32	0.28	0.34	0.46	0.26	0.36	0.50	0.41	0.55	0.80
Madagascar	21	K14_rcp85_2050	0.38	0.44	0.57	0.76	0.89	1.1	0.18	0.20	0.22	0.25	0.28	0.30	0.18	0.21	0.23	0.27	0.29	0.31	0.22	0.27	0.31	0.38	0.42	0.48
Madagascar	21	K14_rcp85_2100	0.55	0.84	1.4	1.1	1.5	2.1	0.22	0.28	0.39	0.30	0.38	0.51	0.23	0.29	0.40	0.31	0.40	0.54	0.30	0.42	0.66	0.47	0.66	0.97
Madagascar	21	K17_rcp26_2050	0.34	0.43	0.65	0.70	0.86	1.2	0.16	0.19	0.23	0.24	0.27	0.32	0.17	0.20	0.24	0.25	0.28	0.33	0.18	0.26	0.33	0.35	0.41	0.52
Madagascar	21	K17_rcp26_2100	0.37	0.70	1.3	0.75	1.2	1.9	0.18	0.25	0.35	0.25	0.33	0.47	0.18	0.25	0.36	0.27	0.35	0.50	0.22	0.36	0.59	0.38	0.56	0.89
Madagascar	21	K17_rcp45_2050	0.34	0.44	0.66	0.71	0.89	1.2	0.17	0.20	0.24	0.24	0.28	0.32	0.17	0.21	0.25	0.25	0.29	0.33	0.19	0.27	0.34	0.35	0.42	0.53
Madagascar	21	K17_rcp45_2100	0.55	1.00	2.0	1.1	1.7	2.7	0.22	0.31	0.50	0.30	0.43	0.66	0.22	0.32	0.52	0.31	0.45	0.70	0.30	0.49	0.90	0.47	0.79	1.3
Madagascar	21	K17_rcp85_2050	0.36	0.48	0.70	0.73	0.95	1.2	0.17	0.21	0.25	0.25	0.28	0.33	0.18	0.21	0.25	0.26	0.30	0.35	0.20	0.28	0.36	0.37	0.44	0.56
Madagascar	21	K17_rcp85_2100	0.91	1.8	3.1	1.5	2.5	3.7	0.29	0.46	0.83	0.40	0.60	1.1	0.30	0.48	0.89	0.42	0.63	1.2	0.45	0.82	1.6	0.71	1.2	2.1
Malaysia	28	Present day	--	2.5	--	--	6.4	--	--	0.25	--	--	0.47	--	--	0.19	--	--	0.37	--	--	0.53	--	--	1.2	--
Malaysia	28	K14_rcp26_2050	2.8	3.2	3.6	6.9	7.9	8.9	0.28	0.32	0.36	0.50	0.57	0.66	0.21	0.24	0.27	0.40	0.47	0.54	0.60	0.68	0.77	1.4	1.6	1.9
Malaysia	28	K14_rcp26_2100	2.9	3.9	6.0	7.1	9.6	13	0.30	0.39	0.51	0.52	0.71	1.00	0.22	0.30	0.39	0.42	0.59	0.82	0.65	0.86	1.3	1.4	2.2	3.6
Malaysia	28	K14_rcp45_2050	2.8	3.2	3.7	6.9	8.0	9.1	0.29	0.32	0.36	0.51	0.58	0.67	0.21	0.24	0.28	0.41	0.47	0.55	0.61	0.69	0.79	1.4	1.6	1.9
Malaysia	28	K14_rcp45_2100	3.1	4.2	6.6	7.8	10	14	0.32	0.42	0.55	0.56	0.78	1.1	0.24	0.32	0.43	0.46	0.64	0.89	0.70	0.95	1.5	1.6	2.6	4.0
Malaysia	28	K14_rcp85_2050	2.9	3.3	3.8	7.2	8.2	9.3	0.29	0.33	0.37	0.52	0.59	0.69	0.22	0.25	0.28	0.42	0.49	0.57	0.63	0.71	0.81	1.4	1.7	2.1
Malaysia	28	K14_rcp85_2100	3.6	5.2	8.8	8.8	12	16	0.37	0.47	0.73	0.65	0.91	1.5	0.28	0.37	0.57	0.54	0.75	1.2	0.81	1.1	1.9	1.9	3.2	5.0
Malaysia	28	K17_rcp26_2050	2.6	3.2	3.9	6.4	7.9	9.6	0.26	0.32	0.38	0.48	0.57	0.71	0.19	0.24	0.29	0.38	0.47	0.59	0.56	0.68	0.84	1.3	1.6	2.2
Malaysia	28	K17_rcp26_2100	2.7	4.1	7.2	6.8	10	14	0.28	0.41	0.61	0.50	0.76	1.2	0.21	0.31	0.47	0.40	0.63	0.97	0.62	0.91	1.6	1.3	2.5	4.4
Malaysia	28	K17_rcp45_2050	2.6	3.3	4.0	6.5	8.1	9.8	0.27	0.33	0.39	0.49	0.58	0.73	0.20	0.24	0.30	0.39	0.48	0.61	0.58	0.70	0.86	1.3	1.6	2.3
Malaysia	28	K17_rcp45_2100	3.5	6.1	12	8.8	13	19	0.36	0.52	1.00	0.65	1.00	2.4	0.28	0.41	0.80	0.53	0.84	1.8	0.80	1.4	3.4	1.8	3.7	7.1
Malaysia	28	K17_rcp85_2050	2.7	3.4	4.2	6.9	8.4	10	0.28	0.34	0.40	0.50	0.61	0.76	0.21	0.25	0.31	0.40	0.50	0.63	0.60	0.73	0.89	1.3	1.7	2.5
Malaysia	28	K17_rcp85_2100	5.4	10	20	12	17	25	0.49	0.88	2.6	0.93	2.0	5.4	0.38	0.70	2.0	0.76	1.5	4.4	1.2	2.7	7.2	3.2	5.9	12
Maldives	0.25	Present day	--	40	--	--	43	--	--	6.8	--	--	8.0	--	--	7.9	--	--	9.2	--	--	5.2	--	--	5.5	--
Maldives	0.25	K14_rcp26_2050	42	43	45	45	46	49	7.4	8.0	8.7	8.7	9.3	9.9	8.6	9.3	10	10	11	11	5.3	5.6	7.1	7.0	8.1	8.7
Maldives	0.25	K14_rcp26_2100	43	46	54	46	51	60	7.9	9.4	11	9.2	11	13	9.1	11	13	10	12	15	5.3	8.2	9.3	8.0	9.1	9.7
Maldives	0.25	K14_rcp45_2050	42	43	45	45	46	49	7.5	8.1	8.8	8.7	9.3	10	8.6	9.3	10	10	11	11	5.3	5.7	7.2	7.1	8.2	8.8
Maldives	0.25	K14_rcp45_2100	44	48	56	47	53	64	8.2	9.8	12	9.5	11	14	9.5	11	14	11	13	16	6.0	8.6	9.5	8.3	9.2	12
Maldives	0.25	K14_rcp85_2050	42	44	45	45	47	49	7.6	8.2	8.9	8.9	9.5	10	8.8	9.5	10	10	11	12	5.3	6.0	7.6	7.4	8.3	8.9
Maldives	0.25	K14_rcp85_2100	45	52	65	50	58	76	9.1	11	14	10	12	16	10	12	16	12	14	19	7.9	9.1	13	9.0	9.6	16
Maldives	0.25	K17_rcp26_2050	41	43	46	44	46	50	7.2	8.0	9.1	8.4	9.2	10	8.3	9.2	10	9.7	11	12	5.2	5.5	8.0	6.4	8.1	9.0
Maldives	0.25	K17_rcp26_2100	42	48	58	45	52	67	7.7	9.7	13	9.0	11	15	8.9	11	14	10	12	17	5.3	8.5	9.6	7.7	9.2	13
Maldives	0.25	K17_rcp45_2050	41	43	46	44	46	50	7.2	8.1	9.2	8.5	9.4	10	8.4	9.3	11	9.8	11	12	5.2	5.8	8.1	6.6	8.2	9.0
Maldives	0.25	K17_rcp45_2100	45	55	81	49	62	87	9.0	12	17	10	14	19	10	13	20	12	16	22	7.7	9.4	17	8.9	11	17
Maldives	0.25	K17_rcp85_2050	42	44	47	45	47	51	7.4	8.4	9.5	8.7	9.6	11	8.6	9.6	11	10	11	12	5.3	6.3	8.3	7.0	8.4	9.1
Maldives	0.25	K17_rcp85_2100	53	76	95	59	84	96	11	16	27	13	18	29	13	19	31	15	21	34	9.2	16	26	9.7	17	27
Malta	0.41	Present day	--	0.02	--	--	0.02	--	--	0.11	--	--	0.13	--	--	0.31	--	--	0.35	--	--	0.12	--	--	0.16	--
Malta	0.41	K14_rcp26_2050	0.02	0.02	0.04	0.02	0.03	0.06	0.11	0.15	0.21	0.13	0.17	0.23	0.31	0.38	0.48	0.35	0.41	0.51	0.12	0.20	0.23	0.16	0.22	0.23
Malta	0.41	K14_rcp26_2100	0.02	0.04	0.17	0.02	0.04	0.19	0.11	0.19	0.33	0.13	0.21	0.36	0.31	0.45	0.66	0.35	0.48	0.70	0.12	0.22	0.27	0.16	0.23	0.30
Malta	0.41	K14_rcp45_2050	0.02	0.03	0.03	0.02	0.03	0.04	0.13	0.16	0.19	0.15	0.18	0.21	0.34	0.39	0.43	0.37	0.42	0.46	0.16	0.21	0.22	0.20	0.22	0.23
Malta	0.41	K14_rcp45_2100	0.03	0.04	0.12	0.03	0.06	0.15	0.16	0.22	0.29	0.18	0.24	0.31	0.39	0.48	0.60	0.43	0.51	0.63	0.22	0.23	0.24	0.22	0.23	0.25
Malta	0.41	K14_rcp85_2050	0.02	0.03	0.04	0.02	0.03	0.06	0.11	0.16	0.22	0.13	0.18	0.24	0.31	0.39	0.48	0.35	0.42	0.51	0.12	0.22	0.23	0.16	0.22	0.23
Malta	0.41	K14_rcp85_2100	0.03	0.06	0.19	0.04	0.09	0.22	0.18	0.25	0.35	0.20	0.27	0.38	0.42	0.53	0.69	0.46	0.57	0.74	0.22	0.23	0.30	0.23	0.24	0.33
Malta	0.41	K17_rcp26_2050	0.02	0.02	0.05	0.02	0.03	0.06	0.11	0.15	0.22	0.13	0.17	0.24	0.31	0.37	0.48	0.35	0.40	0.52	0.12	0.20	0.23	0.16	0.22	0.23
Malta	0.41	K17_rcp26_2100	0.02	0.04	0.20	0.02	0.05	0.23	0.11	0.20	0.36	0.13	0.22	0.39	0.31	0.46	0.71	0.35	0.49	0.75	0.12	0.23	0.31	0.16	0.23	0.33
Malta	0.41	K17_rcp45_2050	0.02	0.03	0.04	0.02	0.03	0.05	0.11	0.15	0.20	0.14	0.18	0.22	0.32	0.38	0.46	0.35	0.42	0.49	0.14	0.21	0.23	0.17	0.22	0.23
Malta	0.41	K17_rcp45_2100	0.03	0.10	0.45	0.04	0.14	0.51	0.18	0.28	0.46	0.20	0.30	0.49	0.43	0.58	0.88	0.46	0.61	0.93	0.22	0.24	0.36	0.23	0.25	0.37
Malta	0.41	K17_rcp85_2050	0.02	0.03	0.05	0.02	0.03	0.06	0.11	0.16	0.23	0.13	0.18	0.25	0.31	0.39	0.50	0.35	0.43	0.53	0.12	0.22	0.23	0.16	0.22	0.23
Malta	0.41	K17_rcp85_2100	0.07	0.31	1.9	0.10	0.39	2.0	0.26	0.41	0.72	0.28	0.44	0.75	0.54	0.80	1.4	0.58	0.84	1.5	0.23	0.35	0.55	0.24	0.36	0.56
Marshall Islands	0.05	Present day	--	61	--	--	72	--	--	16	--	--	20	--	--	21	--	--	24	--	--	10	--	--	11	--
Marshall Islands	0.05	K14_rcp26_2050	66	69	72	74	76	77	18	19	20	22	23	24	22	23	24	25	26	27	11	11	11	13	15	17
Marshall Islands	0.05	K14_rcp26_2100	69	74	78	75	78	81	19	22	26	23	26	31	23	25	29	26	29	34	11	13	20	15	20	21
Marshall Islands	0.05	K14_rcp45_2050	67	70	72	75	76	77	18	19	20	22	23	24	23	23	24	26	26	27	11	11	11	13	15	17
Marshall Islands	0.05	K14_rcp45_2100	71	75	79	77	79	82	20	23	27	24	27	32	24	26	30	27	30	35	11	15	20	17	20	22
Marshall Islands	0.05	K14_rcp85_2050	68	70	73	75	76	77	18	20	21	22	24	25	23	23	25	26	27	28	11	11	11	14	16	18
Marshall Islands	0.05	K14_rcp85_2100	74	78	81	78	80	83	21	25	31	25	30	36	25	28	34	28	32	39	12	18	21	19	20	29
Marshall Islands	0.05	K17_rcp26_2050	64	69	73	73	75	78	17	19	21	21	23	25	22	23	25	25	26	28	10	11	11	11	15	18
Marshall Islands	0.05	K17_rcp26_2100	68	75	80	75	79	82	18	23	28	22	27	33	23	26	31	26	29	36	11	14	20	14	20	23
Marshall Islands	0.05	K17_rcp45_2050	65	70	74	74	76	78	18	19	21	22	23	25	22	23	25	25	26	28	10	11	12	12	15	19
Marshall Islands	0.05	K17_rcp45_2100	74	79	83	78	81	85	21	27	36	26	31	41	25	29	39	28	34	45	12	20	29	19	21	32
Marshall Islands	0.05	K17_rcp85_2050	66	71	74	74	76	78	18	20	22	22	24	26	22	24	25	25	27	28	11	11	13	13	16	19
Marshall Islands	0.05	K17_rcp85_2100	78	83	88	81	85	90	26	34	48	31	39	52	28	37	56	33	43	61	20	26	41	21	31	43
Martinique	0.41	Present day	--	0.20	--	--	0.23	--	--	0.48	--	--	0.52	--	--	0.76	--	--	0.79	--	--	1.2	--	--	1.3	--
Martinique	0.41	K14_rcp26_2050	0.22	0.29	0.47	0.26	0.39	0.57	0.51	0.56	0.62	0.54	0.59	0.65	0.79	0.84	0.91	0.82	0.88	0.94	1.3	1.4	1.7	1.4	1.6	1.8
Martinique	0.41	K14_rcp26_2100	0.23	0.54	1.4	0.27	0.65	1.6	0.52	0.64	0.79	0.55	0.67	0.85	0.79	0.93	1.1	0.83	0.96	1.1	1.3	1.8	2.1	1.4	1.9	2.2
Martinique	0.41	K14_rcp45_2050	0.22	0.29	0.48	0.26	0.39	0.58	0.51	0.56	0.62	0.54	0.60	0.65	0.79	0.85	0.91	0.82	0.88	0.94	1.3	1.4	1.7	1.4	1.6	1.8
Martinique	0.41	K14_rcp45_2100	0.25	0.63	1.6	0.30	0.74	1.8	0.53	0.67	0.85	0.57	0.70	0.90	0.81	0.96	1.1	0.85	0.99	1.2	1.3	1.8	2.2	1.4	1.9	2.2
Martinique	0.41	K14_rcp85_2050	0.23	0.32	0.51	0.26	0.41	0.61	0.51	0.57	0.63	0.55	0.60	0.66	0.79	0.85	0.92	0.83	0.89	0.95	1.3	1.5	1.7	1.4	1.6	1.8
Martinique	0.41	K14_rcp85_2100	0.33	0.87	2.4	0.43	1.1	2.8	0.58	0.72	0.98	0.61	0.75	1.00	0.86	1.00	1.3	0.89	1.1	1.3	1.5	2.0	2.4	1.6	2.0	2.5
Martinique	0.41	K17_rcp26_2050	0.20	0.28	0.56	0.24	0.38	0.67	0.49	0.56	0.65	0.52	0.59	0.68	0.76	0.84	0.94	0.80	0.87	0.97	1.2	1.4	1.8	1.3	1.6	1.9
Martinique	0.41	K17_rcp26_2100	0.21	0.61	1.9	0.25	0.72	2.3	0.50	0.66	0.91	0.53	0.69	0.97	0.78	0.95	1.2	0.81	0.99	1.2	1.2	1.8	2.3	1.3	1.9	2.4
Martinique	0.41	K17_rcp45_2050	0.21	0.30	0.58	0.24	0.39	0.69	0.49	0.56	0.65	0.52	0.60	0.69	0.77	0.85	0.94	0.80	0.88	0.98	1.2	1.4	1.8	1.3	1.6	1.9
Martinique	0.41	K17_rcp45_2100	0.35	1.3	4.2	0.45	1.5	4.7	0.58	0.78	1.2	0.61	0.84	1.3	0.87	1.1	1.5	0.90	1.1	1.5	1.5	2.1	2.8	1.7	2.2	2.9
Martinique	0.41	K17_rcp85_2050	0.22	0.34	0.63	0.25	0.44	0.73	0.50	0.58	0.67	0.53	0.61	0.70	0.78	0.86	0.96	0.81	0.90	0.99	1.3	1.5	1.8	1.3	1.6	1.9
Martinique	0.41	K17_rcp85_2100	0.81	3.3	8.4	1.1	3.6	8.9	0.71	1.1	2.1	0.75	1.2	2.2	1.00	1.4	2.2	1.00	1.4	2.3	2.0	2.6	3.9	2.0	2.7	4.0
Mauritania	3.2	Present day	--	0.13	--	--	0.35	--	--	0.01	--	--	0.08	--	--	0.19	--	--	0.25	--	--	0.02	--	--	0.03	--
Mauritania	3.2	K14_rcp26_2050	0.21	0.29	0.39	0.44	0.66	0.93	0.03	0.06	0.09	0.11	0.14	0.17	0.21	0.23	0.25	0.27	0.29	0.31	0.02	0.02	0.04	0.05	0.06	0.07
Mauritania	3.2	K14_rcp26_2100	0.25	0.48	1.3	0.54	1.1	2.5	0.05	0.12	0.20	0.13	0.19	0.50	0.22	0.27	0.33	0.28	0.32	0.45	0.02	0.05	0.08	0.05	0.08	0.16
Mauritania	3.2	K14_rcp45_2050	0.21	0.29	0.40	0.45	0.68	0.96	0.04	0.06	0.09	0.11	0.14	0.17	0.21	0.23	0.25	0.27	0.29	0.31	0.02	0.02	0.04	0.05	0.06	0.07
Mauritania	3.2	K14_rcp45_2100	0.29	0.68	1.5	0.66	1.3	7.8	0.06	0.14	0.26	0.14	0.21	0.62	0.23	0.28	0.36	0.29	0.34	0.50	0.02	0.06	0.10	0.06	0.08	0.29
Mauritania	3.2	K14_rcp85_2050	0.22	0.31	0.43	0.46	0.73	1.00	0.04	0.07	0.10	0.12	0.15	0.18	0.22	0.24	0.26	0.27	0.29	0.31	0.02	0.03	0.04	0.05	0.06	0.07
Mauritania	3.2	K14_rcp85_2100	0.39	1.1	4.4	0.94	1.7	14	0.09	0.18	0.54	0.17	0.37	0.89	0.25	0.31	0.47	0.31	0.40	0.61	0.04	0.07	0.21	0.07	0.12	0.52
Mauritania	3.2	K17_rcp26_2050	0.16	0.27	0.45	0.39	0.62	1.1	0.02	0.06	0.11	0.09	0.13	0.19	0.20	0.23	0.26	0.25	0.28	0.32	0.02	0.02	0.05	0.04	0.06	0.07
Mauritania	3.2	K17_rcp26_2100	0.20	0.56	1.6	0.44	1.2	9.8	0.03	0.12	0.31	0.11	0.20	0.67	0.21	0.27	0.38	0.26	0.33	0.52	0.02	0.05	0.11	0.05	0.08	0.33
Mauritania	3.2	K17_rcp45_2050	0.16	0.29	0.47	0.39	0.66	1.1	0.02	0.06	0.11	0.10	0.14	0.19	0.20	0.23	0.27	0.26	0.29	0.32	0.02	0.02	0.05	0.04	0.06	0.08
Mauritania	3.2	K17_rcp45_2100	0.37	1.3	14	0.88	3.2	17	0.09	0.21	0.95	0.16	0.51	1.3	0.25	0.33	0.63	0.30	0.46	0.81	0.03	0.08	0.56	0.07	0.18	0.88
Mauritania	3.2	K17_rcp85_2050	0.19	0.32	0.54	0.42	0.74	1.2	0.03	0.07	0.12	0.10	0.15	0.20	0.21	0.24	0.27	0.26	0.29	0.33	0.02	0.03	0.05	0.05	0.06	0.08
Mauritania	3.2	K17_rcp85_2100	1.00	13	21	1.7	15	23	0.18	0.75	2.3	0.36	1.1	2.9	0.31	0.55	1.6	0.40	0.69	2.0	0.07	0.41	1.3	0.12	0.71	1.3
Mauritius	1.3	Present day	--	3.1	--	--	3.4	--	--	0.59	--	--	0.68	--	--	0.69	--	--	0.77	--	--	0.62	--	--	0.67	--
Mauritius	1.3	K14_rcp26_2050	3.2	3.5	3.7	3.6	3.9	4.1	0.64	0.70	0.76	0.73	0.79	0.85	0.73	0.78	0.84	0.82	0.87	0.93	0.65	0.68	0.71	0.70	0.73	0.77
Mauritius	1.3	K14_rcp26_2100	3.4	3.9	5.0	3.8	4.4	5.7	0.68	0.81	1.00	0.77	0.90	1.1	0.77	0.89	1.1	0.85	0.97	1.2	0.66	0.74	0.93	0.72	0.82	1.1
Mauritius	1.3	K14_rcp45_2050	3.2	3.5	3.8	3.6	3.9	4.2	0.63	0.70	0.77	0.73	0.79	0.87	0.73	0.79	0.85	0.81	0.87	0.94	0.64	0.68	0.71	0.69	0.74	0.78
Mauritius	1.3	K14_rcp45_2100	3.5	4.2	5.5	3.9	4.7	6.1	0.69	0.86	1.1	0.79	0.95	1.2	0.78	0.93	1.1	0.87	1.00	1.3	0.67	0.77	1.00	0.73	0.86	1.1
Mauritius	1.3	K14_rcp85_2050	3.3	3.5	3.8	3.7	3.9	4.3	0.65	0.71	0.79	0.74	0.81	0.88	0.74	0.80	0.87	0.83	0.89	0.95	0.65	0.69	0.72	0.70	0.74	0.80
Mauritius	1.3	K14_rcp85_2100	3.8	4.7	6.4	4.2	5.3	6.9	0.77	0.96	1.3	0.86	1.1	1.4	0.85	1.00	1.3	0.94	1.1	1.5	0.71	0.87	1.2	0.78	1.00	1.4
Mauritius	1.3	K17_rcp26_2050	3.1	3.5	4.0	3.5	3.9	4.5	0.60	0.70	0.82	0.70	0.79	0.91	0.70	0.79	0.90	0.79	0.87	0.99	0.63	0.68	0.74	0.68	0.73	0.83
Mauritius	1.3	K17_rcp26_2100	3.3	4.2	6.0	3.7	4.6	6.5	0.65	0.85	1.2	0.74	0.95	1.3	0.74	0.93	1.2	0.83	1.00	1.3	0.65	0.77	1.1	0.71	0.86	1.2
Mauritius	1.3	K17_rcp45_2050	3.1	3.5	4.1	3.5	3.9	4.5	0.60	0.71	0.83	0.70	0.80	0.93	0.70	0.80	0.91	0.79	0.88	1.00	0.63	0.68	0.75	0.68	0.74	0.84
Mauritius	1.3	K17_rcp45_2100	3.8	5.4	7.5	4.2	6.1	7.8	0.77	1.1	1.6	0.86	1.2	1.8	0.85	1.1	1.7	0.94	1.2	1.8	0.71	1.00	1.6	0.78	1.1	1.8
Mauritius	1.3	K17_rcp85_2050	3.2	3.6	4.1	3.6	4.0	4.6	0.63	0.73	0.85	0.72	0.82	0.95	0.72	0.82	0.93	0.81	0.90	1.00	0.64	0.69	0.77	0.69	0.76	0.86
Mauritius	1.3	K17_rcp85_2100	5.0	7.2	9.0	5.7	7.6	9.2	1.00	1.5	2.5	1.1	1.6	2.7	1.1	1.5	2.5	1.2	1.7	2.7	0.93	1.5	2.7	1.1	1.6	2.9
Mayotte	0.23	Present day	--	2.7	--	--	5.3	--	--	0.69	--	--	1.1	--	--	2.3	--	--	2.9	--	--	2.5	--	--	3.6	--
Mayotte	0.23	K14_rcp26_2050	3.1	3.5	3.8	5.8	6.3	6.6	0.74	0.79	0.84	1.2	1.3	1.4	2.4	2.5	2.5	2.9	3.0	3.1	2.6	2.7	2.8	3.7	3.8	3.9
Mayotte	0.23	K14_rcp26_2100	3.3	4.0	5.0	6.1	6.9	8.1	0.77	0.89	1.1	1.3	1.5	1.7	2.4	2.6	2.8	3.0	3.2	3.4	2.6	2.9	3.4	3.8	4.0	4.4
Mayotte	0.23	K14_rcp45_2050	3.1	3.5	3.8	5.8	6.3	6.6	0.74	0.79	0.85	1.2	1.3	1.4	2.4	2.5	2.5	2.9	3.0	3.1	2.6	2.7	2.8	3.7	3.8	3.9
Mayotte	0.23	K14_rcp45_2100	3.5	4.3	5.2	6.3	7.2	8.4	0.79	0.93	1.1	1.3	1.5	1.8	2.5	2.6	2.9	3.0	3.2	3.5	2.7	3.1	3.6	3.8	4.1	4.6
Mayotte	0.23	K14_rcp85_2050	3.1	3.6	3.9	5.9	6.4	6.7	0.75	0.80	0.87	1.2	1.3	1.4	2.4	2.5	2.6	3.0	3.0	3.1	2.6	2.7	2.9	3.8	3.9	3.9
Mayotte	0.23	K14_rcp85_2100	3.9	4.8	6.4	6.7	7.8	9.0	0.86	1.00	1.3	1.4	1.7	2.2	2.6	2.8	3.0	3.1	3.3	3.7	2.9	3.3	3.9	3.9	4.3	4.9
Mayotte	0.23	K17_rcp26_2050	2.9	3.5	4.1	5.6	6.4	7.0	0.72	0.80	0.90	1.2	1.3	1.5	2.4	2.5	2.6	2.9	3.0	3.2	2.5	2.7	3.0	3.7	3.9	4.0
Mayotte	0.23	K17_rcp26_2100	3.2	4.4	5.9	6.0	7.3	8.8	0.75	0.94	1.2	1.2	1.6	2.0	2.4	2.7	3.0	3.0	3.2	3.6	2.6	3.1	3.8	3.8	4.1	4.8
Mayotte	0.23	K17_rcp45_2050	2.9	3.6	4.2	5.6	6.4	7.0	0.72	0.81	0.91	1.2	1.3	1.5	2.4	2.5	2.6	2.9	3.0	3.2	2.6	2.7	3.0	3.7	3.9	4.0
Mayotte	0.23	K17_rcp45_2100	3.9	5.2	7.8	6.7	8.4	10	0.86	1.1	1.7	1.4	1.8	2.7	2.6	2.9	3.3	3.1	3.5	4.0	2.9	3.6	4.2	3.9	4.6	5.7
Mayotte	0.23	K17_rcp85_2050	3.1	3.7	4.3	5.8	6.5	7.2	0.74	0.83	0.93	1.2	1.4	1.5	2.4	2.5	2.6	2.9	3.1	3.2	2.6	2.8	3.1	3.7	3.9	4.1
Mayotte	0.23	K17_rcp85_2100	4.9	7.2	9.8	8.1	9.6	12	1.1	1.5	2.6	1.7	2.5	4.1	2.8	3.2	4.0	3.4	3.9	5.6	3.4	4.1	5.6	4.4	5.4	7.4
Mexico	110	Present day	--	0.11	--	--	0.15	--	--	0.02	--	--	0.06	--	--	0.07	--	--	0.09	--	--	0.03	--	--	0.05	--
Mexico	110	K14_rcp26_2050	0.14	0.16	0.19	0.19	0.22	0.25	0.05	0.06	0.08	0.08	0.09	0.11	0.09	0.10	0.11	0.11	0.13	0.14	0.05	0.05	0.06	0.06	0.07	0.08
Mexico	110	K14_rcp26_2100	0.16	0.22	0.35	0.22	0.31	0.46	0.06	0.10	0.14	0.10	0.13	0.18	0.10	0.13	0.18	0.13	0.16	0.21	0.05	0.07	0.12	0.07	0.09	0.16
Mexico	110	K14_rcp45_2050	0.14	0.16	0.19	0.19	0.22	0.25	0.05	0.06	0.08	0.08	0.09	0.11	0.09	0.10	0.11	0.11	0.13	0.14	0.05	0.05	0.06	0.06	0.07	0.08
Mexico	110	K14_rcp45_2100	0.17	0.25	0.39	0.24	0.34	0.53	0.07	0.11	0.16	0.10	0.14	0.19	0.11	0.14	0.19	0.14	0.17	0.23	0.06	0.08	0.14	0.07	0.11	0.19
Mexico	110	K14_rcp85_2050	0.14	0.17	0.20	0.20	0.23	0.26	0.05	0.06	0.08	0.08	0.10	0.11	0.09	0.10	0.12	0.12	0.13	0.14	0.05	0.05	0.06	0.06	0.07	0.08
Mexico	110	K14_rcp85_2100	0.20	0.30	0.64	0.27	0.40	0.78	0.08	0.13	0.20	0.12	0.16	0.23	0.12	0.16	0.23	0.15	0.19	0.27	0.07	0.10	0.20	0.08	0.14	0.25
Mexico	110	K17_rcp26_2050	0.13	0.16	0.21	0.18	0.22	0.29	0.04	0.06	0.09	0.07	0.09	0.12	0.08	0.10	0.12	0.11	0.13	0.15	0.04	0.05	0.07	0.06	0.07	0.09
Mexico	110	K17_rcp26_2100	0.15	0.24	0.49	0.21	0.33	0.66	0.06	0.10	0.18	0.09	0.14	0.21	0.09	0.14	0.21	0.12	0.17	0.24	0.05	0.08	0.16	0.06	0.10	0.21
Mexico	110	K17_rcp45_2050	0.13	0.16	0.21	0.18	0.22	0.29	0.04	0.06	0.09	0.07	0.09	0.12	0.08	0.10	0.13	0.11	0.13	0.15	0.04	0.05	0.07	0.06	0.07	0.09
Mexico	110	K17_rcp45_2100	0.21	0.37	0.92	0.28	0.48	1.1	0.09	0.15	0.26	0.12	0.19	0.31	0.12	0.18	0.30	0.15	0.22	0.34	0.06	0.12	0.30	0.08	0.17	0.37
Mexico	110	K17_rcp85_2050	0.13	0.17	0.23	0.19	0.24	0.31	0.05	0.07	0.09	0.08	0.10	0.13	0.08	0.11	0.13	0.11	0.13	0.16	0.04	0.06	0.07	0.06	0.07	0.09
Mexico	110	K17_rcp85_2100	0.33	0.80	1.8	0.43	0.97	2.1	0.13	0.24	0.45	0.17	0.27	0.51	0.17	0.27	0.50	0.20	0.31	0.57	0.10	0.26	0.59	0.15	0.32	0.67
Micronesia	0.10	Present day	--	13	--	--	15	--	--	5.4	--	--	6.2	--	--	8.9	--	--	9.9	--	--	3.2	--	--	3.9	--
Micronesia	0.10	K14_rcp26_2050	14	15	16	17	17	18	5.7	6.0	6.3	6.5	6.8	7.1	9.4	9.8	10	10	11	11	3.6	3.8	4.2	4.4	4.7	5.0
Micronesia	0.10	K14_rcp26_2100	15	17	20	17	19	22	5.9	6.7	7.8	6.7	7.5	8.8	9.7	11	12	11	12	13	3.8	4.6	5.6	4.6	5.4	6.8
Micronesia	0.10	K14_rcp45_2050	14	15	16	17	17	18	5.8	6.0	6.3	6.6	6.8	7.1	9.5	9.8	10	10	11	11	3.6	3.9	4.2	4.5	4.7	5.0
Micronesia	0.10	K14_rcp45_2100	15	18	20	18	20	22	6.2	7.0	8.2	7.0	7.8	9.3	10	11	12	11	12	14	4.1	4.8	6.0	4.9	5.6	7.3
Micronesia	0.10	K14_rcp85_2050	14	15	16	17	18	19	5.8	6.1	6.5	6.6	6.9	7.3	9.5	9.9	10	11	11	11	3.6	4.0	4.3	4.5	4.8	5.1
Micronesia	0.10	K14_rcp85_2100	17	19	22	19	21	24	6.5	7.5	9.3	7.3	8.4	10	10	12	14	11	13	15	4.4	5.3	7.4	5.2	6.3	8.3
Micronesia	0.10	K17_rcp26_2050	14	15	17	16	17	19	5.6	6.0	6.6	6.4	6.8	7.4	9.2	9.7	10	10	11	11	3.4	3.8	4.4	4.2	4.7	5.3
Micronesia	0.10	K17_rcp26_2100	14	18	21	17	20	23	5.8	6.9	8.4	6.6	7.7	9.5	9.5	11	13	11	12	14	3.6	4.7	6.4	4.5	5.5	7.6
Micronesia	0.10	K17_rcp45_2050	14	15	17	16	18	19	5.6	6.1	6.6	6.4	6.9	7.4	9.3	9.8	11	10	11	12	3.4	3.9	4.5	4.2	4.7	5.3
Micronesia	0.10	K17_rcp45_2100	17	20	25	19	22	27	6.6	8.0	11	7.4	9.1	12	10	12	16	12	14	18	4.5	5.8	8.5	5.3	7.1	9.6
Micronesia	0.10	K17_rcp85_2050	14	15	17	16	18	19	5.7	6.2	6.7	6.5	7.0	7.5	9.4	10	11	10	11	12	3.5	4.0	4.6	4.4	4.8	5.4
Micronesia	0.10	K17_rcp85_2100	20	24	31	22	26	32	7.7	10	15	8.8	11	17	12	15	21	13	17	23	5.5	8.1	13	6.8	8.8	14
Moldova	4.3	Present day	--	0.02	--	--	0.02	--	--	0.00	--	--	0.01	--	--	0.01	--	--	0.01	--	--	0.00	--	--	0.00	--
Moldova	4.3	K14_rcp26_2050	0.02	0.02	0.02	0.02	0.02	0.03	0.00	0.01	0.03	0.01	0.02	0.04	0.01	0.01	0.02	0.01	0.02	0.02	0.00	0.00	0.00	0.00	0.00	0.00
Moldova	4.3	K14_rcp26_2100	0.02	0.02	0.04	0.02	0.03	0.04	0.00	0.02	0.06	0.01	0.03	0.07	0.01	0.02	0.02	0.01	0.02	0.02	0.00	0.00	0.00	0.00	0.00	0.00
Moldova	4.3	K14_rcp45_2050	0.02	0.02	0.02	0.02	0.02	0.03	0.00	0.01	0.03	0.01	0.02	0.04	0.01	0.01	0.02	0.01	0.02	0.02	0.00	0.00	0.00	0.00	0.00	0.00
Moldova	4.3	K14_rcp45_2100	0.02	0.02	0.04	0.02	0.03	0.04	0.00	0.02	0.06	0.01	0.03	0.08	0.01	0.02	0.02	0.01	0.02	0.02	0.00	0.00	0.00	0.00	0.00	0.00
Moldova	4.3	K14_rcp85_2050	0.02	0.02	0.03	0.02	0.02	0.03	0.00	0.01	0.03	0.01	0.02	0.04	0.01	0.01	0.02	0.01	0.02	0.02	0.00	0.00	0.00	0.00	0.00	0.00
Moldova	4.3	K14_rcp85_2100	0.02	0.02	0.04	0.02	0.03	0.06	0.00	0.02	0.07	0.01	0.04	0.09	0.01	0.02	0.02	0.01	0.02	0.02	0.00	0.00	0.00	0.00	0.00	0.01
Moldova	4.3	K17_rcp26_2050	0.02	0.02	0.03	0.02	0.02	0.03	0.00	0.01	0.03	0.01	0.02	0.04	0.01	0.01	0.02	0.01	0.02	0.02	0.00	0.00	0.00	0.00	0.00	0.00
Moldova	4.3	K17_rcp26_2100	0.02	0.02	0.04	0.02	0.03	0.06	0.00	0.02	0.07	0.01	0.03	0.09	0.01	0.02	0.02	0.01	0.02	0.02	0.00	0.00	0.00	0.00	0.00	0.01
Moldova	4.3	K17_rcp45_2050	0.02	0.02	0.03	0.02	0.02	0.03	0.00	0.01	0.03	0.01	0.02	0.04	0.01	0.01	0.02	0.01	0.02	0.02	0.00	0.00	0.00	0.00	0.00	0.00
Moldova	4.3	K17_rcp45_2100	0.02	0.03	0.08	0.02	0.03	0.10	0.00	0.03	0.10	0.01	0.05	0.11	0.01	0.02	0.03	0.01	0.02	0.03	0.00	0.00	0.01	0.00	0.00	0.01
Moldova	4.3	K17_rcp85_2050	0.02	0.02	0.03	0.02	0.02	0.03	0.00	0.01	0.03	0.01	0.02	0.04	0.01	0.01	0.02	0.01	0.02	0.02	0.00	0.00	0.00	0.00	0.00	0.00
Moldova	4.3	K17_rcp85_2100	0.02	0.04	0.14	0.02	0.05	0.17	0.00	0.06	0.14	0.02	0.08	0.16	0.01	0.02	0.05	0.02	0.02	0.06	0.00	0.00	0.01	0.00	0.00	0.02
Monaco	0.02	Present day	--	1.9	--	--	1.9	--	--	2.1	--	--	3.0	--	--	4.2	--	--	5.3	--	--	4.9	--	--	4.9	--
Monaco	0.02	K14_rcp26_2050	1.9	1.9	1.9	1.9	1.9	1.9	2.1	2.8	4.4	3.0	3.8	5.4	4.2	5.1	7.0	5.3	6.2	8.2	4.9	4.9	5.4	4.9	5.1	5.9
Monaco	0.02	K14_rcp26_2100	1.9	1.9	4.0	1.9	1.9	5.2	2.1	3.6	7.0	3.0	4.6	7.6	4.2	6.1	10	5.3	7.2	11	4.9	5.0	6.3	4.9	5.5	6.3
Monaco	0.02	K14_rcp45_2050	1.9	1.9	1.9	1.9	1.9	1.9	2.3	3.0	3.7	3.2	3.9	4.6	4.5	5.3	6.2	5.6	6.4	7.3	4.9	4.9	5.0	4.9	5.1	5.5
Monaco	0.02	K14_rcp45_2100	1.9	1.9	1.9	1.9	1.9	3.8	3.0	4.2	6.0	3.9	5.1	6.9	5.3	6.7	9.0	6.4	7.9	10	4.9	5.3	6.2	5.1	5.7	6.3
Monaco	0.02	K14_rcp85_2050	1.9	1.9	1.9	1.9	1.9	1.9	2.1	3.0	4.6	3.0	3.9	5.5	4.2	5.3	7.2	5.3	6.5	8.4	4.9	4.9	5.5	4.9	5.2	5.9
Monaco	0.02	K14_rcp85_2100	1.9	1.9	4.6	1.9	1.9	5.3	3.2	5.0	7.3	4.1	5.9	7.6	5.6	7.7	10	6.7	8.9	11	4.9	5.7	6.3	5.3	6.1	6.3
Monaco	0.02	K17_rcp26_2050	1.9	1.9	1.9	1.9	1.9	1.9	2.1	2.8	4.6	3.0	3.7	5.6	4.2	5.1	7.3	5.3	6.2	8.5	4.9	4.9	5.5	4.9	5.1	6.0
Monaco	0.02	K17_rcp26_2100	1.9	1.9	5.2	1.9	1.9	5.4	2.1	4.0	7.5	3.0	5.0	7.7	4.2	6.6	11	5.3	7.7	11	4.9	5.2	6.3	4.9	5.7	6.3
Monaco	0.02	K17_rcp45_2050	1.9	1.9	1.9	1.9	1.9	1.9	2.1	3.0	4.1	3.0	4.0	5.1	4.2	5.4	6.7	5.3	6.5	7.8	4.9	4.9	5.2	4.9	5.2	5.7
Monaco	0.02	K17_rcp45_2100	1.9	1.9	6.1	1.9	3.9	6.8	3.7	6.0	7.9	4.6	7.0	8.1	6.1	9.0	12	7.3	10	12	5.0	6.2	6.3	5.5	6.3	6.3
Monaco	0.02	K17_rcp85_2050	1.9	1.9	1.9	1.9	1.9	1.9	2.1	3.1	4.9	3.0	4.1	5.9	4.2	5.5	7.7	5.3	6.6	8.8	4.9	4.9	5.6	4.9	5.2	6.1
Monaco	0.02	K17_rcp85_2100	1.9	5.5	9.5	2.5	6.0	9.7	5.4	7.7	8.8	6.4	7.9	9.0	8.3	11	14	9.4	12	14	5.9	6.3	6.8	6.2	6.3	7.5
Montenegro	0.65	Present day	--	0.18	--	--	0.22	--	--	0.03	--	--	0.15	--	--	0.48	--	--	0.54	--	--	0.22	--	--	0.26	--
Montenegro	0.65	K14_rcp26_2050	0.18	0.21	0.36	0.22	0.31	0.44	0.03	0.14	0.30	0.15	0.26	0.42	0.48	0.53	0.62	0.54	0.60	0.68	0.22	0.26	0.34	0.26	0.32	0.41
Montenegro	0.65	K14_rcp26_2100	0.18	0.32	0.62	0.22	0.41	0.81	0.03	0.26	0.59	0.15	0.37	0.68	0.48	0.59	0.78	0.54	0.66	0.87	0.22	0.32	0.63	0.26	0.38	0.72
Montenegro	0.65	K14_rcp45_2050	0.19	0.21	0.29	0.24	0.33	0.39	0.07	0.15	0.24	0.19	0.27	0.36	0.50	0.54	0.58	0.56	0.60	0.65	0.23	0.26	0.31	0.28	0.33	0.37
Montenegro	0.65	K14_rcp45_2100	0.22	0.36	0.52	0.34	0.44	0.66	0.17	0.31	0.50	0.28	0.43	0.61	0.55	0.62	0.73	0.61	0.69	0.80	0.27	0.35	0.52	0.33	0.42	0.65
Montenegro	0.65	K14_rcp85_2050	0.18	0.22	0.36	0.22	0.33	0.45	0.03	0.16	0.31	0.15	0.28	0.43	0.48	0.54	0.63	0.54	0.61	0.69	0.22	0.26	0.35	0.26	0.33	0.42
Montenegro	0.65	K14_rcp85_2100	0.25	0.42	0.68	0.36	0.52	0.87	0.19	0.39	0.62	0.31	0.51	0.71	0.56	0.67	0.81	0.63	0.73	0.89	0.29	0.39	0.66	0.35	0.52	0.76
Montenegro	0.65	K17_rcp26_2050	0.18	0.21	0.37	0.22	0.31	0.45	0.03	0.14	0.32	0.15	0.25	0.44	0.48	0.53	0.63	0.54	0.59	0.69	0.22	0.26	0.35	0.26	0.32	0.42
Montenegro	0.65	K17_rcp26_2100	0.18	0.34	0.72	0.22	0.43	0.91	0.03	0.29	0.64	0.15	0.41	0.73	0.48	0.61	0.83	0.54	0.68	0.91	0.22	0.34	0.67	0.26	0.41	0.78
Montenegro	0.65	K17_rcp45_2050	0.18	0.22	0.33	0.22	0.32	0.42	0.04	0.15	0.27	0.16	0.27	0.39	0.48	0.54	0.60	0.54	0.60	0.67	0.23	0.26	0.33	0.27	0.33	0.40
Montenegro	0.65	K17_rcp45_2100	0.28	0.50	1.1	0.39	0.63	1.4	0.23	0.48	0.79	0.35	0.59	0.88	0.58	0.72	0.97	0.65	0.79	1.1	0.30	0.49	0.86	0.37	0.63	0.97
Montenegro	0.65	K17_rcp85_2050	0.18	0.22	0.39	0.22	0.34	0.48	0.03	0.17	0.35	0.15	0.29	0.47	0.48	0.55	0.64	0.54	0.61	0.71	0.22	0.27	0.37	0.26	0.33	0.46
Montenegro	0.65	K17_rcp85_2100	0.43	0.87	3.2	0.54	1.1	3.7	0.40	0.71	1.3	0.52	0.80	1.4	0.68	0.89	1.4	0.74	0.98	1.5	0.40	0.76	1.3	0.54	0.87	1.5
Montserrat	0.01	Present day	--	0.08	--	--	0.08	--	--	0.10	--	--	0.10	--	--	0.59	--	--	0.63	--	--	0.06	--	--	0.06	--
Montserrat	0.01	K14_rcp26_2050	0.08	0.08	0.10	0.08	0.08	0.10	0.10	0.10	0.10	0.10	0.10	0.12	0.63	0.70	0.78	0.64	0.72	0.82	0.06	0.06	0.06	0.06	0.06	0.06
Montserrat	0.01	K14_rcp26_2100	0.08	0.10	0.18	0.08	0.10	0.18	0.10	0.12	0.12	0.10	0.12	0.12	0.64	0.82	1.00	0.66	0.86	1.1	0.06	0.08	0.21	0.06	0.12	0.23
Montserrat	0.01	K14_rcp45_2050	0.08	0.08	0.10	0.08	0.08	0.10	0.10	0.10	0.10	0.10	0.10	0.12	0.63	0.70	0.78	0.64	0.74	0.82	0.06	0.06	0.06	0.06	0.06	0.08
Montserrat	0.01	K14_rcp45_2100	0.08	0.10	0.18	0.08	0.12	0.20	0.10	0.12	0.12	0.10	0.12	0.14	0.66	0.86	1.1	0.70	0.88	1.1	0.06	0.12	0.25	0.06	0.18	0.27
Montserrat	0.01	K14_rcp85_2050	0.08	0.08	0.10	0.08	0.08	0.10	0.10	0.10	0.10	0.10	0.10	0.12	0.63	0.72	0.80	0.66	0.74	0.84	0.06	0.06	0.06	0.06	0.06	0.10
Montserrat	0.01	K14_rcp85_2100	0.08	0.12	0.21	0.10	0.14	0.21	0.10	0.12	0.14	0.10	0.12	0.16	0.72	0.94	1.2	0.76	0.98	1.2	0.06	0.21	0.29	0.06	0.21	0.29
Montserrat	0.01	K17_rcp26_2050	0.08	0.08	0.10	0.08	0.08	0.10	0.10	0.10	0.12	0.10	0.10	0.12	0.59	0.70	0.82	0.63	0.72	0.86	0.06	0.06	0.08	0.06	0.06	0.12
Montserrat	0.01	K17_rcp26_2100	0.08	0.10	0.20	0.08	0.12	0.20	0.10	0.12	0.14	0.10	0.12	0.14	0.61	0.84	1.1	0.64	0.88	1.2	0.06	0.12	0.29	0.06	0.16	0.29
Montserrat	0.01	K17_rcp45_2050	0.08	0.08	0.10	0.08	0.08	0.10	0.10	0.10	0.12	0.10	0.10	0.12	0.61	0.70	0.84	0.63	0.74	0.86	0.06	0.06	0.08	0.06	0.06	0.14
Montserrat	0.01	K17_rcp45_2100	0.08	0.18	0.27	0.10	0.18	0.27	0.10	0.12	0.18	0.10	0.12	0.20	0.72	1.00	1.4	0.76	1.1	1.5	0.06	0.21	0.43	0.06	0.23	0.49
Montserrat	0.01	K17_rcp85_2050	0.08	0.08	0.10	0.08	0.10	0.12	0.10	0.10	0.12	0.10	0.10	0.12	0.61	0.72	0.86	0.64	0.76	0.88	0.06	0.06	0.12	0.06	0.06	0.16
Montserrat	0.01	K17_rcp85_2100	0.12	0.25	0.53	0.14	0.25	0.57	0.12	0.16	0.27	0.12	0.18	0.27	0.94	1.3	2.0	0.96	1.3	2.0	0.21	0.31	0.68	0.21	0.33	0.68
Morocco	32	Present day	--	1.2	--	--	1.3	--	--	0.12	--	--	0.16	--	--	0.12	--	--	0.14	--	--	0.11	--	--	0.13	--
Morocco	32	K14_rcp26_2050	1.2	1.2	1.3	1.3	1.3	1.4	0.13	0.16	0.18	0.18	0.20	0.22	0.13	0.14	0.16	0.16	0.17	0.18	0.12	0.13	0.14	0.14	0.15	0.17
Morocco	32	K14_rcp26_2100	1.2	1.3	1.6	1.3	1.5	1.7	0.15	0.19	0.27	0.19	0.24	0.31	0.14	0.17	0.21	0.16	0.19	0.23	0.12	0.15	0.21	0.14	0.18	0.25
Morocco	32	K14_rcp45_2050	1.2	1.3	1.3	1.3	1.4	1.4	0.13	0.16	0.18	0.17	0.20	0.23	0.13	0.15	0.16	0.15	0.17	0.18	0.12	0.13	0.14	0.14	0.15	0.17
Morocco	32	K14_rcp45_2100	1.2	1.4	1.6	1.3	1.5	1.8	0.15	0.21	0.29	0.20	0.25	0.33	0.14	0.18	0.22	0.17	0.20	0.24	0.13	0.16	0.23	0.15	0.19	0.28
Morocco	32	K14_rcp85_2050	1.2	1.3	1.3	1.3	1.4	1.5	0.13	0.16	0.19	0.18	0.20	0.23	0.13	0.15	0.17	0.16	0.17	0.19	0.12	0.13	0.14	0.14	0.15	0.18
Morocco	32	K14_rcp85_2100	1.3	1.5	1.8	1.4	1.6	2.0	0.17	0.25	0.34	0.21	0.29	0.38	0.15	0.20	0.25	0.18	0.22	0.28	0.13	0.19	0.29	0.16	0.23	0.33
Morocco	32	K17_rcp26_2050	1.2	1.3	1.4	1.3	1.4	1.5	0.12	0.16	0.20	0.16	0.20	0.25	0.13	0.15	0.17	0.15	0.17	0.20	0.12	0.13	0.15	0.13	0.15	0.19
Morocco	32	K17_rcp26_2100	1.2	1.4	1.8	1.3	1.5	1.9	0.13	0.22	0.32	0.18	0.26	0.36	0.13	0.18	0.24	0.15	0.20	0.26	0.12	0.16	0.26	0.14	0.20	0.31
Morocco	32	K17_rcp45_2050	1.2	1.3	1.4	1.3	1.4	1.5	0.12	0.16	0.21	0.17	0.21	0.25	0.13	0.15	0.18	0.15	0.17	0.20	0.12	0.13	0.15	0.13	0.16	0.19
Morocco	32	K17_rcp45_2100	1.3	1.6	2.3	1.4	1.8	2.5	0.18	0.29	0.43	0.23	0.33	0.47	0.16	0.22	0.32	0.18	0.24	0.34	0.14	0.23	0.39	0.17	0.28	0.43
Morocco	32	K17_rcp85_2050	1.2	1.3	1.4	1.3	1.4	1.5	0.13	0.17	0.22	0.17	0.21	0.26	0.13	0.15	0.18	0.15	0.18	0.20	0.12	0.13	0.16	0.13	0.16	0.20
Morocco	32	K17_rcp85_2100	1.6	2.1	3.4	1.7	2.3	3.6	0.26	0.40	0.65	0.30	0.44	0.71	0.21	0.29	0.47	0.23	0.32	0.51	0.20	0.35	0.62	0.25	0.39	0.68
Mozambique	22	Present day	--	1.5	--	--	3.7	--	--	0.07	--	--	0.28	--	--	0.06	--	--	0.20	--	--	0.05	--	--	0.72	--
Mozambique	22	K14_rcp26_2050	1.8	2.2	2.6	3.9	4.1	4.3	0.09	0.12	0.15	0.32	0.38	0.44	0.07	0.08	0.10	0.25	0.30	0.37	0.06	0.07	0.09	0.82	0.97	1.1
Mozambique	22	K14_rcp26_2100	2.1	2.8	3.5	4.0	4.4	5.1	0.11	0.17	0.25	0.36	0.49	0.67	0.08	0.11	0.16	0.28	0.42	0.60	0.07	0.12	0.61	0.90	1.3	1.9
Mozambique	22	K14_rcp45_2050	1.8	2.3	2.6	3.9	4.1	4.3	0.09	0.12	0.15	0.33	0.39	0.45	0.07	0.09	0.10	0.25	0.31	0.37	0.06	0.07	0.09	0.83	0.98	1.2
Mozambique	22	K14_rcp45_2100	2.3	3.0	3.7	4.1	4.6	5.3	0.12	0.19	0.29	0.39	0.54	0.75	0.09	0.12	0.19	0.31	0.47	0.72	0.07	0.27	0.74	0.99	1.4	2.1
Mozambique	22	K14_rcp85_2050	1.9	2.3	2.7	3.9	4.1	4.4	0.10	0.13	0.16	0.34	0.40	0.47	0.07	0.09	0.11	0.26	0.32	0.39	0.06	0.07	0.10	0.86	1.00	1.2
Mozambique	22	K14_rcp85_2100	2.7	3.3	4.1	4.3	5.0	5.7	0.16	0.23	0.41	0.46	0.63	0.93	0.10	0.15	0.31	0.39	0.56	0.99	0.10	0.52	1.00	1.2	1.8	2.4
Mozambique	22	K17_rcp26_2050	1.6	2.2	2.8	3.8	4.1	4.4	0.08	0.12	0.17	0.30	0.38	0.49	0.06	0.08	0.11	0.22	0.30	0.41	0.06	0.07	0.10	0.77	0.96	1.3
Mozambique	22	K17_rcp26_2100	1.9	2.9	3.8	3.9	4.6	5.5	0.10	0.18	0.32	0.34	0.52	0.80	0.07	0.12	0.22	0.26	0.45	0.80	0.06	0.22	0.82	0.85	1.4	2.2
Mozambique	22	K17_rcp45_2050	1.7	2.3	2.8	3.8	4.1	4.5	0.08	0.12	0.17	0.31	0.39	0.50	0.07	0.09	0.11	0.23	0.31	0.42	0.06	0.07	0.13	0.79	0.99	1.3
Mozambique	22	K17_rcp45_2100	2.6	3.6	4.7	4.3	5.2	6.2	0.15	0.26	0.57	0.45	0.70	1.2	0.10	0.16	0.48	0.37	0.65	1.4	0.09	0.66	1.5	1.1	2.0	2.8
Mozambique	22	K17_rcp85_2050	1.8	2.4	2.9	3.9	4.2	4.5	0.09	0.13	0.18	0.32	0.41	0.52	0.07	0.09	0.12	0.24	0.33	0.44	0.06	0.08	0.20	0.82	1.00	1.3
Mozambique	22	K17_rcp85_2100	3.4	4.5	6.0	5.0	6.0	7.1	0.24	0.50	1.1	0.64	1.1	2.2	0.15	0.41	1.2	0.57	1.2	2.3	0.55	1.3	2.6	1.8	2.6	4.1
Myanmar	53	Present day	--	2.6	--	--	4.9	--	--	1.1	--	--	1.9	--	--	1.1	--	--	2.3	--	--	0.70	--	--	2.6	--
Myanmar	53	K14_rcp26_2050	2.8	3.1	3.4	5.5	6.1	6.7	1.2	1.3	1.5	2.1	2.4	2.8	1.3	1.5	1.7	2.6	3.0	3.4	0.79	1.00	1.3	3.1	3.6	4.2
Myanmar	53	K14_rcp26_2100	3.0	3.9	5.3	6.1	7.6	10	1.3	1.6	2.1	2.4	3.1	4.1	1.4	1.8	2.5	2.9	3.8	5.0	0.94	1.7	3.0	3.5	5.0	6.8
Myanmar	53	K14_rcp45_2050	2.8	3.1	3.4	5.5	6.1	6.8	1.2	1.3	1.5	2.1	2.5	2.8	1.3	1.5	1.7	2.6	3.0	3.4	0.80	1.00	1.4	3.1	3.7	4.4
Myanmar	53	K14_rcp45_2100	3.1	4.2	5.8	6.4	8.1	11	1.3	1.7	2.3	2.5	3.4	4.6	1.5	2.0	2.8	3.1	4.1	5.5	1.1	2.0	3.5	3.8	5.4	7.5
Myanmar	53	K14_rcp85_2050	2.8	3.2	3.5	5.7	6.2	6.9	1.2	1.4	1.5	2.2	2.5	2.9	1.3	1.5	1.7	2.7	3.1	3.5	0.83	1.1	1.4	3.2	3.8	4.5
Myanmar	53	K14_rcp85_2100	3.5	4.8	6.8	7.2	9.2	12	1.5	1.8	2.9	2.9	3.8	5.5	1.7	2.2	3.5	3.5	4.6	6.4	1.4	2.5	4.5	4.5	6.2	8.7
Myanmar	53	K17_rcp26_2050	2.6	3.0	3.7	5.1	5.9	7.1	1.1	1.3	1.6	1.9	2.4	3.0	1.1	1.4	1.8	2.3	2.9	3.6	0.71	0.93	1.6	2.7	3.5	4.6
Myanmar	53	K17_rcp26_2100	2.7	4.0	6.1	5.5	7.6	11	1.1	1.6	2.6	2.0	3.2	4.9	1.2	1.9	3.1	2.5	3.9	5.8	0.73	1.8	3.9	2.9	5.0	7.9
Myanmar	53	K17_rcp45_2050	2.6	3.1	3.8	5.1	6.0	7.2	1.1	1.3	1.6	1.9	2.4	3.1	1.1	1.5	1.8	2.4	3.0	3.7	0.72	0.98	1.7	2.7	3.6	4.8
Myanmar	53	K17_rcp45_2100	3.2	5.2	8.9	6.5	9.7	14	1.3	2.0	3.9	2.5	4.0	7.1	1.5	2.4	4.7	3.1	4.9	8.0	1.00	2.9	6.3	3.8	6.6	11
Myanmar	53	K17_rcp85_2050	2.6	3.2	3.9	5.3	6.2	7.4	1.1	1.4	1.7	2.0	2.5	3.2	1.2	1.5	1.9	2.4	3.1	3.8	0.73	1.1	1.8	2.8	3.8	5.0
Myanmar	53	K17_rcp85_2100	4.4	7.6	14	8.4	13	19	1.7	3.3	7.0	3.4	6.1	10	2.0	4.0	7.9	4.2	7.0	12	2.1	5.2	10	5.6	9.5	14
Namibia	2.1	Present day	--	0.00	--	--	0.01	--	--	0.00	--	--	0.00	--	--	0.02	--	--	0.02	--	--	0.00	--	--	0.00	--
Namibia	2.1	K14_rcp26_2050	0.01	0.01	0.01	0.02	0.02	0.03	0.00	0.00	0.00	0.01	0.01	0.01	0.02	0.02	0.02	0.03	0.03	0.03	0.00	0.00	0.00	0.00	0.00	0.00
Namibia	2.1	K14_rcp26_2100	0.01	0.02	0.04	0.02	0.04	0.08	0.00	0.01	0.01	0.01	0.01	0.01	0.02	0.03	0.03	0.03	0.03	0.04	0.00	0.00	0.01	0.00	0.01	0.01
Namibia	2.1	K14_rcp45_2050	0.01	0.01	0.02	0.02	0.02	0.03	0.00	0.00	0.00	0.01	0.01	0.01	0.02	0.02	0.02	0.03	0.03	0.03	0.00	0.00	0.00	0.00	0.00	0.00
Namibia	2.1	K14_rcp45_2100	0.01	0.02	0.06	0.02	0.05	0.09	0.00	0.01	0.01	0.01	0.01	0.02	0.02	0.03	0.03	0.03	0.03	0.04	0.00	0.00	0.01	0.00	0.01	0.01
Namibia	2.1	K14_rcp85_2050	0.01	0.01	0.02	0.02	0.02	0.03	0.00	0.00	0.00	0.01	0.01	0.01	0.02	0.02	0.02	0.03	0.03	0.03	0.00	0.00	0.00	0.00	0.00	0.01
Namibia	2.1	K14_rcp85_2100	0.02	0.04	0.09	0.03	0.07	0.14	0.01	0.01	0.02	0.01	0.01	0.02	0.02	0.03	0.04	0.03	0.03	0.04	0.00	0.01	0.01	0.01	0.01	0.02
Namibia	2.1	K17_rcp26_2050	0.01	0.01	0.02	0.02	0.02	0.04	0.00	0.00	0.01	0.00	0.01	0.01	0.02	0.02	0.03	0.02	0.03	0.03	0.00	0.00	0.00	0.00	0.00	0.01
Namibia	2.1	K17_rcp26_2100	0.01	0.02	0.06	0.02	0.05	0.11	0.00	0.01	0.01	0.01	0.01	0.02	0.02	0.03	0.03	0.03	0.03	0.04	0.00	0.00	0.01	0.00	0.01	0.01
Namibia	2.1	K17_rcp45_2050	0.01	0.01	0.02	0.02	0.02	0.04	0.00	0.00	0.01	0.01	0.01	0.01	0.02	0.02	0.03	0.02	0.03	0.03	0.00	0.00	0.00	0.00	0.00	0.01
Namibia	2.1	K17_rcp45_2100	0.02	0.05	0.13	0.03	0.09	0.21	0.00	0.01	0.02	0.01	0.02	0.03	0.02	0.03	0.04	0.03	0.04	0.05	0.00	0.01	0.01	0.01	0.01	0.02
Namibia	2.1	K17_rcp85_2050	0.01	0.01	0.02	0.02	0.02	0.04	0.00	0.00	0.01	0.01	0.01	0.01	0.02	0.02	0.03	0.03	0.03	0.03	0.00	0.00	0.00	0.00	0.00	0.01
Namibia	2.1	K17_rcp85_2100	0.04	0.12	0.59	0.07	0.18	1.3	0.01	0.02	0.06	0.01	0.03	0.08	0.03	0.04	0.06	0.04	0.04	0.07	0.01	0.01	0.03	0.01	0.02	0.05
Nauru	0.01	Present day	--	13	--	--	17	--	--	3.7	--	--	4.5	--	--	7.0	--	--	7.9	--	--	1.9	--	--	4.9	--
Nauru	0.01	K14_rcp26_2050	15	16	16	17	18	20	3.9	4.1	4.3	4.7	4.9	5.1	7.2	7.4	7.6	8.1	8.3	8.5	3.6	4.8	4.9	4.9	4.9	4.9
Nauru	0.01	K14_rcp26_2100	16	17	20	18	21	23	4.1	4.5	5.2	4.9	5.4	6.4	7.4	7.9	8.6	8.3	9.0	11	4.7	4.9	4.9	4.9	6.3	8.3
Nauru	0.01	K14_rcp45_2050	15	16	16	17	18	20	4.0	4.1	4.3	4.7	4.9	5.1	7.2	7.4	7.7	8.1	8.3	8.6	3.8	4.8	4.9	4.9	4.9	4.9
Nauru	0.01	K14_rcp45_2100	16	17	21	19	21	24	4.2	4.7	5.4	5.0	5.6	6.7	7.5	8.0	9.0	8.4	9.4	11	4.8	4.9	6.3	4.9	7.6	8.3
Nauru	0.01	K14_rcp85_2050	15	16	16	17	19	20	4.0	4.2	4.4	4.8	4.9	5.2	7.3	7.5	7.7	8.2	8.4	8.6	4.0	4.8	4.9	4.9	4.9	4.9
Nauru	0.01	K14_rcp85_2100	16	19	23	20	23	25	4.4	5.0	6.1	5.2	6.1	7.4	7.8	8.4	10	8.7	10	12	4.9	4.9	8.2	5.3	8.2	8.3
Nauru	0.01	K17_rcp26_2050	14	16	16	17	18	20	3.9	4.1	4.4	4.7	4.9	5.3	7.1	7.4	7.8	8.0	8.3	8.8	3.1	4.8	4.9	4.9	4.9	5.6
Nauru	0.01	K17_rcp26_2100	15	17	21	18	21	24	4.0	4.7	5.6	4.8	5.6	6.9	7.3	8.0	9.3	8.2	9.3	11	4.5	4.9	7.5	4.9	7.5	8.3
Nauru	0.01	K17_rcp45_2050	14	16	16	17	19	20	3.9	4.2	4.5	4.7	4.9	5.3	7.2	7.5	7.8	8.1	8.4	8.9	3.3	4.8	4.9	4.9	4.9	5.8
Nauru	0.01	K17_rcp45_2100	16	20	25	20	24	28	4.5	5.3	7.2	5.3	6.6	9.2	7.8	8.8	12	8.8	11	15	4.9	5.7	8.3	5.7	8.3	12
Nauru	0.01	K17_rcp85_2050	15	16	17	17	19	21	4.0	4.2	4.5	4.7	5.0	5.4	7.2	7.5	7.9	8.1	8.4	9.0	3.8	4.8	4.9	4.9	4.9	6.5
Nauru	0.01	K17_rcp85_2100	20	24	31	23	27	32	5.1	6.8	11	6.4	8.5	14	8.6	11	19	11	14	23	4.9	8.3	12	8.3	12	16
Netherlands	17	Present day	--	25	--	--	29	--	--	24	--	--	36	--	--	22	--	--	32	--	--	13	--	--	25	--
Netherlands	17	K14_rcp26_2050	25	25	25	30	32	35	25	26	28	37	38	39	23	24	26	33	34	35	13	15	17	26	28	29
Netherlands	17	K14_rcp26_2100	25	25	26	31	35	42	25	28	32	38	39	42	24	26	29	33	35	38	14	17	21	27	29	33
Netherlands	17	K14_rcp45_2050	25	25	25	31	33	35	25	26	28	37	38	39	23	24	25	33	34	35	14	15	17	26	28	29
Netherlands	17	K14_rcp45_2100	25	25	26	33	37	44	27	29	33	38	40	43	25	27	29	34	36	38	15	18	22	28	30	34
Netherlands	17	K14_rcp85_2050	25	25	25	31	33	36	25	27	29	37	39	40	23	25	26	33	34	35	14	15	18	27	28	30
Netherlands	17	K14_rcp85_2100	25	26	28	34	41	49	27	32	36	39	42	45	25	28	32	35	37	40	16	20	25	29	32	37
Netherlands	17	K17_rcp26_2050	25	25	25	30	32	36	24	26	29	37	38	40	23	24	26	32	34	35	13	15	18	26	28	30
Netherlands	17	K17_rcp26_2100	25	25	27	31	36	45	25	29	34	37	40	43	23	26	30	33	36	39	14	18	22	26	30	35
Netherlands	17	K17_rcp45_2050	25	25	25	30	33	36	24	26	29	37	38	40	23	24	26	33	34	35	13	15	18	26	28	30
Netherlands	17	K17_rcp45_2100	25	26	34	35	43	55	28	33	39	39	43	47	26	29	34	35	38	43	17	22	28	29	34	40
Netherlands	17	K17_rcp85_2050	25	25	25	31	34	37	25	27	29	37	39	40	23	25	27	33	34	36	13	16	19	26	28	31
Netherlands	17	K17_rcp85_2100	26	31	50	42	53	64	32	38	45	42	46	52	29	33	41	38	42	48	21	27	37	33	39	47
New Caledonia	0.25	Present day	--	1.2	--	--	1.8	--	--	2.6	--	--	3.0	--	--	1.2	--	--	1.5	--	--	2.1	--	--	2.6	--
New Caledonia	0.25	K14_rcp26_2050	1.5	1.7	2.0	2.3	2.7	3.1	2.8	2.9	3.1	3.2	3.3	3.5	1.3	1.4	1.5	1.6	1.7	1.8	2.4	2.5	2.7	2.8	2.9	3.2
New Caledonia	0.25	K14_rcp26_2100	1.6	2.5	4.3	2.5	3.8	5.9	2.9	3.3	3.8	3.3	3.7	4.3	1.4	1.7	2.1	1.7	2.0	2.6	2.5	2.9	4.0	2.9	3.7	4.8
New Caledonia	0.25	K14_rcp45_2050	1.5	1.7	2.1	2.3	2.7	3.3	2.8	2.9	3.1	3.2	3.3	3.5	1.3	1.5	1.6	1.6	1.7	1.9	2.4	2.5	2.7	2.8	3.0	3.3
New Caledonia	0.25	K14_rcp45_2100	1.8	2.9	4.8	2.9	4.3	6.8	3.0	3.4	4.0	3.4	3.8	4.5	1.5	1.8	2.2	1.8	2.1	2.8	2.6	3.1	4.3	3.1	4.0	5.0
New Caledonia	0.25	K14_rcp85_2050	1.5	1.8	2.2	2.4	2.9	3.5	2.8	3.0	3.2	3.2	3.4	3.6	1.4	1.5	1.6	1.7	1.8	1.9	2.4	2.6	2.7	2.8	3.1	3.4
New Caledonia	0.25	K14_rcp85_2100	2.3	3.9	6.8	3.6	5.4	9.5	3.2	3.7	4.5	3.6	4.2	5.1	1.6	2.0	2.8	1.9	2.4	3.4	2.8	3.7	5.0	3.5	4.6	5.5
New Caledonia	0.25	K17_rcp26_2050	1.4	1.6	2.3	2.1	2.6	3.6	2.7	2.9	3.2	3.1	3.3	3.6	1.3	1.4	1.6	1.6	1.7	1.9	2.3	2.5	2.8	2.7	2.9	3.5
New Caledonia	0.25	K17_rcp26_2100	1.5	2.8	5.2	2.3	4.1	7.5	2.8	3.3	4.1	3.2	3.7	4.7	1.4	1.8	2.4	1.6	2.0	2.9	2.4	3.0	4.5	2.8	3.9	5.1
New Caledonia	0.25	K17_rcp45_2050	1.4	1.7	2.5	2.1	2.8	3.7	2.7	2.9	3.2	3.1	3.3	3.6	1.3	1.5	1.7	1.6	1.8	2.0	2.3	2.5	2.8	2.7	3.0	3.6
New Caledonia	0.25	K17_rcp45_2100	2.3	4.5	10	3.5	6.3	12	3.2	3.9	5.2	3.6	4.4	5.8	1.6	2.1	3.5	1.9	2.7	4.1	2.8	4.2	5.7	3.4	4.9	6.8
New Caledonia	0.25	K17_rcp85_2050	1.5	1.9	2.6	2.2	3.0	3.9	2.8	3.0	3.3	3.2	3.4	3.7	1.3	1.5	1.7	1.6	1.8	2.0	2.3	2.6	2.9	2.7	3.1	3.7
New Caledonia	0.25	K17_rcp85_2100	4.2	9.0	16	5.7	11	17	3.8	5.0	7.4	4.3	5.5	8.1	2.1	3.3	5.8	2.5	3.8	6.6	3.9	5.4	8.2	4.7	6.3	9.3
New Zealand	4.3	Present day	--	0.35	--	--	0.79	--	--	0.21	--	--	0.32	--	--	0.34	--	--	0.46	--	--	0.18	--	--	0.28	--
New Zealand	4.3	K14_rcp26_2050	0.44	0.51	0.62	1.00	1.2	1.5	0.24	0.26	0.28	0.34	0.36	0.39	0.37	0.40	0.42	0.50	0.52	0.55	0.21	0.22	0.25	0.32	0.34	0.36
New Zealand	4.3	K14_rcp26_2100	0.51	0.74	1.3	1.2	1.8	2.7	0.26	0.31	0.37	0.37	0.42	0.56	0.39	0.45	0.53	0.52	0.59	0.75	0.22	0.27	0.35	0.34	0.41	0.56
New Zealand	4.3	K14_rcp45_2050	0.45	0.54	0.66	1.00	1.3	1.6	0.25	0.27	0.29	0.35	0.37	0.40	0.37	0.40	0.43	0.50	0.53	0.56	0.21	0.23	0.25	0.32	0.35	0.38
New Zealand	4.3	K14_rcp45_2100	0.60	0.93	1.6	1.4	2.0	3.2	0.28	0.33	0.40	0.38	0.47	0.62	0.42	0.48	0.56	0.55	0.65	0.83	0.24	0.30	0.38	0.36	0.47	0.62
New Zealand	4.3	K14_rcp85_2050	0.48	0.57	0.69	1.1	1.4	1.6	0.25	0.27	0.30	0.36	0.38	0.40	0.38	0.41	0.44	0.51	0.54	0.57	0.21	0.24	0.26	0.33	0.35	0.39
New Zealand	4.3	K14_rcp85_2100	0.81	1.4	2.5	1.9	2.9	4.9	0.32	0.38	0.54	0.45	0.58	0.77	0.46	0.54	0.73	0.62	0.78	1.00	0.28	0.36	0.54	0.44	0.58	0.79
New Zealand	4.3	K17_rcp26_2050	0.41	0.51	0.69	0.93	1.2	1.7	0.23	0.26	0.30	0.33	0.36	0.41	0.36	0.39	0.44	0.49	0.52	0.57	0.20	0.22	0.26	0.30	0.34	0.39
New Zealand	4.3	K17_rcp26_2100	0.49	0.83	1.7	1.2	1.9	3.3	0.26	0.32	0.40	0.36	0.45	0.63	0.39	0.47	0.57	0.52	0.62	0.84	0.22	0.28	0.39	0.33	0.44	0.63
New Zealand	4.3	K17_rcp45_2050	0.42	0.55	0.74	0.97	1.3	1.7	0.24	0.27	0.31	0.34	0.37	0.42	0.36	0.40	0.45	0.49	0.53	0.59	0.20	0.23	0.27	0.31	0.35	0.41
New Zealand	4.3	K17_rcp45_2100	0.73	1.5	3.5	1.7	3.1	6.0	0.31	0.39	0.63	0.42	0.60	0.90	0.45	0.55	0.85	0.59	0.80	1.2	0.27	0.37	0.63	0.40	0.60	0.95
New Zealand	4.3	K17_rcp85_2050	0.46	0.59	0.80	1.1	1.4	1.8	0.25	0.28	0.32	0.35	0.38	0.44	0.38	0.42	0.46	0.50	0.54	0.61	0.21	0.24	0.28	0.32	0.36	0.43
New Zealand	4.3	K17_rcp85_2100	1.5	3.3	8.0	3.1	5.8	10	0.39	0.62	1.3	0.60	0.86	1.8	0.56	0.83	1.5	0.81	1.1	2.0	0.37	0.61	1.3	0.60	0.92	2.1
Nicaragua	6.0	Present day	--	0.05	--	--	0.06	--	--	0.01	--	--	0.01	--	--	0.05	--	--	0.05	--	--	0.03	--	--	0.04	--
Nicaragua	6.0	K14_rcp26_2050	0.06	0.08	0.11	0.08	0.10	0.14	0.01	0.01	0.02	0.01	0.02	0.02	0.05	0.06	0.06	0.06	0.06	0.07	0.04	0.05	0.06	0.06	0.06	0.07
Nicaragua	6.0	K14_rcp26_2100	0.07	0.13	0.25	0.09	0.18	0.31	0.01	0.02	0.03	0.01	0.02	0.04	0.06	0.07	0.09	0.06	0.07	0.09	0.04	0.07	0.10	0.06	0.08	0.13
Nicaragua	6.0	K14_rcp45_2050	0.06	0.08	0.11	0.08	0.10	0.15	0.01	0.01	0.02	0.01	0.02	0.02	0.05	0.06	0.06	0.06	0.06	0.07	0.04	0.05	0.06	0.06	0.06	0.08
Nicaragua	6.0	K14_rcp45_2100	0.07	0.15	0.29	0.10	0.20	0.35	0.01	0.02	0.04	0.02	0.03	0.04	0.06	0.07	0.09	0.06	0.08	0.10	0.05	0.07	0.12	0.06	0.09	0.16
Nicaragua	6.0	K14_rcp85_2050	0.06	0.08	0.12	0.08	0.11	0.16	0.01	0.02	0.02	0.01	0.02	0.02	0.05	0.06	0.07	0.06	0.06	0.07	0.04	0.05	0.06	0.06	0.07	0.08
Nicaragua	6.0	K14_rcp85_2100	0.10	0.20	0.37	0.14	0.26	0.48	0.02	0.03	0.06	0.02	0.03	0.07	0.06	0.08	0.11	0.07	0.09	0.11	0.06	0.09	0.17	0.07	0.11	0.21
Nicaragua	6.0	K17_rcp26_2050	0.05	0.07	0.13	0.07	0.10	0.17	0.01	0.01	0.02	0.01	0.02	0.02	0.05	0.06	0.07	0.06	0.06	0.07	0.03	0.05	0.07	0.05	0.06	0.08
Nicaragua	6.0	K17_rcp26_2100	0.06	0.15	0.31	0.08	0.20	0.39	0.01	0.02	0.04	0.01	0.03	0.05	0.05	0.07	0.10	0.06	0.08	0.10	0.04	0.07	0.13	0.06	0.09	0.17
Nicaragua	6.0	K17_rcp45_2050	0.05	0.07	0.13	0.07	0.10	0.18	0.01	0.01	0.02	0.01	0.02	0.02	0.05	0.06	0.07	0.06	0.06	0.07	0.03	0.05	0.07	0.05	0.07	0.08
Nicaragua	6.0	K17_rcp45_2100	0.11	0.26	0.57	0.15	0.33	0.67	0.02	0.03	0.09	0.02	0.04	0.10	0.06	0.09	0.13	0.07	0.09	0.14	0.06	0.11	0.28	0.08	0.15	0.31
Nicaragua	6.0	K17_rcp85_2050	0.06	0.09	0.14	0.08	0.12	0.19	0.01	0.02	0.02	0.01	0.02	0.03	0.05	0.06	0.07	0.06	0.07	0.08	0.04	0.05	0.07	0.06	0.07	0.09
Nicaragua	6.0	K17_rcp85_2100	0.22	0.49	1.1	0.29	0.60	1.2	0.03	0.08	0.19	0.04	0.08	0.21	0.08	0.12	0.23	0.09	0.13	0.24	0.10	0.24	0.56	0.13	0.27	0.59
Nigeria	150	Present day	--	0.62	--	--	0.71	--	--	0.01	--	--	0.03	--	--	0.13	--	--	0.18	--	--	0.37	--	--	0.61	--
Nigeria	150	K14_rcp26_2050	0.66	0.68	0.71	0.75	0.79	0.84	0.02	0.02	0.03	0.04	0.04	0.04	0.15	0.16	0.17	0.20	0.21	0.22	0.46	0.52	0.59	0.76	0.85	0.94
Nigeria	150	K14_rcp26_2100	0.68	0.75	0.88	0.80	0.91	1.1	0.02	0.03	0.05	0.04	0.05	0.10	0.16	0.19	0.22	0.21	0.24	0.32	0.53	0.72	1.00	0.86	1.1	1.3
Nigeria	150	K14_rcp45_2050	0.66	0.68	0.71	0.75	0.80	0.85	0.02	0.02	0.03	0.04	0.04	0.05	0.15	0.16	0.17	0.20	0.21	0.22	0.46	0.52	0.59	0.77	0.86	0.95
Nigeria	150	K14_rcp45_2100	0.70	0.77	0.93	0.83	0.95	1.2	0.03	0.04	0.06	0.04	0.07	0.12	0.17	0.20	0.25	0.21	0.26	0.34	0.57	0.80	1.1	0.91	1.1	1.4
Nigeria	150	K14_rcp85_2050	0.67	0.69	0.72	0.76	0.81	0.86	0.02	0.03	0.03	0.04	0.04	0.05	0.15	0.16	0.18	0.20	0.21	0.22	0.47	0.54	0.62	0.79	0.88	0.98
Nigeria	150	K14_rcp85_2100	0.73	0.85	1.1	0.89	1.1	1.4	0.03	0.05	0.10	0.05	0.09	0.15	0.18	0.22	0.30	0.23	0.30	0.40	0.66	0.95	1.3	1.00	1.3	1.6
Nigeria	150	K17_rcp26_2050	0.63	0.67	0.72	0.72	0.77	0.87	0.02	0.02	0.03	0.03	0.04	0.05	0.14	0.16	0.18	0.18	0.20	0.22	0.40	0.48	0.62	0.66	0.81	0.98
Nigeria	150	K17_rcp26_2100	0.65	0.74	0.93	0.73	0.90	1.2	0.02	0.03	0.06	0.03	0.05	0.12	0.15	0.19	0.25	0.19	0.24	0.34	0.44	0.69	1.1	0.72	1.1	1.4
Nigeria	150	K17_rcp45_2050	0.64	0.68	0.72	0.72	0.78	0.87	0.02	0.02	0.03	0.03	0.04	0.05	0.14	0.16	0.18	0.19	0.20	0.22	0.41	0.50	0.63	0.67	0.83	1.00
Nigeria	150	K17_rcp45_2100	0.70	0.87	1.3	0.83	1.1	1.7	0.03	0.05	0.14	0.04	0.10	0.21	0.17	0.22	0.36	0.22	0.31	0.47	0.58	0.98	1.5	0.93	1.3	1.8
Nigeria	150	K17_rcp85_2050	0.64	0.68	0.74	0.73	0.80	0.89	0.02	0.02	0.03	0.03	0.04	0.05	0.14	0.16	0.18	0.19	0.21	0.23	0.43	0.53	0.68	0.70	0.87	1.00
Nigeria	150	K17_rcp85_2100	0.81	1.2	2.5	0.99	1.5	3.1	0.04	0.12	0.37	0.08	0.18	0.52	0.21	0.33	0.63	0.28	0.43	0.78	0.88	1.4	2.2	1.2	1.7	2.5
Niue	0.00	Present day	--	9.8	--	--	10	--	--	3.3	--	--	3.4	--	--	6.7	--	--	7.1	--	--	0.00	--	--	0.00	--
Niue	0.00	K14_rcp26_2050	9.9	10	10	10	10	11	3.4	3.4	3.5	3.5	3.6	3.6	7.0	7.2	7.3	7.5	7.6	7.9	0.00	0.00	0.00	0.00	0.00	0.00
Niue	0.00	K14_rcp26_2100	10	10	12	10	11	14	3.5	3.6	3.7	3.6	3.6	3.9	7.3	7.7	8.4	7.7	8.2	8.7	0.00	0.00	0.00	0.00	0.00	0.00
Niue	0.00	K14_rcp45_2050	9.9	10	10	10	10	11	3.4	3.4	3.5	3.5	3.6	3.6	7.0	7.2	7.4	7.5	7.6	7.9	0.00	0.00	0.00	0.00	0.00	0.00
Niue	0.00	K14_rcp45_2100	10	11	13	11	12	14	3.5	3.6	3.8	3.6	3.7	4.1	7.3	7.9	8.6	7.8	8.4	8.9	0.00	0.00	0.00	0.00	0.00	0.00
Niue	0.00	K14_rcp85_2050	10	10	10	10	10	11	3.4	3.5	3.5	3.5	3.6	3.6	7.0	7.3	7.5	7.5	7.7	7.9	0.00	0.00	0.00	0.00	0.00	0.00
Niue	0.00	K14_rcp85_2100	10	11	14	11	13	15	3.6	3.6	4.2	3.6	3.9	4.4	7.6	8.3	9.0	8.1	8.7	9.3	0.00	0.00	0.00	0.00	0.00	0.00
Niue	0.00	K17_rcp26_2050	9.9	10	10	10	10	11	3.4	3.4	3.5	3.5	3.6	3.6	6.9	7.2	7.6	7.3	7.6	8.0	0.00	0.00	0.00	0.00	0.00	0.00
Niue	0.00	K17_rcp26_2100	10	11	13	10	11	14	3.4	3.6	3.9	3.6	3.7	4.2	7.2	7.9	8.7	7.6	8.3	9.0	0.00	0.00	0.00	0.00	0.00	0.00
Niue	0.00	K17_rcp45_2050	9.9	10	10	10	10	11	3.4	3.4	3.6	3.5	3.6	3.6	6.9	7.2	7.6	7.3	7.6	8.0	0.00	0.00	0.00	0.00	0.00	0.00
Niue	0.00	K17_rcp45_2100	10	12	15	11	14	15	3.6	3.8	4.6	3.6	4.0	4.8	7.6	8.5	9.5	8.1	8.8	9.8	0.00	0.00	0.00	0.00	0.00	0.00
Niue	0.00	K17_rcp85_2050	9.9	10	10	10	11	11	3.4	3.5	3.6	3.5	3.6	3.6	7.0	7.3	7.6	7.4	7.7	8.1	0.00	0.00	0.00	0.00	0.00	0.00
Niue	0.00	K17_rcp85_2100	12	15	15	14	15	16	3.7	4.4	5.6	3.9	4.7	5.9	8.4	9.3	11	8.7	9.6	11	0.00	0.00	0.00	0.00	0.00	0.00
Norfolk Island	0.00	Present day	--	1.2	--	--	1.4	--	--	0.37	--	--	0.46	--	--	1.3	--	--	1.4	--	--	0.19	--	--	0.19	--
Norfolk Island	0.00	K14_rcp26_2050	1.3	1.3	1.4	1.4	1.5	1.5	0.42	0.46	0.51	0.51	0.56	0.65	1.4	1.4	1.4	1.4	1.5	1.5	0.19	0.19	0.19	0.19	0.23	0.37
Norfolk Island	0.00	K14_rcp26_2100	1.3	1.5	1.7	1.5	1.6	1.9	0.46	0.56	0.74	0.56	0.70	0.84	1.4	1.5	1.6	1.5	1.6	1.7	0.19	0.23	0.46	0.19	0.42	0.46
Norfolk Island	0.00	K14_rcp45_2050	1.3	1.3	1.4	1.4	1.5	1.5	0.42	0.46	0.56	0.51	0.60	0.65	1.4	1.4	1.4	1.4	1.5	1.5	0.19	0.19	0.19	0.19	0.23	0.42
Norfolk Island	0.00	K14_rcp45_2100	1.4	1.5	1.8	1.5	1.7	1.9	0.46	0.60	0.79	0.60	0.74	0.88	1.4	1.5	1.7	1.5	1.6	1.8	0.19	0.32	0.46	0.28	0.46	0.46
Norfolk Island	0.00	K14_rcp85_2050	1.3	1.4	1.5	1.4	1.5	1.5	0.42	0.46	0.56	0.56	0.60	0.65	1.4	1.4	1.4	1.4	1.5	1.5	0.19	0.19	0.19	0.19	0.28	0.42
Norfolk Island	0.00	K14_rcp85_2100	1.4	1.6	1.9	1.5	1.8	2.0	0.56	0.70	0.88	0.65	0.79	1.00	1.4	1.6	1.8	1.5	1.7	1.9	0.19	0.42	0.46	0.42	0.46	0.70
Norfolk Island	0.00	K17_rcp26_2050	1.3	1.3	1.5	1.4	1.5	1.5	0.42	0.46	0.56	0.51	0.56	0.65	1.4	1.4	1.4	1.4	1.5	1.5	0.19	0.19	0.19	0.19	0.23	0.42
Norfolk Island	0.00	K17_rcp26_2100	1.3	1.5	1.8	1.5	1.7	1.9	0.46	0.60	0.79	0.56	0.70	0.93	1.4	1.5	1.7	1.5	1.6	1.8	0.19	0.32	0.46	0.19	0.46	0.46
Norfolk Island	0.00	K17_rcp45_2050	1.3	1.4	1.5	1.4	1.5	1.6	0.42	0.46	0.56	0.51	0.60	0.70	1.4	1.4	1.5	1.4	1.5	1.6	0.19	0.19	0.23	0.19	0.28	0.42
Norfolk Island	0.00	K17_rcp45_2100	1.5	1.7	2.1	1.5	1.9	2.2	0.56	0.74	1.1	0.65	0.88	1.2	1.4	1.6	1.9	1.5	1.7	2.0	0.19	0.46	0.84	0.42	0.46	0.88
Norfolk Island	0.00	K17_rcp85_2050	1.3	1.4	1.5	1.4	1.5	1.6	0.42	0.51	0.60	0.51	0.60	0.70	1.4	1.4	1.5	1.4	1.5	1.6	0.19	0.19	0.28	0.19	0.32	0.42
Norfolk Island	0.00	K17_rcp85_2100	1.7	2.0	2.5	1.9	2.1	2.7	0.70	0.97	1.4	0.84	1.1	1.5	1.6	1.8	2.2	1.7	1.9	2.3	0.46	0.65	1.1	0.46	0.88	1.3
North Korea	23	Present day	--	1.8	--	--	3.0	--	--	0.12	--	--	0.27	--	--	0.18	--	--	0.37	--	--	0.15	--	--	0.32	--
North Korea	23	K14_rcp26_2050	1.9	2.2	2.5	3.1	3.5	4.0	0.14	0.18	0.22	0.29	0.35	0.41	0.20	0.26	0.32	0.40	0.48	0.56	0.16	0.20	0.25	0.35	0.44	0.54
North Korea	23	K14_rcp26_2100	2.0	2.6	3.4	3.2	4.1	5.2	0.15	0.23	0.33	0.31	0.44	0.70	0.22	0.34	0.49	0.43	0.59	0.88	0.18	0.26	0.42	0.39	0.57	0.87
North Korea	23	K14_rcp45_2050	1.9	2.2	2.5	3.2	3.5	4.0	0.14	0.18	0.22	0.30	0.36	0.42	0.21	0.26	0.33	0.41	0.48	0.56	0.17	0.20	0.25	0.36	0.45	0.54
North Korea	23	K14_rcp45_2100	2.1	2.8	3.7	3.4	4.4	5.6	0.17	0.26	0.40	0.33	0.48	0.81	0.24	0.38	0.57	0.46	0.64	0.99	0.19	0.29	0.49	0.42	0.64	1.00
North Korea	23	K14_rcp85_2050	1.9	2.3	2.5	3.2	3.6	4.1	0.15	0.19	0.23	0.30	0.37	0.43	0.21	0.27	0.34	0.42	0.50	0.58	0.17	0.21	0.26	0.37	0.47	0.57
North Korea	23	K14_rcp85_2100	2.4	3.2	4.7	3.8	4.9	6.3	0.20	0.31	0.62	0.39	0.62	1.1	0.30	0.45	0.78	0.53	0.80	1.3	0.23	0.37	0.72	0.50	0.78	1.2
North Korea	23	K17_rcp26_2050	1.8	2.2	2.7	3.0	3.5	4.3	0.12	0.18	0.25	0.27	0.35	0.47	0.18	0.26	0.37	0.38	0.47	0.63	0.15	0.20	0.29	0.32	0.44	0.63
North Korea	23	K17_rcp26_2100	1.8	2.7	4.3	3.0	4.3	6.0	0.12	0.25	0.54	0.27	0.46	0.97	0.18	0.36	0.70	0.38	0.62	1.2	0.15	0.28	0.62	0.32	0.61	1.2
North Korea	23	K17_rcp45_2050	1.8	2.2	2.8	3.0	3.6	4.4	0.12	0.18	0.26	0.27	0.36	0.48	0.18	0.27	0.38	0.38	0.49	0.64	0.15	0.20	0.29	0.32	0.46	0.64
North Korea	23	K17_rcp45_2100	2.1	3.4	6.0	3.3	5.2	7.6	0.16	0.34	0.93	0.33	0.71	1.6	0.24	0.50	1.1	0.45	0.89	1.7	0.19	0.42	1.1	0.41	0.88	1.7
North Korea	23	K17_rcp85_2050	1.8	2.3	2.9	3.0	3.7	4.5	0.12	0.19	0.27	0.27	0.37	0.52	0.18	0.28	0.40	0.38	0.50	0.68	0.15	0.21	0.31	0.32	0.48	0.68
North Korea	23	K17_rcp85_2100	2.8	5.2	8.9	4.4	6.8	11	0.26	0.73	2.1	0.49	1.2	3.0	0.38	0.90	2.1	0.65	1.4	2.9	0.29	0.85	2.2	0.65	1.4	3.2
Northern Mariana Islands	0.05	Present day	--	34	--	--	36	--	--	1.7	--	--	1.9	--	--	0.75	--	--	0.82	--	--	1.6	--	--	1.7	--
Northern Mariana Islands	0.05	K14_rcp26_2050	36	37	38	37	38	39	1.9	2.0	2.1	2.0	2.2	2.3	0.82	0.87	0.93	0.89	0.94	1.00	1.6	1.7	1.8	1.7	1.8	1.9
Northern Mariana Islands	0.05	K14_rcp26_2100	37	39	42	38	40	43	2.0	2.3	2.8	2.1	2.5	3.3	0.86	1.00	1.2	0.93	1.1	1.4	1.7	2.0	2.5	1.8	2.4	2.6
Northern Mariana Islands	0.05	K14_rcp45_2050	36	37	38	38	38	39	1.9	2.0	2.2	2.1	2.2	2.3	0.83	0.88	0.94	0.90	0.96	1.00	1.7	1.7	1.8	1.7	1.8	2.0
Northern Mariana Islands	0.05	K14_rcp45_2100	38	40	43	39	41	43	2.1	2.5	3.2	2.3	2.6	3.7	0.91	1.1	1.4	0.99	1.1	1.6	1.8	2.3	2.6	1.9	2.5	2.7
Northern Mariana Islands	0.05	K14_rcp85_2050	36	37	39	38	39	40	1.9	2.1	2.2	2.1	2.2	2.4	0.83	0.89	0.96	0.90	0.97	1.00	1.7	1.7	1.8	1.7	1.8	2.1
Northern Mariana Islands	0.05	K14_rcp85_2100	39	41	44	40	42	44	2.3	2.7	4.3	2.4	2.9	4.8	0.97	1.2	1.8	1.1	1.3	2.1	1.8	2.5	3.0	2.2	2.6	3.4
Northern Mariana Islands	0.05	K17_rcp26_2050	35	37	39	37	38	40	1.8	2.0	2.2	2.0	2.1	2.4	0.78	0.86	0.96	0.85	0.93	1.00	1.6	1.7	1.8	1.7	1.8	2.1
Northern Mariana Islands	0.05	K17_rcp26_2100	36	40	43	38	41	43	1.9	2.4	3.3	2.1	2.6	3.8	0.83	1.00	1.4	0.90	1.1	1.7	1.7	2.1	2.6	1.7	2.5	2.7
Northern Mariana Islands	0.05	K17_rcp45_2050	35	37	39	37	38	40	1.8	2.0	2.3	2.0	2.2	2.5	0.79	0.88	0.99	0.87	0.95	1.1	1.6	1.7	1.8	1.7	1.8	2.2
Northern Mariana Islands	0.05	K17_rcp45_2100	39	42	45	40	43	45	2.2	2.9	5.7	2.4	3.4	6.2	0.97	1.3	2.5	1.1	1.5	2.7	1.8	2.5	4.3	2.2	2.6	4.3
Northern Mariana Islands	0.05	K17_rcp85_2050	35	38	39	37	39	40	1.8	2.1	2.3	2.0	2.3	2.5	0.80	0.90	1.00	0.88	0.97	1.1	1.6	1.7	2.0	1.7	1.8	2.4
Northern Mariana Islands	0.05	K17_rcp85_2100	42	44	47	42	45	47	2.7	5.1	12	3.1	5.6	13	1.2	2.2	7.2	1.3	2.4	8.1	2.5	3.7	11	2.6	4.3	11
Norway	3.3	Present day	--	0.03	--	--	0.11	--	--	0.04	--	--	0.09	--	--	0.37	--	--	0.79	--	--	0.09	--	--	0.24	--
Norway	3.3	K14_rcp26_2050	0.03	0.05	0.07	0.11	0.12	0.15	0.04	0.05	0.06	0.09	0.10	0.11	0.37	0.42	0.51	0.79	0.84	0.93	0.09	0.12	0.16	0.24	0.25	0.29
Norway	3.3	K14_rcp26_2100	0.03	0.06	0.09	0.11	0.13	0.21	0.04	0.05	0.08	0.09	0.10	0.17	0.37	0.45	0.65	0.79	0.87	1.00	0.09	0.13	0.20	0.24	0.26	0.41
Norway	3.3	K14_rcp45_2050	0.03	0.05	0.07	0.11	0.12	0.15	0.04	0.05	0.06	0.09	0.10	0.11	0.37	0.43	0.51	0.79	0.85	0.93	0.09	0.12	0.15	0.24	0.26	0.29
Norway	3.3	K14_rcp45_2100	0.04	0.07	0.10	0.11	0.15	0.25	0.04	0.06	0.09	0.09	0.11	0.19	0.39	0.50	0.71	0.81	0.92	1.1	0.10	0.15	0.21	0.24	0.29	0.45
Norway	3.3	K14_rcp85_2050	0.03	0.05	0.07	0.11	0.13	0.16	0.04	0.05	0.06	0.09	0.10	0.12	0.38	0.45	0.55	0.80	0.87	0.96	0.09	0.13	0.17	0.24	0.26	0.32
Norway	3.3	K14_rcp85_2100	0.04	0.08	0.15	0.12	0.19	0.41	0.04	0.07	0.11	0.09	0.15	0.26	0.41	0.60	0.90	0.83	1.00	1.2	0.11	0.19	0.28	0.25	0.37	0.55
Norway	3.3	K17_rcp26_2050	0.03	0.05	0.07	0.11	0.12	0.16	0.04	0.05	0.06	0.09	0.10	0.12	0.37	0.42	0.55	0.79	0.84	0.96	0.09	0.12	0.17	0.24	0.25	0.32
Norway	3.3	K17_rcp26_2100	0.03	0.06	0.11	0.11	0.14	0.27	0.04	0.06	0.09	0.09	0.11	0.20	0.37	0.48	0.74	0.79	0.90	1.1	0.09	0.14	0.22	0.24	0.28	0.47
Norway	3.3	K17_rcp45_2050	0.03	0.05	0.07	0.11	0.12	0.16	0.04	0.05	0.06	0.09	0.10	0.12	0.37	0.43	0.55	0.79	0.85	0.96	0.09	0.12	0.17	0.24	0.26	0.32
Norway	3.3	K17_rcp45_2100	0.06	0.10	0.26	0.13	0.24	0.69	0.05	0.08	0.19	0.10	0.18	0.36	0.44	0.70	1.1	0.86	1.1	1.3	0.13	0.21	0.44	0.26	0.44	0.68
Norway	3.3	K17_rcp85_2050	0.03	0.06	0.08	0.11	0.13	0.18	0.04	0.05	0.07	0.09	0.10	0.13	0.37	0.46	0.60	0.79	0.88	0.99	0.09	0.14	0.18	0.24	0.27	0.36
Norway	3.3	K17_rcp85_2100	0.09	0.20	0.91	0.21	0.56	1.9	0.08	0.16	0.44	0.16	0.32	0.66	0.64	0.99	1.4	1.00	1.3	1.8	0.19	0.37	0.82	0.40	0.63	1.1
Oman	3.0	Present day	--	0.69	--	--	1.3	--	--	0.24	--	--	0.73	--	--	0.71	--	--	1.6	--	--	0.52	--	--	0.74	--
Oman	3.0	K14_rcp26_2050	0.76	0.83	1.1	1.6	1.8	2.2	0.37	0.48	0.60	0.85	0.97	1.1	0.92	1.1	1.3	1.8	2.0	2.2	0.58	0.64	0.69	0.80	0.87	0.97
Oman	3.0	K14_rcp26_2100	0.82	1.3	2.2	1.8	2.6	4.5	0.46	0.72	1.1	0.94	1.2	1.7	1.1	1.5	2.2	1.9	2.4	3.2	0.62	0.74	0.96	0.85	1.1	1.4
Oman	3.0	K14_rcp45_2050	0.76	0.84	1.1	1.6	1.9	2.3	0.36	0.49	0.62	0.85	0.98	1.1	0.92	1.1	1.4	1.8	2.0	2.2	0.58	0.64	0.70	0.80	0.87	0.98
Oman	3.0	K14_rcp45_2100	0.90	1.5	2.6	2.0	3.0	5.3	0.52	0.81	1.2	1.00	1.3	1.8	1.2	1.7	2.4	2.0	2.6	3.4	0.65	0.78	1.1	0.89	1.1	1.4
Oman	3.0	K14_rcp85_2050	0.77	0.90	1.2	1.6	2.0	2.4	0.38	0.52	0.67	0.87	1.00	1.2	0.94	1.2	1.4	1.8	2.0	2.3	0.58	0.65	0.72	0.81	0.90	1.00
Oman	3.0	K14_rcp85_2100	1.2	2.0	3.6	2.5	4.0	8.1	0.68	1.00	1.6	1.2	1.6	2.2	1.5	2.0	3.0	2.3	3.0	4.0	0.72	0.90	1.3	1.00	1.3	1.8
Oman	3.0	K17_rcp26_2050	0.71	0.81	1.2	1.4	1.8	2.5	0.29	0.47	0.69	0.78	0.96	1.2	0.78	1.1	1.5	1.6	1.9	2.3	0.54	0.63	0.73	0.76	0.86	1.00
Oman	3.0	K17_rcp26_2100	0.75	1.4	2.8	1.6	2.8	6.1	0.36	0.77	1.3	0.84	1.3	1.9	0.90	1.6	2.5	1.7	2.5	3.6	0.57	0.76	1.1	0.80	1.1	1.5
Oman	3.0	K17_rcp45_2050	0.71	0.84	1.3	1.4	1.9	2.6	0.29	0.49	0.71	0.78	0.98	1.2	0.79	1.1	1.5	1.6	2.0	2.4	0.54	0.64	0.74	0.77	0.87	1.1
Oman	3.0	K17_rcp45_2100	1.00	2.3	6.8	2.2	4.7	11	0.59	1.1	2.0	1.1	1.7	2.8	1.3	2.2	3.7	2.1	3.2	4.9	0.68	0.99	1.6	0.95	1.4	2.3
Oman	3.0	K17_rcp85_2050	0.73	0.92	1.4	1.5	2.0	2.7	0.33	0.53	0.76	0.82	1.00	1.3	0.85	1.2	1.6	1.7	2.1	2.5	0.56	0.66	0.76	0.78	0.91	1.1
Oman	3.0	K17_rcp85_2100	1.9	5.1	14	3.9	9.7	18	1.00	1.8	3.5	1.6	2.4	4.5	2.0	3.4	5.9	3.0	4.4	7.2	0.89	1.4	2.8	1.3	2.1	4.2
Pakistan	180	Present day	--	0.16	--	--	0.31	--	--	0.01	--	--	0.03	--	--	0.02	--	--	0.03	--	--	0.02	--	--	0.03	--
Pakistan	180	K14_rcp26_2050	0.19	0.21	0.25	0.34	0.39	0.43	0.02	0.02	0.02	0.03	0.04	0.04	0.02	0.02	0.03	0.04	0.04	0.04	0.02	0.02	0.02	0.03	0.03	0.04
Pakistan	180	K14_rcp26_2100	0.21	0.28	0.39	0.38	0.47	0.67	0.02	0.03	0.04	0.04	0.05	0.06	0.02	0.03	0.04	0.04	0.05	0.06	0.02	0.03	0.03	0.03	0.04	0.05
Pakistan	180	K14_rcp45_2050	0.19	0.21	0.25	0.34	0.39	0.44	0.02	0.02	0.02	0.03	0.04	0.04	0.02	0.02	0.03	0.04	0.04	0.04	0.02	0.02	0.02	0.03	0.03	0.04
Pakistan	180	K14_rcp45_2100	0.23	0.31	0.44	0.40	0.50	0.75	0.02	0.03	0.04	0.04	0.05	0.06	0.03	0.03	0.04	0.04	0.05	0.06	0.02	0.03	0.04	0.04	0.05	0.06
Pakistan	180	K14_rcp85_2050	0.20	0.22	0.26	0.35	0.40	0.45	0.02	0.02	0.02	0.04	0.04	0.04	0.02	0.03	0.03	0.04	0.04	0.04	0.02	0.02	0.02	0.03	0.03	0.04
Pakistan	180	K14_rcp85_2100	0.28	0.37	0.52	0.46	0.62	0.94	0.03	0.04	0.05	0.04	0.06	0.07	0.03	0.04	0.05	0.05	0.06	0.07	0.02	0.03	0.05	0.04	0.05	0.07
Pakistan	180	K17_rcp26_2050	0.17	0.21	0.27	0.32	0.38	0.46	0.01	0.02	0.03	0.03	0.04	0.04	0.02	0.02	0.03	0.04	0.04	0.05	0.02	0.02	0.02	0.03	0.03	0.04
Pakistan	180	K17_rcp26_2100	0.19	0.29	0.45	0.34	0.48	0.79	0.02	0.03	0.04	0.03	0.05	0.06	0.02	0.03	0.04	0.04	0.05	0.06	0.02	0.03	0.04	0.03	0.04	0.06
Pakistan	180	K17_rcp45_2050	0.17	0.21	0.28	0.32	0.39	0.47	0.01	0.02	0.03	0.03	0.04	0.04	0.02	0.02	0.03	0.04	0.04	0.05	0.02	0.02	0.02	0.03	0.03	0.04
Pakistan	180	K17_rcp45_2100	0.25	0.41	0.77	0.44	0.69	1.2	0.02	0.04	0.06	0.04	0.06	0.09	0.03	0.04	0.06	0.04	0.06	0.08	0.02	0.03	0.06	0.04	0.06	0.09
Pakistan	180	K17_rcp85_2050	0.18	0.23	0.29	0.33	0.41	0.48	0.02	0.02	0.03	0.03	0.04	0.05	0.02	0.03	0.03	0.04	0.04	0.05	0.02	0.02	0.03	0.03	0.03	0.04
Pakistan	180	K17_rcp85_2100	0.37	0.66	1.3	0.63	1.1	1.6	0.03	0.06	0.10	0.05	0.08	0.15	0.04	0.05	0.09	0.05	0.07	0.14	0.03	0.05	0.10	0.05	0.08	0.15
Palau	0.02	Present day	--	7.3	--	--	9.6	--	--	1.5	--	--	1.5	--	--	4.0	--	--	4.4	--	--	3.3	--	--	3.5	--
Palau	0.02	K14_rcp26_2050	8.2	8.9	10	11	12	12	1.5	1.5	1.6	1.6	1.6	1.6	4.2	4.3	4.5	4.6	4.7	4.9	3.4	3.5	3.6	3.7	3.9	4.2
Palau	0.02	K14_rcp26_2100	8.7	11	14	11	13	15	1.5	1.6	1.6	1.6	1.6	1.9	4.3	4.7	5.1	4.7	5.0	5.5	3.5	3.8	4.6	3.9	4.5	5.1
Palau	0.02	K14_rcp45_2050	8.3	9.0	10	11	12	12	1.5	1.5	1.6	1.6	1.6	1.6	4.2	4.4	4.5	4.6	4.7	4.9	3.4	3.5	3.6	3.7	4.0	4.3
Palau	0.02	K14_rcp45_2100	9.7	12	14	12	14	16	1.6	1.6	1.7	1.6	1.7	2.0	4.4	4.8	5.3	4.8	5.2	5.7	3.5	4.1	4.8	4.1	4.6	5.3
Palau	0.02	K14_rcp85_2050	8.4	9.3	11	11	12	13	1.5	1.5	1.6	1.6	1.6	1.6	4.3	4.4	4.5	4.6	4.8	4.9	3.4	3.5	3.6	3.7	4.0	4.3
Palau	0.02	K14_rcp85_2100	11	13	16	13	15	17	1.6	1.6	1.9	1.6	1.8	2.2	4.6	5.0	5.6	4.9	5.4	6.0	3.6	4.4	5.3	4.3	4.9	5.9
Palau	0.02	K17_rcp26_2050	7.9	8.9	11	11	12	13	1.5	1.5	1.6	1.6	1.6	1.6	4.2	4.3	4.6	4.5	4.7	5.0	3.3	3.5	3.6	3.6	3.9	4.4
Palau	0.02	K17_rcp26_2100	8.5	12	15	11	14	16	1.5	1.6	1.8	1.6	1.6	2.0	4.3	4.8	5.4	4.7	5.2	5.8	3.4	4.0	4.9	3.8	4.6	5.5
Palau	0.02	K17_rcp45_2050	8.0	9.2	11	11	12	13	1.5	1.5	1.6	1.6	1.6	1.6	4.2	4.4	4.6	4.6	4.8	5.0	3.4	3.5	3.7	3.6	4.0	4.4
Palau	0.02	K17_rcp45_2100	11	14	18	13	16	19	1.6	1.7	2.2	1.6	1.9	2.6	4.6	5.2	6.1	5.0	5.6	6.7	3.7	4.7	6.1	4.4	5.3	7.3
Palau	0.02	K17_rcp85_2050	8.2	9.6	11	11	12	13	1.5	1.5	1.6	1.6	1.6	1.6	4.2	4.4	4.7	4.6	4.8	5.1	3.4	3.5	3.8	3.7	4.1	4.5
Palau	0.02	K17_rcp85_2100	13	17	22	15	18	25	1.6	2.1	3.6	1.9	2.4	4.2	5.1	5.9	7.9	5.5	6.3	8.7	4.6	5.8	9.3	5.1	6.5	11
Palestina	4.2	Present day	--	0.03	--	--	0.03	--	--	0.01	--	--	0.01	--	--	0.00	--	--	0.01	--	--	0.01	--	--	0.01	--
Palestina	4.2	K14_rcp26_2050	0.03	0.03	0.05	0.03	0.04	0.06	0.01	0.01	0.01	0.01	0.01	0.01	0.00	0.01	0.03	0.01	0.02	0.04	0.01	0.01	0.01	0.01	0.01	0.02
Palestina	4.2	K14_rcp26_2100	0.03	0.04	0.09	0.03	0.06	0.12	0.01	0.01	0.02	0.01	0.01	0.03	0.00	0.02	0.06	0.01	0.03	0.07	0.01	0.01	0.02	0.01	0.02	0.02
Palestina	4.2	K14_rcp45_2050	0.03	0.03	0.04	0.03	0.04	0.05	0.01	0.01	0.01	0.01	0.01	0.01	0.00	0.01	0.02	0.01	0.02	0.03	0.01	0.01	0.01	0.01	0.01	0.02
Palestina	4.2	K14_rcp45_2100	0.03	0.05	0.08	0.04	0.07	0.10	0.01	0.01	0.01	0.01	0.01	0.02	0.01	0.03	0.05	0.02	0.04	0.06	0.01	0.01	0.02	0.01	0.02	0.02
Palestina	4.2	K14_rcp85_2050	0.03	0.03	0.05	0.03	0.04	0.07	0.01	0.01	0.01	0.01	0.01	0.01	0.00	0.01	0.03	0.01	0.02	0.04	0.01	0.01	0.01	0.01	0.01	0.02
Palestina	4.2	K14_rcp85_2100	0.04	0.07	0.12	0.05	0.08	0.16	0.01	0.01	0.03	0.01	0.01	0.03	0.02	0.04	0.07	0.03	0.05	0.08	0.01	0.02	0.02	0.01	0.02	0.03
Palestina	4.2	K17_rcp26_2050	0.03	0.03	0.05	0.03	0.04	0.07	0.01	0.01	0.01	0.01	0.01	0.01	0.00	0.01	0.03	0.01	0.02	0.04	0.01	0.01	0.02	0.01	0.01	0.02
Palestina	4.2	K17_rcp26_2100	0.03	0.05	0.12	0.03	0.06	0.16	0.01	0.01	0.02	0.01	0.01	0.03	0.00	0.03	0.07	0.01	0.04	0.08	0.01	0.01	0.02	0.01	0.02	0.03
Palestina	4.2	K17_rcp45_2050	0.03	0.03	0.05	0.03	0.04	0.06	0.01	0.01	0.01	0.01	0.01	0.01	0.00	0.01	0.03	0.01	0.02	0.03	0.01	0.01	0.01	0.01	0.01	0.02
Palestina	4.2	K17_rcp45_2100	0.04	0.08	0.20	0.05	0.09	0.23	0.01	0.01	0.04	0.01	0.02	0.05	0.02	0.05	0.09	0.03	0.06	0.10	0.01	0.02	0.03	0.01	0.02	0.04
Palestina	4.2	K17_rcp85_2050	0.03	0.03	0.06	0.03	0.04	0.07	0.01	0.01	0.01	0.01	0.01	0.01	0.00	0.01	0.03	0.01	0.02	0.04	0.01	0.01	0.02	0.01	0.01	0.02
Palestina	4.2	K17_rcp85_2100	0.06	0.16	0.34	0.07	0.20	0.36	0.01	0.03	0.09	0.01	0.04	0.09	0.04	0.08	0.15	0.05	0.09	0.16	0.02	0.03	0.05	0.02	0.03	0.07
Panama	3.4	Present day	--	0.21	--	--	0.47	--	--	0.07	--	--	0.11	--	--	0.24	--	--	0.30	--	--	0.20	--	--	0.27	--
Panama	3.4	K14_rcp26_2050	0.26	0.30	0.34	0.62	0.75	0.97	0.10	0.11	0.13	0.14	0.16	0.19	0.27	0.29	0.31	0.33	0.35	0.37	0.22	0.23	0.26	0.31	0.35	0.40
Panama	3.4	K14_rcp26_2100	0.30	0.41	0.66	0.75	1.3	2.0	0.11	0.15	0.21	0.16	0.22	0.31	0.29	0.33	0.40	0.35	0.40	0.49	0.23	0.29	0.42	0.35	0.46	0.68
Panama	3.4	K14_rcp45_2050	0.26	0.30	0.35	0.62	0.75	1.00	0.10	0.11	0.13	0.14	0.16	0.19	0.27	0.29	0.31	0.33	0.35	0.37	0.22	0.24	0.26	0.31	0.35	0.40
Panama	3.4	K14_rcp45_2100	0.32	0.47	0.75	0.85	1.5	2.2	0.12	0.17	0.23	0.17	0.24	0.34	0.30	0.35	0.42	0.36	0.42	0.52	0.24	0.32	0.47	0.37	0.52	0.75
Panama	3.4	K14_rcp85_2050	0.27	0.31	0.37	0.65	0.80	1.1	0.10	0.12	0.14	0.14	0.17	0.20	0.27	0.30	0.32	0.33	0.36	0.38	0.22	0.24	0.27	0.32	0.37	0.42
Panama	3.4	K14_rcp85_2100	0.38	0.60	1.5	1.2	1.9	3.0	0.14	0.20	0.31	0.20	0.29	0.41	0.32	0.39	0.51	0.39	0.47	0.61	0.28	0.39	0.66	0.43	0.63	0.97
Panama	3.4	K17_rcp26_2050	0.24	0.29	0.38	0.55	0.72	1.2	0.08	0.11	0.15	0.12	0.16	0.21	0.26	0.29	0.33	0.31	0.34	0.39	0.21	0.23	0.28	0.29	0.34	0.44
Panama	3.4	K17_rcp26_2100	0.27	0.45	0.88	0.67	1.5	2.4	0.10	0.16	0.25	0.14	0.23	0.36	0.28	0.35	0.44	0.33	0.42	0.54	0.22	0.31	0.51	0.32	0.50	0.80
Panama	3.4	K17_rcp45_2050	0.24	0.30	0.39	0.56	0.75	1.2	0.09	0.11	0.15	0.13	0.16	0.21	0.26	0.29	0.33	0.31	0.35	0.39	0.21	0.23	0.29	0.29	0.35	0.45
Panama	3.4	K17_rcp45_2100	0.38	0.71	2.7	1.2	2.1	4.0	0.14	0.23	0.41	0.20	0.33	0.54	0.32	0.42	0.62	0.39	0.51	0.74	0.27	0.44	1.1	0.43	0.71	1.6
Panama	3.4	K17_rcp85_2050	0.26	0.32	0.41	0.61	0.82	1.3	0.09	0.12	0.16	0.13	0.17	0.22	0.27	0.30	0.34	0.32	0.36	0.41	0.22	0.25	0.30	0.30	0.37	0.47
Panama	3.4	K17_rcp85_2100	0.67	2.4	6.1	2.0	3.6	7.2	0.22	0.37	0.76	0.31	0.49	0.92	0.40	0.58	0.99	0.49	0.69	1.2	0.41	0.91	2.2	0.67	1.3	2.6
Papua New Guinea	6.1	Present day	--	0.40	--	--	0.71	--	--	0.24	--	--	0.29	--	--	0.36	--	--	0.46	--	--	1.3	--	--	1.8	--
Papua New Guinea	6.1	K14_rcp26_2050	0.47	0.53	0.61	0.83	0.95	1.1	0.25	0.27	0.28	0.31	0.32	0.33	0.39	0.41	0.44	0.48	0.50	0.53	1.5	1.6	1.7	2.0	2.1	2.2
Papua New Guinea	6.1	K14_rcp26_2100	0.50	0.70	1.2	0.89	1.3	1.9	0.26	0.30	0.34	0.31	0.35	0.43	0.40	0.46	0.55	0.49	0.56	0.69	1.5	1.8	2.3	2.0	2.4	2.9
Papua New Guinea	6.1	K14_rcp45_2050	0.48	0.54	0.62	0.85	0.98	1.2	0.26	0.27	0.28	0.31	0.32	0.34	0.39	0.41	0.44	0.48	0.51	0.53	1.5	1.6	1.7	2.0	2.1	2.3
Papua New Guinea	6.1	K14_rcp45_2100	0.56	0.84	1.4	1.00	1.5	2.1	0.27	0.31	0.36	0.33	0.37	0.46	0.42	0.49	0.57	0.51	0.59	0.72	1.6	1.9	2.4	2.2	2.5	3.0
Papua New Guinea	6.1	K14_rcp85_2050	0.48	0.55	0.65	0.86	1.00	1.2	0.26	0.27	0.29	0.31	0.32	0.34	0.40	0.42	0.45	0.49	0.51	0.54	1.5	1.6	1.7	2.0	2.1	2.3
Papua New Guinea	6.1	K14_rcp85_2100	0.66	1.1	1.9	1.2	1.8	2.7	0.29	0.33	0.42	0.34	0.41	0.52	0.45	0.53	0.67	0.54	0.65	0.82	1.7	2.1	2.8	2.3	2.7	3.4
Papua New Guinea	6.1	K17_rcp26_2050	0.43	0.53	0.69	0.75	0.94	1.3	0.24	0.27	0.29	0.30	0.32	0.35	0.38	0.41	0.46	0.47	0.50	0.55	1.4	1.5	1.8	1.9	2.1	2.4
Papua New Guinea	6.1	K17_rcp26_2100	0.47	0.80	1.5	0.83	1.4	2.3	0.25	0.30	0.38	0.31	0.36	0.48	0.39	0.48	0.60	0.48	0.58	0.76	1.4	1.9	2.6	2.0	2.5	3.1
Papua New Guinea	6.1	K17_rcp45_2050	0.44	0.54	0.71	0.77	0.99	1.4	0.25	0.27	0.30	0.30	0.32	0.35	0.38	0.42	0.46	0.47	0.51	0.56	1.4	1.6	1.8	1.9	2.1	2.4
Papua New Guinea	6.1	K17_rcp45_2100	0.66	1.3	2.6	1.3	2.1	3.6	0.29	0.35	0.52	0.34	0.45	0.64	0.45	0.56	0.82	0.54	0.71	1.00	1.7	2.4	3.3	2.3	3.0	4.0
Papua New Guinea	6.1	K17_rcp85_2050	0.46	0.58	0.76	0.81	1.1	1.4	0.25	0.27	0.30	0.30	0.33	0.36	0.39	0.43	0.47	0.48	0.52	0.57	1.4	1.6	1.9	1.9	2.2	2.5
Papua New Guinea	6.1	K17_rcp85_2100	1.2	2.3	4.7	1.9	3.2	5.6	0.34	0.48	0.82	0.43	0.58	1.00	0.54	0.76	1.3	0.68	0.92	1.5	2.3	3.1	4.6	2.8	3.7	5.2
Peru	30	Present day	--	0.38	--	--	0.39	--	--	0.02	--	--	0.02	--	--	0.08	--	--	0.08	--	--	0.02	--	--	0.03	--
Peru	30	K14_rcp26_2050	0.38	0.38	0.39	0.39	0.40	0.41	0.02	0.02	0.03	0.03	0.03	0.03	0.08	0.08	0.08	0.09	0.09	0.09	0.02	0.03	0.03	0.03	0.03	0.04
Peru	30	K14_rcp26_2100	0.38	0.40	0.42	0.40	0.41	0.44	0.02	0.03	0.04	0.03	0.04	0.05	0.08	0.09	0.10	0.09	0.09	0.10	0.03	0.03	0.04	0.03	0.04	0.05
Peru	30	K14_rcp45_2050	0.38	0.38	0.39	0.39	0.40	0.41	0.02	0.02	0.03	0.03	0.03	0.03	0.08	0.08	0.08	0.09	0.09	0.09	0.03	0.03	0.03	0.03	0.03	0.04
Peru	30	K14_rcp45_2100	0.38	0.40	0.42	0.40	0.42	0.45	0.02	0.03	0.04	0.03	0.04	0.05	0.08	0.09	0.10	0.09	0.10	0.11	0.03	0.03	0.04	0.03	0.04	0.06
Peru	30	K14_rcp85_2050	0.38	0.39	0.39	0.40	0.40	0.41	0.02	0.02	0.03	0.03	0.03	0.04	0.08	0.08	0.09	0.09	0.09	0.09	0.03	0.03	0.03	0.03	0.03	0.04
Peru	30	K14_rcp85_2100	0.39	0.41	0.44	0.41	0.43	0.50	0.03	0.04	0.05	0.04	0.05	0.06	0.09	0.09	0.11	0.09	0.10	0.11	0.03	0.04	0.06	0.04	0.05	0.06
Peru	30	K17_rcp26_2050	0.38	0.38	0.39	0.39	0.40	0.41	0.02	0.02	0.03	0.03	0.03	0.04	0.08	0.08	0.09	0.08	0.09	0.09	0.02	0.03	0.03	0.03	0.03	0.04
Peru	30	K17_rcp26_2100	0.38	0.40	0.42	0.40	0.41	0.45	0.02	0.03	0.04	0.03	0.04	0.05	0.08	0.09	0.10	0.09	0.09	0.11	0.03	0.03	0.04	0.03	0.04	0.06
Peru	30	K17_rcp45_2050	0.38	0.38	0.40	0.39	0.40	0.41	0.02	0.02	0.03	0.03	0.03	0.04	0.08	0.08	0.09	0.08	0.09	0.09	0.02	0.03	0.03	0.03	0.03	0.04
Peru	30	K17_rcp45_2100	0.39	0.42	0.50	0.41	0.44	0.59	0.03	0.04	0.06	0.03	0.05	0.07	0.08	0.10	0.11	0.09	0.10	0.12	0.03	0.04	0.06	0.04	0.05	0.07
Peru	30	K17_rcp85_2050	0.38	0.39	0.40	0.39	0.40	0.41	0.02	0.02	0.03	0.03	0.03	0.04	0.08	0.08	0.09	0.08	0.09	0.09	0.02	0.03	0.03	0.03	0.04	0.04
Peru	30	K17_rcp85_2100	0.41	0.47	0.81	0.43	0.54	0.95	0.04	0.06	0.10	0.05	0.06	0.12	0.09	0.11	0.15	0.10	0.12	0.17	0.04	0.06	0.10	0.05	0.07	0.12
Philippines	100	Present day	--	4.3	--	--	5.5	--	--	0.61	--	--	0.88	--	--	0.41	--	--	0.64	--	--	1.00	--	--	1.4	--
Philippines	100	K14_rcp26_2050	4.9	5.2	5.5	6.2	6.7	7.2	0.72	0.79	0.87	1.00	1.1	1.1	0.51	0.57	0.64	0.74	0.80	0.87	1.2	1.3	1.4	1.7	1.8	2.0
Philippines	100	K14_rcp26_2100	5.3	6.5	8.0	7.0	8.1	9.9	0.81	0.99	1.3	1.1	1.3	1.8	0.59	0.75	0.98	0.83	1.00	1.3	1.3	1.7	2.3	1.9	2.4	3.1
Philippines	100	K14_rcp45_2050	4.9	5.3	5.6	6.2	6.8	7.3	0.73	0.80	0.88	1.00	1.1	1.2	0.52	0.58	0.65	0.75	0.81	0.88	1.2	1.3	1.4	1.7	1.9	2.0
Philippines	100	K14_rcp45_2100	5.7	6.9	8.5	7.4	8.6	10	0.87	1.1	1.4	1.2	1.4	1.9	0.64	0.81	1.1	0.88	1.1	1.4	1.4	1.9	2.5	2.1	2.6	3.4
Philippines	100	K14_rcp85_2050	5.0	5.3	5.7	6.3	6.9	7.4	0.75	0.82	0.90	1.00	1.1	1.2	0.53	0.60	0.67	0.76	0.83	0.90	1.2	1.3	1.5	1.7	1.9	2.1
Philippines	100	K14_rcp85_2100	6.3	7.7	9.9	7.9	9.5	12	0.96	1.2	1.8	1.3	1.7	2.3	0.72	0.93	1.3	0.97	1.3	1.7	1.6	2.2	3.1	2.3	3.0	4.0
Philippines	100	K17_rcp26_2050	4.7	5.2	5.8	5.9	6.7	7.5	0.69	0.79	0.92	0.96	1.1	1.2	0.48	0.57	0.69	0.71	0.80	0.92	1.1	1.3	1.5	1.6	1.8	2.2
Philippines	100	K17_rcp26_2100	5.3	6.8	8.8	6.9	8.5	11	0.79	1.00	1.5	1.1	1.4	2.0	0.58	0.80	1.1	0.81	1.1	1.5	1.3	1.8	2.7	1.9	2.5	3.5
Philippines	100	K17_rcp45_2050	4.8	5.3	5.8	6.0	6.8	7.6	0.70	0.81	0.94	0.98	1.1	1.2	0.50	0.59	0.70	0.73	0.82	0.94	1.1	1.3	1.6	1.6	1.9	2.2
Philippines	100	K17_rcp45_2100	6.4	8.4	12	8.0	10	14	0.97	1.4	2.3	1.3	1.9	3.0	0.73	1.00	1.7	0.98	1.4	2.2	1.7	2.5	4.0	2.3	3.3	5.1
Philippines	100	K17_rcp85_2050	4.9	5.4	6.0	6.2	7.0	7.8	0.72	0.84	0.97	1.00	1.1	1.3	0.52	0.61	0.72	0.75	0.84	0.97	1.2	1.4	1.6	1.7	1.9	2.3
Philippines	100	K17_rcp85_2100	8.0	11	17	9.9	13	19	1.3	2.1	4.0	1.8	2.7	4.9	0.98	1.6	3.0	1.3	2.0	3.9	2.4	3.7	6.5	3.1	4.6	7.9
Pitcairn Islands	0.00	Present day	--	6.3	--	--	6.3	--	--	2.1	--	--	2.1	--	--	2.1	--	--	2.1	--	--	0.00	--	--	0.00	--
Pitcairn Islands	0.00	K14_rcp26_2050	6.3	6.3	6.3	6.3	6.3	6.3	2.1	2.1	2.1	2.1	2.1	2.1	2.1	2.1	2.1	2.1	2.1	2.1	0.00	0.00	0.00	0.00	0.00	0.00
Pitcairn Islands	0.00	K14_rcp26_2100	6.3	6.3	8.3	6.3	8.3	8.3	2.1	2.1	2.1	2.1	2.1	2.1	2.1	2.1	2.1	2.1	2.1	2.1	0.00	0.00	2.1	0.00	0.00	2.1
Pitcairn Islands	0.00	K14_rcp45_2050	6.3	6.3	6.3	6.3	6.3	6.3	2.1	2.1	2.1	2.1	2.1	2.1	2.1	2.1	2.1	2.1	2.1	2.1	0.00	0.00	0.00	0.00	0.00	0.00
Pitcairn Islands	0.00	K14_rcp45_2100	6.3	6.3	8.3	6.3	8.3	8.3	2.1	2.1	2.1	2.1	2.1	2.1	2.1	2.1	2.1	2.1	2.1	2.1	0.00	0.00	2.1	0.00	0.00	2.1
Pitcairn Islands	0.00	K14_rcp85_2050	6.3	6.3	6.3	6.3	6.3	6.3	2.1	2.1	2.1	2.1	2.1	2.1	2.1	2.1	2.1	2.1	2.1	2.1	0.00	0.00	0.00	0.00	0.00	0.00
Pitcairn Islands	0.00	K14_rcp85_2100	6.3	8.3	8.3	8.3	8.3	8.3	2.1	2.1	2.1	2.1	2.1	2.1	2.1	2.1	2.1	2.1	2.1	2.1	0.00	0.00	2.1	0.00	2.1	2.1
Pitcairn Islands	0.00	K17_rcp26_2050	6.3	6.3	6.3	6.3	6.3	8.3	2.1	2.1	2.1	2.1	2.1	2.1	2.1	2.1	2.1	2.1	2.1	2.1	0.00	0.00	0.00	0.00	0.00	0.00
Pitcairn Islands	0.00	K17_rcp26_2100	6.3	6.3	8.3	6.3	8.3	8.3	2.1	2.1	2.1	2.1	2.1	2.1	2.1	2.1	2.1	2.1	2.1	2.1	0.00	0.00	2.1	0.00	0.00	2.1
Pitcairn Islands	0.00	K17_rcp45_2050	6.3	6.3	6.3	6.3	6.3	8.3	2.1	2.1	2.1	2.1	2.1	2.1	2.1	2.1	2.1	2.1	2.1	2.1	0.00	0.00	0.00	0.00	0.00	0.00
Pitcairn Islands	0.00	K17_rcp45_2100	6.3	8.3	8.3	8.3	8.3	8.3	2.1	2.1	4.2	2.1	2.1	4.2	2.1	2.1	4.2	2.1	2.1	4.2	0.00	2.1	2.1	0.00	2.1	2.1
Pitcairn Islands	0.00	K17_rcp85_2050	6.3	6.3	6.3	6.3	6.3	8.3	2.1	2.1	2.1	2.1	2.1	2.1	2.1	2.1	2.1	2.1	2.1	2.1	0.00	0.00	0.00	0.00	0.00	0.00
Pitcairn Islands	0.00	K17_rcp85_2100	8.3	8.3	10	8.3	8.3	10	2.1	2.1	6.3	2.1	4.2	6.3	2.1	2.1	6.3	2.1	4.2	6.3	0.00	2.1	2.1	2.1	2.1	2.1
Poland	38	Present day	--	0.51	--	--	0.54	--	--	0.00	--	--	0.35	--	--	0.40	--	--	0.48	--	--	0.09	--	--	0.14	--
Poland	38	K14_rcp26_2050	0.51	0.53	0.55	0.54	0.55	0.58	0.00	0.15	0.38	0.35	0.49	0.71	0.40	0.43	0.49	0.48	0.52	0.58	0.09	0.11	0.15	0.14	0.17	0.23
Poland	38	K14_rcp26_2100	0.51	0.54	0.58	0.54	0.57	0.62	0.00	0.25	0.67	0.35	0.60	0.80	0.40	0.46	0.57	0.48	0.55	0.67	0.09	0.12	0.23	0.14	0.20	0.32
Poland	38	K14_rcp45_2050	0.52	0.53	0.54	0.55	0.56	0.57	0.04	0.17	0.31	0.39	0.52	0.66	0.40	0.44	0.47	0.49	0.53	0.56	0.10	0.11	0.13	0.15	0.18	0.21
Poland	38	K14_rcp45_2100	0.53	0.54	0.57	0.55	0.58	0.62	0.14	0.37	0.65	0.49	0.71	0.79	0.43	0.49	0.56	0.52	0.58	0.66	0.11	0.15	0.21	0.17	0.23	0.31
Poland	38	K14_rcp85_2050	0.51	0.53	0.55	0.54	0.56	0.59	0.00	0.18	0.44	0.35	0.53	0.73	0.40	0.44	0.51	0.48	0.53	0.60	0.09	0.11	0.16	0.14	0.18	0.25
Poland	38	K14_rcp85_2100	0.53	0.56	0.61	0.55	0.60	0.69	0.13	0.51	0.77	0.48	0.75	0.88	0.43	0.53	0.64	0.52	0.62	0.75	0.11	0.18	0.29	0.17	0.27	0.41
Poland	38	K17_rcp26_2050	0.51	0.53	0.55	0.54	0.55	0.59	0.00	0.15	0.42	0.35	0.49	0.72	0.40	0.43	0.50	0.48	0.52	0.59	0.09	0.11	0.16	0.14	0.17	0.25
Poland	38	K17_rcp26_2100	0.51	0.54	0.59	0.54	0.57	0.65	0.00	0.30	0.72	0.35	0.65	0.84	0.40	0.47	0.60	0.48	0.56	0.70	0.09	0.13	0.26	0.14	0.21	0.35
Poland	38	K17_rcp45_2050	0.52	0.53	0.54	0.54	0.56	0.58	0.04	0.18	0.35	0.38	0.53	0.70	0.40	0.44	0.48	0.49	0.53	0.57	0.10	0.11	0.14	0.15	0.18	0.23
Poland	38	K17_rcp45_2100	0.54	0.57	0.64	0.57	0.61	0.73	0.27	0.61	0.83	0.61	0.78	0.93	0.46	0.55	0.69	0.55	0.65	0.80	0.13	0.20	0.34	0.20	0.29	0.47
Poland	38	K17_rcp85_2050	0.51	0.53	0.56	0.54	0.56	0.60	0.00	0.20	0.50	0.35	0.55	0.75	0.40	0.45	0.52	0.48	0.53	0.62	0.09	0.12	0.17	0.14	0.19	0.26
Poland	38	K17_rcp85_2100	0.56	0.62	0.80	0.60	0.71	0.87	0.50	0.80	1.00	0.75	0.91	1.1	0.52	0.67	0.90	0.62	0.78	1.00	0.18	0.31	0.57	0.26	0.44	0.69
Portugal	11	Present day	--	0.37	--	--	0.61	--	--	0.16	--	--	0.38	--	--	0.20	--	--	0.31	--	--	0.24	--	--	0.37	--
Portugal	11	K14_rcp26_2050	0.39	0.44	0.50	0.65	0.74	0.83	0.19	0.24	0.30	0.41	0.46	0.51	0.21	0.24	0.27	0.32	0.35	0.38	0.26	0.29	0.32	0.39	0.44	0.48
Portugal	11	K14_rcp26_2100	0.41	0.53	0.75	0.68	0.88	1.2	0.21	0.32	0.46	0.43	0.53	0.66	0.22	0.28	0.35	0.33	0.40	0.53	0.27	0.34	0.44	0.41	0.50	0.63
Portugal	11	K14_rcp45_2050	0.40	0.44	0.50	0.66	0.74	0.83	0.19	0.24	0.30	0.41	0.46	0.51	0.21	0.24	0.27	0.32	0.35	0.38	0.26	0.29	0.33	0.40	0.44	0.48
Portugal	11	K14_rcp45_2100	0.43	0.57	0.81	0.72	0.94	1.4	0.23	0.35	0.50	0.45	0.56	0.70	0.23	0.29	0.37	0.34	0.42	0.56	0.29	0.36	0.47	0.43	0.53	0.67
Portugal	11	K14_rcp85_2050	0.40	0.45	0.52	0.67	0.76	0.86	0.20	0.25	0.31	0.42	0.47	0.53	0.22	0.24	0.27	0.33	0.35	0.39	0.27	0.30	0.33	0.40	0.45	0.49
Portugal	11	K14_rcp85_2100	0.47	0.66	0.98	0.79	1.1	1.7	0.27	0.41	0.58	0.49	0.62	0.77	0.25	0.33	0.44	0.36	0.48	0.64	0.31	0.40	0.55	0.46	0.59	0.77
Portugal	11	K17_rcp26_2050	0.38	0.44	0.53	0.63	0.73	0.88	0.17	0.24	0.32	0.39	0.46	0.54	0.20	0.24	0.28	0.31	0.35	0.40	0.25	0.29	0.34	0.38	0.43	0.50
Portugal	11	K17_rcp26_2100	0.40	0.56	0.85	0.67	0.92	1.4	0.20	0.34	0.52	0.42	0.55	0.72	0.22	0.29	0.38	0.33	0.42	0.58	0.27	0.35	0.49	0.40	0.52	0.70
Portugal	11	K17_rcp45_2050	0.38	0.44	0.54	0.64	0.75	0.89	0.18	0.25	0.33	0.40	0.46	0.54	0.21	0.24	0.28	0.32	0.35	0.40	0.25	0.29	0.34	0.39	0.44	0.51
Portugal	11	K17_rcp45_2100	0.49	0.77	1.5	0.82	1.3	2.3	0.29	0.48	0.72	0.51	0.68	0.93	0.27	0.36	0.58	0.37	0.54	0.82	0.32	0.45	0.70	0.48	0.65	0.93
Portugal	11	K17_rcp85_2050	0.39	0.46	0.56	0.65	0.77	0.92	0.19	0.26	0.34	0.41	0.48	0.55	0.21	0.25	0.29	0.32	0.36	0.42	0.26	0.30	0.35	0.39	0.45	0.52
Portugal	11	K17_rcp85_2100	0.69	1.2	2.8	1.2	2.1	3.4	0.43	0.66	1.1	0.64	0.86	1.3	0.34	0.53	0.97	0.50	0.73	1.3	0.42	0.63	1.1	0.61	0.87	1.3
Puerto Rico	3.7	Present day	--	0.03	--	--	0.04	--	--	0.29	--	--	0.33	--	--	0.39	--	--	0.43	--	--	0.09	--	--	0.11	--
Puerto Rico	3.7	K14_rcp26_2050	0.04	0.04	0.04	0.04	0.04	0.05	0.37	0.41	0.46	0.41	0.45	0.50	0.47	0.52	0.57	0.51	0.56	0.61	0.12	0.13	0.17	0.13	0.16	0.20
Puerto Rico	3.7	K14_rcp26_2100	0.04	0.05	0.10	0.04	0.06	0.11	0.41	0.53	0.71	0.45	0.57	0.75	0.52	0.64	0.83	0.56	0.68	0.87	0.14	0.22	0.35	0.16	0.24	0.38
Puerto Rico	3.7	K14_rcp45_2050	0.04	0.04	0.04	0.04	0.04	0.05	0.36	0.41	0.47	0.40	0.45	0.51	0.46	0.52	0.58	0.51	0.56	0.62	0.12	0.14	0.18	0.13	0.16	0.20
Puerto Rico	3.7	K14_rcp45_2100	0.04	0.06	0.12	0.04	0.07	0.13	0.43	0.57	0.75	0.46	0.60	0.83	0.53	0.68	0.88	0.57	0.72	0.95	0.15	0.24	0.39	0.17	0.27	0.44
Puerto Rico	3.7	K14_rcp85_2050	0.04	0.04	0.05	0.04	0.04	0.05	0.37	0.42	0.48	0.41	0.46	0.52	0.47	0.53	0.59	0.52	0.57	0.63	0.12	0.14	0.19	0.14	0.17	0.21
Puerto Rico	3.7	K14_rcp85_2100	0.05	0.09	0.18	0.05	0.10	0.19	0.48	0.65	1.00	0.52	0.69	1.1	0.59	0.77	1.1	0.63	0.82	1.2	0.19	0.30	0.55	0.21	0.33	0.62
Puerto Rico	3.7	K17_rcp26_2050	0.04	0.04	0.05	0.04	0.04	0.06	0.33	0.41	0.51	0.37	0.44	0.55	0.44	0.51	0.62	0.48	0.55	0.66	0.11	0.13	0.21	0.12	0.16	0.23
Puerto Rico	3.7	K17_rcp26_2100	0.04	0.06	0.14	0.04	0.07	0.16	0.39	0.57	0.86	0.43	0.61	0.94	0.49	0.68	0.98	0.54	0.73	1.1	0.13	0.24	0.46	0.15	0.27	0.50
Puerto Rico	3.7	K17_rcp45_2050	0.04	0.04	0.05	0.04	0.04	0.06	0.33	0.42	0.52	0.37	0.45	0.56	0.44	0.52	0.63	0.48	0.56	0.67	0.11	0.14	0.21	0.12	0.17	0.24
Puerto Rico	3.7	K17_rcp45_2100	0.05	0.12	0.33	0.05	0.13	0.39	0.50	0.75	1.5	0.54	0.81	1.5	0.61	0.87	1.5	0.66	0.94	1.6	0.20	0.38	1.00	0.23	0.43	1.1
Puerto Rico	3.7	K17_rcp85_2050	0.04	0.04	0.05	0.04	0.05	0.06	0.35	0.44	0.54	0.39	0.48	0.58	0.45	0.55	0.65	0.49	0.59	0.69	0.11	0.16	0.22	0.13	0.18	0.25
Puerto Rico	3.7	K17_rcp85_2100	0.10	0.25	2.5	0.11	0.28	3.2	0.70	1.3	2.7	0.74	1.4	2.8	0.83	1.4	2.6	0.87	1.4	2.7	0.35	0.82	2.5	0.38	0.90	2.7
Qatar	0.84	Present day	--	0.06	--	--	0.17	--	--	0.06	--	--	0.14	--	--	0.34	--	--	0.52	--	--	0.03	--	--	0.06	--
Qatar	0.84	K14_rcp26_2050	0.07	0.08	0.14	0.22	0.28	0.40	0.08	0.10	0.13	0.15	0.17	0.20	0.39	0.44	0.50	0.57	0.62	0.68	0.04	0.04	0.06	0.08	0.09	0.11
Qatar	0.84	K14_rcp26_2100	0.08	0.19	0.49	0.25	0.55	1.3	0.09	0.14	0.21	0.17	0.22	0.42	0.42	0.54	0.70	0.60	0.72	1.00	0.04	0.07	0.11	0.08	0.12	0.20
Qatar	0.84	K14_rcp45_2050	0.07	0.08	0.15	0.22	0.28	0.42	0.08	0.10	0.13	0.15	0.18	0.20	0.39	0.44	0.50	0.57	0.62	0.68	0.04	0.04	0.06	0.08	0.09	0.11
Qatar	0.84	K14_rcp45_2100	0.09	0.23	0.63	0.29	0.68	1.6	0.11	0.16	0.22	0.18	0.23	0.48	0.45	0.58	0.74	0.63	0.76	1.1	0.04	0.08	0.13	0.09	0.13	0.22
Qatar	0.84	K14_rcp85_2050	0.07	0.09	0.18	0.21	0.30	0.52	0.08	0.11	0.14	0.15	0.18	0.21	0.38	0.46	0.53	0.56	0.64	0.71	0.04	0.05	0.07	0.08	0.09	0.12
Qatar	0.84	K14_rcp85_2100	0.16	0.37	1.1	0.45	1.00	3.6	0.13	0.19	0.40	0.20	0.37	0.66	0.51	0.67	0.99	0.69	0.94	1.4	0.06	0.10	0.20	0.11	0.18	0.55
Qatar	0.84	K17_rcp26_2050	0.06	0.08	0.17	0.19	0.27	0.49	0.07	0.10	0.14	0.14	0.17	0.21	0.36	0.43	0.52	0.54	0.61	0.70	0.03	0.04	0.07	0.07	0.09	0.11
Qatar	0.84	K17_rcp26_2100	0.07	0.21	0.70	0.23	0.62	1.8	0.09	0.15	0.24	0.16	0.22	0.51	0.40	0.56	0.77	0.58	0.74	1.1	0.04	0.08	0.14	0.08	0.13	0.23
Qatar	0.84	K17_rcp45_2050	0.06	0.08	0.18	0.19	0.28	0.52	0.07	0.10	0.14	0.14	0.18	0.21	0.36	0.44	0.53	0.54	0.62	0.71	0.03	0.04	0.07	0.07	0.09	0.12
Qatar	0.84	K17_rcp45_2100	0.14	0.50	2.8	0.40	1.3	5.5	0.13	0.21	0.60	0.20	0.42	0.87	0.50	0.71	1.3	0.68	1.00	1.7	0.06	0.12	0.39	0.11	0.20	0.81
Qatar	0.84	K17_rcp85_2050	0.07	0.10	0.21	0.20	0.30	0.61	0.07	0.11	0.15	0.15	0.18	0.22	0.37	0.46	0.56	0.55	0.64	0.74	0.03	0.05	0.08	0.07	0.09	0.13
Qatar	0.84	K17_rcp85_2100	0.34	1.7	7.5	0.99	4.7	9.0	0.19	0.50	1.3	0.36	0.77	1.6	0.66	1.1	2.3	0.93	1.5	2.8	0.10	0.23	1.2	0.18	0.69	1.5
Republic of Congo	4.1	Present day	--	0.00	--	--	0.00	--	--	0.00	--	--	0.01	--	--	0.02	--	--	0.03	--	--	0.00	--	--	0.01	--
Republic of Congo	4.1	K14_rcp26_2050	0.00	0.00	0.00	0.02	0.08	0.15	0.00	0.00	0.00	0.01	0.01	0.01	0.03	0.03	0.03	0.03	0.03	0.04	0.00	0.01	0.01	0.01	0.01	0.02
Republic of Congo	4.1	K14_rcp26_2100	0.00	0.00	0.11	0.08	0.17	0.22	0.00	0.01	0.01	0.01	0.01	0.01	0.03	0.03	0.03	0.03	0.04	0.04	0.01	0.01	0.01	0.01	0.02	0.04
Republic of Congo	4.1	K14_rcp45_2050	0.00	0.00	0.00	0.02	0.09	0.15	0.00	0.00	0.00	0.01	0.01	0.01	0.03	0.03	0.03	0.03	0.03	0.04	0.00	0.01	0.01	0.01	0.01	0.02
Republic of Congo	4.1	K14_rcp45_2100	0.00	0.00	0.16	0.11	0.18	0.25	0.00	0.01	0.01	0.01	0.01	0.02	0.03	0.03	0.04	0.03	0.04	0.04	0.01	0.01	0.02	0.01	0.03	0.06
Republic of Congo	4.1	K14_rcp85_2050	0.00	0.00	0.00	0.03	0.11	0.16	0.00	0.00	0.00	0.01	0.01	0.01	0.03	0.03	0.03	0.03	0.03	0.04	0.00	0.01	0.01	0.01	0.01	0.02
Republic of Congo	4.1	K14_rcp85_2100	0.00	0.07	0.20	0.16	0.21	0.32	0.00	0.01	0.01	0.01	0.01	0.02	0.03	0.03	0.04	0.04	0.04	0.05	0.01	0.01	0.03	0.02	0.03	0.09
Republic of Congo	4.1	K17_rcp26_2050	0.00	0.00	0.00	0.00	0.07	0.16	0.00	0.00	0.00	0.01	0.01	0.01	0.03	0.03	0.03	0.03	0.03	0.04	0.00	0.01	0.01	0.01	0.01	0.02
Republic of Congo	4.1	K17_rcp26_2100	0.00	0.00	0.16	0.00	0.17	0.26	0.00	0.01	0.01	0.01	0.01	0.02	0.03	0.03	0.04	0.03	0.04	0.04	0.00	0.01	0.02	0.01	0.03	0.07
Republic of Congo	4.1	K17_rcp45_2050	0.00	0.00	0.00	0.00	0.08	0.16	0.00	0.00	0.00	0.01	0.01	0.01	0.03	0.03	0.03	0.03	0.03	0.04	0.00	0.01	0.01	0.01	0.01	0.02
Republic of Congo	4.1	K17_rcp45_2100	0.00	0.12	0.26	0.15	0.23	0.47	0.00	0.01	0.02	0.01	0.01	0.05	0.03	0.03	0.04	0.04	0.04	0.05	0.01	0.01	0.06	0.02	0.04	0.16
Republic of Congo	4.1	K17_rcp85_2050	0.00	0.00	0.00	0.00	0.11	0.17	0.00	0.00	0.01	0.01	0.01	0.01	0.03	0.03	0.03	0.03	0.03	0.04	0.00	0.01	0.01	0.01	0.01	0.02
Republic of Congo	4.1	K17_rcp85_2100	0.05	0.23	0.67	0.21	0.39	0.92	0.01	0.01	0.08	0.01	0.03	0.13	0.03	0.04	0.06	0.04	0.05	0.08	0.01	0.04	0.18	0.03	0.13	0.26
Reunion	0.76	Present day	--	0.41	--	--	0.50	--	--	0.15	--	--	0.17	--	--	0.80	--	--	0.87	--	--	0.15	--	--	0.17	--
Reunion	0.76	K14_rcp26_2050	0.45	0.50	0.61	0.58	0.69	0.80	0.16	0.17	0.19	0.18	0.19	0.21	0.84	0.88	0.92	0.91	0.95	1.00	0.16	0.17	0.19	0.18	0.21	0.23
Reunion	0.76	K14_rcp26_2100	0.48	0.72	1.1	0.65	0.90	1.4	0.17	0.20	0.24	0.19	0.22	0.27	0.86	0.96	1.1	0.94	1.00	1.2	0.16	0.21	0.30	0.20	0.26	0.34
Reunion	0.76	K14_rcp45_2050	0.45	0.50	0.63	0.57	0.70	0.83	0.16	0.17	0.19	0.18	0.20	0.21	0.83	0.88	0.93	0.91	0.95	1.00	0.16	0.17	0.20	0.18	0.21	0.24
Reunion	0.76	K14_rcp45_2100	0.50	0.80	1.3	0.69	1.00	1.6	0.17	0.21	0.26	0.19	0.23	0.30	0.88	1.00	1.2	0.95	1.1	1.3	0.17	0.23	0.33	0.21	0.29	0.35
Reunion	0.76	K14_rcp85_2050	0.46	0.52	0.66	0.60	0.73	0.85	0.16	0.18	0.19	0.18	0.20	0.22	0.84	0.89	0.95	0.92	0.96	1.00	0.16	0.17	0.20	0.19	0.21	0.25
Reunion	0.76	K14_rcp85_2100	0.64	0.99	1.8	0.83	1.3	2.0	0.19	0.23	0.32	0.21	0.26	0.37	0.93	1.1	1.3	1.00	1.2	1.4	0.20	0.29	0.38	0.24	0.32	0.53
Reunion	0.76	K17_rcp26_2050	0.43	0.51	0.76	0.52	0.72	0.94	0.15	0.17	0.20	0.17	0.20	0.23	0.82	0.89	0.98	0.89	0.96	1.1	0.15	0.17	0.22	0.17	0.21	0.28
Reunion	0.76	K17_rcp26_2100	0.48	0.84	1.6	0.64	1.1	1.9	0.16	0.21	0.30	0.19	0.24	0.34	0.86	1.00	1.2	0.94	1.1	1.3	0.16	0.25	0.35	0.20	0.30	0.46
Reunion	0.76	K17_rcp45_2050	0.43	0.53	0.79	0.53	0.74	0.98	0.15	0.18	0.21	0.18	0.20	0.23	0.82	0.90	0.99	0.89	0.97	1.1	0.15	0.18	0.23	0.17	0.22	0.29
Reunion	0.76	K17_rcp45_2100	0.67	1.3	2.4	0.87	1.7	2.8	0.19	0.26	0.43	0.22	0.31	0.48	0.95	1.2	1.5	1.00	1.3	1.6	0.20	0.33	0.60	0.25	0.36	0.66
Reunion	0.76	K17_rcp85_2050	0.45	0.58	0.83	0.57	0.78	1.00	0.16	0.18	0.21	0.18	0.21	0.24	0.83	0.91	1.00	0.91	0.99	1.1	0.16	0.18	0.24	0.18	0.22	0.30
Reunion	0.76	K17_rcp85_2100	1.2	2.2	4.2	1.5	2.5	4.8	0.25	0.40	0.74	0.28	0.44	0.82	1.1	1.5	2.1	1.2	1.6	2.2	0.31	0.57	1.00	0.34	0.61	1.1
Romania	22	Present day	--	0.01	--	--	0.02	--	--	0.00	--	--	0.00	--	--	0.05	--	--	0.06	--	--	0.01	--	--	0.01	--
Romania	22	K14_rcp26_2050	0.01	0.02	0.07	0.02	0.05	0.07	0.00	0.00	0.00	0.00	0.00	0.00	0.05	0.06	0.07	0.06	0.06	0.08	0.01	0.01	0.01	0.01	0.01	0.02
Romania	22	K14_rcp26_2100	0.01	0.05	0.08	0.02	0.07	0.08	0.00	0.00	0.02	0.00	0.00	0.04	0.05	0.06	0.09	0.06	0.07	0.10	0.01	0.01	0.02	0.01	0.01	0.03
Romania	22	K14_rcp45_2050	0.01	0.02	0.07	0.02	0.04	0.07	0.00	0.00	0.00	0.00	0.00	0.00	0.05	0.06	0.07	0.06	0.06	0.08	0.01	0.01	0.01	0.01	0.01	0.02
Romania	22	K14_rcp45_2100	0.01	0.05	0.08	0.02	0.07	0.08	0.00	0.00	0.03	0.00	0.00	0.05	0.05	0.06	0.10	0.06	0.07	0.10	0.01	0.01	0.03	0.01	0.01	0.03
Romania	22	K14_rcp85_2050	0.01	0.02	0.07	0.02	0.04	0.07	0.00	0.00	0.00	0.00	0.00	0.00	0.05	0.05	0.07	0.06	0.06	0.08	0.01	0.01	0.01	0.01	0.01	0.02
Romania	22	K14_rcp85_2100	0.01	0.06	0.08	0.02	0.07	0.09	0.00	0.00	0.04	0.00	0.00	0.06	0.05	0.07	0.10	0.06	0.08	0.11	0.01	0.01	0.03	0.01	0.02	0.04
Romania	22	K17_rcp26_2050	0.01	0.02	0.07	0.02	0.05	0.07	0.00	0.00	0.00	0.00	0.00	0.00	0.05	0.06	0.07	0.06	0.06	0.08	0.01	0.01	0.01	0.01	0.01	0.02
Romania	22	K17_rcp26_2100	0.01	0.06	0.08	0.02	0.07	0.09	0.00	0.00	0.04	0.00	0.00	0.06	0.05	0.07	0.10	0.06	0.08	0.11	0.01	0.01	0.03	0.01	0.02	0.03
Romania	22	K17_rcp45_2050	0.01	0.02	0.07	0.02	0.05	0.07	0.00	0.00	0.00	0.00	0.00	0.01	0.05	0.06	0.07	0.06	0.06	0.08	0.01	0.01	0.02	0.01	0.01	0.02
Romania	22	K17_rcp45_2100	0.01	0.07	0.10	0.02	0.08	0.12	0.00	0.00	0.07	0.00	0.01	0.09	0.05	0.08	0.11	0.06	0.09	0.12	0.01	0.02	0.04	0.01	0.02	0.06
Romania	22	K17_rcp85_2050	0.01	0.02	0.07	0.02	0.05	0.07	0.00	0.00	0.00	0.00	0.00	0.01	0.05	0.06	0.08	0.06	0.06	0.08	0.01	0.01	0.02	0.01	0.01	0.02
Romania	22	K17_rcp85_2100	0.02	0.08	0.17	0.03	0.08	0.20	0.00	0.03	0.16	0.00	0.04	0.18	0.05	0.09	0.14	0.06	0.10	0.15	0.01	0.02	0.09	0.01	0.03	0.11
Russia	130	Present day	--	0.14	--	--	0.16	--	--	0.00	--	--	0.05	--	--	0.10	--	--	0.13	--	--	0.03	--	--	0.04	--
Russia	130	K14_rcp26_2050	0.14	0.16	0.18	0.16	0.18	0.20	0.01	0.03	0.06	0.05	0.07	0.10	0.10	0.12	0.14	0.13	0.14	0.17	0.03	0.03	0.04	0.04	0.05	0.06
Russia	130	K14_rcp26_2100	0.14	0.18	0.21	0.16	0.19	0.23	0.01	0.04	0.14	0.05	0.09	0.17	0.10	0.13	0.19	0.13	0.16	0.22	0.03	0.04	0.07	0.04	0.05	0.08
Russia	130	K14_rcp45_2050	0.14	0.16	0.18	0.16	0.18	0.20	0.01	0.03	0.05	0.05	0.07	0.10	0.10	0.12	0.14	0.13	0.14	0.17	0.03	0.03	0.04	0.04	0.05	0.06
Russia	130	K14_rcp45_2100	0.14	0.18	0.22	0.16	0.19	0.25	0.02	0.06	0.15	0.07	0.10	0.19	0.11	0.14	0.19	0.13	0.17	0.23	0.03	0.04	0.07	0.04	0.06	0.09
Russia	130	K14_rcp85_2050	0.14	0.16	0.18	0.16	0.18	0.20	0.01	0.03	0.07	0.05	0.07	0.10	0.10	0.12	0.15	0.13	0.14	0.18	0.03	0.03	0.04	0.04	0.05	0.06
Russia	130	K14_rcp85_2100	0.14	0.19	0.24	0.17	0.20	0.26	0.02	0.08	0.18	0.07	0.11	0.22	0.11	0.15	0.22	0.14	0.18	0.25	0.03	0.05	0.08	0.04	0.07	0.10
Russia	130	K17_rcp26_2050	0.14	0.16	0.19	0.16	0.18	0.20	0.00	0.02	0.07	0.05	0.07	0.11	0.10	0.11	0.15	0.13	0.14	0.18	0.03	0.03	0.05	0.04	0.05	0.06
Russia	130	K17_rcp26_2100	0.14	0.18	0.23	0.16	0.19	0.25	0.00	0.05	0.17	0.05	0.09	0.21	0.10	0.14	0.21	0.13	0.16	0.24	0.03	0.04	0.08	0.04	0.06	0.10
Russia	130	K17_rcp45_2050	0.14	0.16	0.19	0.16	0.18	0.20	0.01	0.03	0.06	0.05	0.07	0.10	0.10	0.12	0.15	0.13	0.14	0.17	0.03	0.03	0.04	0.04	0.05	0.06
Russia	130	K17_rcp45_2100	0.14	0.19	0.27	0.16	0.21	0.31	0.04	0.09	0.24	0.08	0.12	0.27	0.11	0.16	0.25	0.14	0.20	0.28	0.03	0.06	0.10	0.05	0.07	0.13
Russia	130	K17_rcp85_2050	0.14	0.16	0.19	0.16	0.18	0.20	0.00	0.03	0.08	0.05	0.08	0.11	0.10	0.12	0.15	0.13	0.14	0.18	0.03	0.03	0.05	0.04	0.05	0.07
Russia	130	K17_rcp85_2100	0.15	0.23	0.40	0.18	0.26	0.47	0.06	0.16	0.32	0.10	0.19	0.35	0.13	0.21	0.34	0.15	0.25	0.38	0.04	0.08	0.18	0.06	0.11	0.22
Saint Helena	0.00	Present day	--	0.58	--	--	0.79	--	--	0.21	--	--	0.26	--	--	0.21	--	--	0.26	--	--	0.00	--	--	0.00	--
Saint Helena	0.00	K14_rcp26_2050	0.69	0.74	0.79	0.79	0.85	0.95	0.21	0.21	0.21	0.26	0.26	0.26	0.21	0.21	0.21	0.26	0.26	0.26	0.00	0.00	0.00	0.00	0.00	0.00
Saint Helena	0.00	K14_rcp26_2100	0.74	0.79	0.90	0.85	0.95	1.1	0.21	0.26	0.26	0.26	0.26	0.32	0.21	0.26	0.26	0.26	0.26	0.32	0.00	0.00	0.00	0.00	0.00	0.11
Saint Helena	0.00	K14_rcp45_2050	0.69	0.79	0.79	0.85	0.90	0.95	0.21	0.21	0.21	0.26	0.26	0.26	0.21	0.21	0.21	0.26	0.26	0.26	0.00	0.00	0.00	0.00	0.00	0.00
Saint Helena	0.00	K14_rcp45_2100	0.74	0.79	0.95	0.90	0.95	1.1	0.21	0.26	0.26	0.26	0.26	0.32	0.21	0.26	0.26	0.26	0.26	0.32	0.00	0.00	0.05	0.00	0.05	0.11
Saint Helena	0.00	K14_rcp85_2050	0.69	0.79	0.79	0.85	0.90	0.95	0.21	0.21	0.21	0.26	0.26	0.26	0.21	0.21	0.21	0.26	0.26	0.26	0.00	0.00	0.00	0.00	0.00	0.00
Saint Helena	0.00	K14_rcp85_2100	0.79	0.90	0.95	0.95	1.00	1.2	0.21	0.26	0.32	0.26	0.32	0.37	0.21	0.26	0.32	0.26	0.32	0.37	0.00	0.00	0.11	0.00	0.11	0.11
Saint Helena	0.00	K17_rcp26_2050	0.64	0.79	0.79	0.79	0.90	0.95	0.21	0.21	0.21	0.26	0.26	0.26	0.21	0.21	0.21	0.26	0.26	0.26	0.00	0.00	0.00	0.00	0.00	0.05
Saint Helena	0.00	K17_rcp26_2100	0.74	0.85	0.95	0.85	0.95	1.1	0.21	0.26	0.26	0.26	0.26	0.37	0.21	0.26	0.26	0.26	0.26	0.37	0.00	0.00	0.05	0.00	0.05	0.11
Saint Helena	0.00	K17_rcp45_2050	0.64	0.79	0.79	0.79	0.90	0.95	0.21	0.21	0.21	0.26	0.26	0.26	0.21	0.21	0.21	0.26	0.26	0.26	0.00	0.00	0.00	0.00	0.00	0.05
Saint Helena	0.00	K17_rcp45_2100	0.79	0.90	1.2	0.90	1.00	1.7	0.21	0.26	0.37	0.26	0.32	0.48	0.21	0.26	0.37	0.26	0.32	0.48	0.00	0.05	0.11	0.00	0.11	0.32
Saint Helena	0.00	K17_rcp85_2050	0.69	0.79	0.79	0.85	0.90	0.95	0.21	0.21	0.26	0.26	0.26	0.26	0.21	0.21	0.26	0.26	0.26	0.26	0.00	0.00	0.00	0.00	0.00	0.05
Saint Helena	0.00	K17_rcp85_2100	0.90	1.00	1.9	0.95	1.6	2.1	0.26	0.32	0.58	0.32	0.42	0.69	0.26	0.32	0.58	0.32	0.42	0.69	0.00	0.11	0.37	0.11	0.21	0.48
Saint Kitts and Nevis	0.05	Present day	--	0.01	--	--	0.05	--	--	0.52	--	--	0.56	--	--	0.71	--	--	0.75	--	--	0.25	--	--	0.25	--
Saint Kitts and Nevis	0.05	K14_rcp26_2050	0.05	0.12	0.23	0.09	0.18	0.28	0.57	0.64	0.71	0.61	0.68	0.75	0.75	0.82	0.89	0.79	0.86	0.93	0.25	0.26	0.35	0.26	0.31	0.40
Saint Kitts and Nevis	0.05	K14_rcp26_2100	0.07	0.29	0.69	0.11	0.34	0.90	0.59	0.76	0.96	0.63	0.79	1.00	0.78	0.94	1.1	0.81	0.97	1.2	0.26	0.41	0.93	0.26	0.54	0.95
Saint Kitts and Nevis	0.05	K14_rcp45_2050	0.05	0.12	0.23	0.09	0.18	0.29	0.57	0.64	0.72	0.60	0.68	0.76	0.75	0.82	0.90	0.79	0.86	0.94	0.25	0.27	0.36	0.26	0.31	0.42
Saint Kitts and Nevis	0.05	K14_rcp45_2100	0.09	0.34	0.93	0.14	0.39	1.2	0.61	0.79	1.00	0.65	0.83	1.1	0.80	0.97	1.2	0.84	1.00	1.3	0.26	0.54	0.96	0.28	0.66	0.97
Saint Kitts and Nevis	0.05	K14_rcp85_2050	0.06	0.14	0.25	0.10	0.19	0.31	0.58	0.65	0.73	0.61	0.69	0.77	0.76	0.83	0.91	0.80	0.87	0.95	0.25	0.28	0.37	0.26	0.32	0.46
Saint Kitts and Nevis	0.05	K14_rcp85_2100	0.16	0.46	1.7	0.22	0.56	1.9	0.67	0.87	1.2	0.71	0.91	1.3	0.85	1.1	1.4	0.89	1.1	1.4	0.30	0.78	0.99	0.34	0.84	0.99
Saint Kitts and Nevis	0.05	K17_rcp26_2050	0.02	0.11	0.29	0.06	0.17	0.34	0.54	0.63	0.75	0.58	0.67	0.79	0.72	0.82	0.93	0.76	0.86	0.97	0.25	0.26	0.41	0.25	0.30	0.54
Saint Kitts and Nevis	0.05	K17_rcp26_2100	0.05	0.33	1.3	0.08	0.38	1.5	0.56	0.78	1.1	0.60	0.82	1.2	0.75	0.96	1.3	0.79	1.00	1.3	0.25	0.51	0.98	0.26	0.63	0.99
Saint Kitts and Nevis	0.05	K17_rcp45_2050	0.02	0.12	0.30	0.06	0.18	0.35	0.54	0.64	0.76	0.58	0.68	0.80	0.73	0.82	0.94	0.77	0.86	0.98	0.25	0.27	0.44	0.25	0.31	0.57
Saint Kitts and Nevis	0.05	K17_rcp45_2100	0.18	0.68	3.5	0.23	0.87	3.8	0.68	0.96	1.6	0.72	1.00	1.7	0.86	1.1	1.7	0.90	1.2	1.7	0.31	0.92	1.5	0.35	0.95	1.7
Saint Kitts and Nevis	0.05	K17_rcp85_2050	0.04	0.15	0.33	0.07	0.21	0.38	0.55	0.66	0.78	0.59	0.70	0.82	0.74	0.85	0.96	0.78	0.88	1.00	0.25	0.29	0.51	0.26	0.33	0.64
Saint Kitts and Nevis	0.05	K17_rcp85_2100	0.47	2.5	6.4	0.56	2.9	6.6	0.87	1.4	2.5	0.91	1.5	2.6	1.1	1.5	2.6	1.1	1.6	2.7	0.78	1.1	2.6	0.84	1.3	2.7
Saint Lucia	0.16	Present day	--	0.48	--	--	0.60	--	--	0.74	--	--	0.81	--	--	1.4	--	--	1.5	--	--	0.97	--	--	1.00	--
Saint Lucia	0.16	K14_rcp26_2050	0.55	0.72	0.84	0.67	0.81	1.1	0.79	0.89	0.99	0.86	0.96	1.1	1.5	1.5	1.6	1.5	1.6	1.6	1.00	1.1	1.1	1.1	1.1	1.2
Saint Lucia	0.16	K14_rcp26_2100	0.58	0.95	3.8	0.70	1.3	6.3	0.81	1.00	1.3	0.88	1.1	1.5	1.5	1.6	1.8	1.5	1.7	1.9	1.00	1.2	1.7	1.1	1.2	1.8
Saint Lucia	0.16	K14_rcp45_2050	0.55	0.72	0.85	0.67	0.81	1.1	0.79	0.89	1.00	0.86	0.96	1.1	1.5	1.5	1.6	1.5	1.6	1.6	1.00	1.1	1.1	1.1	1.1	1.2
Saint Lucia	0.16	K14_rcp45_2100	0.64	1.2	5.8	0.75	1.6	8.4	0.84	1.1	1.4	0.91	1.2	1.6	1.5	1.7	1.9	1.5	1.7	1.9	1.1	1.2	1.8	1.1	1.3	1.9
Saint Lucia	0.16	K14_rcp85_2050	0.58	0.74	0.87	0.70	0.83	1.2	0.80	0.90	1.00	0.87	0.98	1.1	1.5	1.5	1.6	1.5	1.6	1.7	1.00	1.1	1.1	1.1	1.1	1.2
Saint Lucia	0.16	K14_rcp85_2100	0.76	2.0	9.7	0.85	3.0	11	0.92	1.2	1.7	0.99	1.3	1.9	1.5	1.7	2.0	1.6	1.8	2.1	1.1	1.4	1.9	1.1	1.6	2.0
Saint Lucia	0.16	K17_rcp26_2050	0.49	0.71	1.00	0.61	0.80	1.4	0.75	0.88	1.1	0.82	0.95	1.1	1.4	1.5	1.6	1.5	1.6	1.7	0.97	1.1	1.2	1.00	1.1	1.3
Saint Lucia	0.16	K17_rcp26_2100	0.52	1.2	8.6	0.64	1.5	9.9	0.77	1.1	1.6	0.84	1.2	1.8	1.5	1.7	1.9	1.5	1.7	2.0	0.99	1.2	1.9	1.1	1.3	1.9
Saint Lucia	0.16	K17_rcp45_2050	0.49	0.72	1.1	0.62	0.81	1.4	0.75	0.89	1.1	0.82	0.96	1.1	1.4	1.5	1.6	1.5	1.6	1.7	0.98	1.1	1.2	1.00	1.1	1.3
Saint Lucia	0.16	K17_rcp45_2100	0.76	3.6	14	0.85	6.1	15	0.93	1.3	2.3	1.00	1.5	2.5	1.6	1.8	2.3	1.6	1.9	2.3	1.1	1.7	2.6	1.1	1.8	3.0
Saint Lucia	0.16	K17_rcp85_2050	0.53	0.76	1.2	0.65	0.85	1.6	0.78	0.92	1.1	0.85	0.99	1.2	1.5	1.6	1.7	1.5	1.6	1.7	1.00	1.1	1.2	1.1	1.1	1.3
Saint Lucia	0.16	K17_rcp85_2100	1.8	12	17	2.8	13	18	1.2	2.0	4.3	1.2	2.2	4.6	1.7	2.1	3.3	1.8	2.2	3.5	1.3	2.1	4.0	1.5	2.3	4.6
Saint Pierre and Miquelon	0.01	Present day	--	0.69	--	--	2.5	--	--	2.2	--	--	3.5	--	--	6.4	--	--	8.3	--	--	1.8	--	--	3.5	--
Saint Pierre and Miquelon	0.01	K14_rcp26_2050	1.00	1.7	2.4	2.7	3.4	4.5	2.4	2.9	3.5	3.8	4.3	4.9	6.8	7.5	8.2	8.7	9.3	10	2.1	2.6	3.5	3.6	3.7	4.1
Saint Pierre and Miquelon	0.01	K14_rcp26_2100	1.1	2.4	4.0	2.8	4.6	9.4	2.6	3.5	4.7	3.9	4.9	6.7	6.9	8.2	9.9	8.8	10	12	2.2	3.5	3.8	3.6	4.2	8.5
Saint Pierre and Miquelon	0.01	K14_rcp45_2050	1.1	1.7	2.4	2.8	3.4	4.3	2.5	3.0	3.4	3.9	4.3	4.8	6.9	7.5	8.1	8.8	9.4	10	2.2	2.7	3.5	3.6	3.7	4.0
Saint Pierre and Miquelon	0.01	K14_rcp45_2100	1.5	2.8	5.2	3.2	5.8	12	2.8	3.8	5.2	4.2	5.4	7.1	7.3	8.7	10	9.2	11	13	2.4	3.6	4.5	3.7	4.9	8.6
Saint Pierre and Miquelon	0.01	K14_rcp85_2050	1.2	1.8	2.5	2.9	3.6	4.8	2.6	3.1	3.5	3.9	4.4	5.0	7.0	7.6	8.3	8.8	9.5	10	2.2	2.8	3.5	3.6	3.7	4.3
Saint Pierre and Miquelon	0.01	K14_rcp85_2100	1.8	3.4	7.9	3.6	7.6	17	3.1	4.3	6.2	4.4	6.1	8.2	7.6	9.3	12	9.5	12	14	2.8	3.7	7.5	3.7	7.0	8.8
Saint Pierre and Miquelon	0.01	K17_rcp26_2050	0.82	1.7	2.6	2.6	3.4	5.3	2.3	2.9	3.7	3.7	4.3	5.2	6.6	7.5	8.5	8.5	9.3	10	1.9	2.6	3.5	3.5	3.7	4.5
Saint Pierre and Miquelon	0.01	K17_rcp26_2100	1.00	2.6	5.6	2.8	5.2	12	2.5	3.7	5.3	3.8	5.2	7.3	6.8	8.5	11	8.7	10	13	2.1	3.5	4.7	3.6	4.5	8.6
Saint Pierre and Miquelon	0.01	K17_rcp45_2050	0.99	1.7	2.6	2.7	3.4	5.2	2.4	3.0	3.7	3.8	4.3	5.2	6.8	7.5	8.5	8.6	9.4	10	2.0	2.7	3.5	3.6	3.7	4.5
Saint Pierre and Miquelon	0.01	K17_rcp45_2100	2.1	4.2	14	3.9	9.7	23	3.3	4.8	7.6	4.6	6.7	10	7.9	10	13	9.8	12	16	3.2	3.9	8.7	3.8	8.5	12
Saint Pierre and Miquelon	0.01	K17_rcp85_2050	1.1	1.9	2.7	2.8	3.6	5.7	2.5	3.1	3.8	3.9	4.5	5.4	6.9	7.7	8.7	8.8	9.6	11	2.1	2.9	3.6	3.6	3.8	4.8
Saint Pierre and Miquelon	0.01	K17_rcp85_2100	3.5	11	29	7.8	20	34	4.4	7.1	13	6.2	9.4	16	9.5	13	19	12	15	21	3.7	8.6	14	7.4	10	18
Saint Vincent and the Grenadines	0.10	Present day	--	0.25	--	--	0.27	--	--	0.39	--	--	0.42	--	--	1.2	--	--	1.2	--	--	0.42	--	--	0.45	--
Saint Vincent and the Grenadines	0.10	K14_rcp26_2050	0.26	0.29	0.38	0.28	0.36	0.57	0.41	0.45	0.49	0.44	0.48	0.52	1.2	1.3	1.4	1.3	1.3	1.4	0.44	0.47	0.54	0.46	0.53	0.57
Saint Vincent and the Grenadines	0.10	K14_rcp26_2100	0.26	0.46	1.1	0.29	0.71	1.3	0.42	0.50	0.60	0.45	0.53	0.66	1.2	1.4	1.6	1.3	1.5	1.7	0.44	0.56	0.61	0.47	0.57	0.66
Saint Vincent and the Grenadines	0.10	K14_rcp45_2050	0.26	0.29	0.39	0.28	0.37	0.58	0.41	0.45	0.49	0.44	0.48	0.52	1.2	1.3	1.4	1.3	1.3	1.4	0.44	0.47	0.54	0.46	0.53	0.57
Saint Vincent and the Grenadines	0.10	K14_rcp45_2100	0.27	0.60	1.3	0.33	0.85	1.5	0.43	0.52	0.65	0.46	0.55	0.70	1.2	1.4	1.6	1.3	1.5	1.7	0.45	0.57	0.64	0.50	0.57	0.70
Saint Vincent and the Grenadines	0.10	K14_rcp85_2050	0.26	0.30	0.40	0.29	0.38	0.63	0.42	0.45	0.49	0.45	0.49	0.52	1.2	1.3	1.4	1.3	1.4	1.4	0.44	0.48	0.56	0.47	0.54	0.57
Saint Vincent and the Grenadines	0.10	K14_rcp85_2100	0.32	0.89	1.8	0.40	1.1	2.2	0.46	0.56	0.75	0.49	0.59	0.81	1.3	1.5	1.7	1.4	1.6	1.8	0.50	0.58	0.82	0.56	0.60	0.98
Saint Vincent and the Grenadines	0.10	K17_rcp26_2050	0.25	0.28	0.50	0.27	0.36	0.74	0.40	0.45	0.51	0.43	0.48	0.54	1.2	1.3	1.4	1.2	1.3	1.5	0.43	0.46	0.57	0.45	0.52	0.57
Saint Vincent and the Grenadines	0.10	K17_rcp26_2100	0.25	0.58	1.5	0.27	0.83	1.9	0.40	0.52	0.70	0.43	0.55	0.76	1.2	1.4	1.7	1.2	1.5	1.7	0.43	0.57	0.69	0.45	0.57	0.87
Saint Vincent and the Grenadines	0.10	K17_rcp45_2050	0.25	0.29	0.53	0.27	0.37	0.78	0.40	0.45	0.51	0.43	0.48	0.54	1.2	1.3	1.4	1.2	1.4	1.5	0.43	0.47	0.57	0.45	0.53	0.57
Saint Vincent and the Grenadines	0.10	K17_rcp45_2100	0.32	1.1	3.2	0.40	1.3	3.7	0.46	0.60	0.94	0.49	0.66	1.00	1.3	1.6	1.9	1.4	1.7	2.0	0.49	0.61	1.00	0.55	0.65	1.00
Saint Vincent and the Grenadines	0.10	K17_rcp85_2050	0.25	0.32	0.60	0.27	0.39	0.84	0.41	0.46	0.52	0.44	0.49	0.55	1.2	1.3	1.4	1.3	1.4	1.5	0.43	0.49	0.57	0.46	0.55	0.57
Saint Vincent and the Grenadines	0.10	K17_rcp85_2100	0.85	2.4	5.9	1.00	2.9	6.2	0.55	0.84	1.5	0.58	0.90	1.6	1.5	1.8	2.4	1.6	1.9	2.4	0.57	0.99	1.6	0.59	1.00	1.7
Saint-Barthélemy	0.01	Present day	--	0.03	--	--	0.27	--	--	0.46	--	--	0.59	--	--	4.8	--	--	4.9	--	--	0.20	--	--	0.44	--
Saint-Barthélemy	0.01	K14_rcp26_2050	0.30	0.69	0.99	0.54	0.86	1.2	0.60	0.80	1.00	0.73	0.93	1.2	4.9	5.1	5.3	5.0	5.2	5.4	0.46	0.83	0.83	0.70	0.83	0.83
Saint-Barthélemy	0.01	K14_rcp26_2100	0.43	1.2	2.6	0.67	1.5	3.0	0.67	1.2	1.8	0.80	1.3	1.9	5.0	5.4	6.0	5.1	5.6	6.1	0.59	0.83	0.84	0.83	0.83	0.99
Saint-Barthélemy	0.01	K14_rcp45_2050	0.27	0.69	1.00	0.53	0.87	1.2	0.59	0.81	1.00	0.71	0.94	1.2	4.9	5.1	5.3	5.0	5.2	5.4	0.44	0.83	0.83	0.69	0.83	0.83
Saint-Barthélemy	0.01	K14_rcp45_2100	0.56	1.5	3.1	0.77	1.8	3.6	0.73	1.3	1.9	0.86	1.4	1.9	5.0	5.5	6.1	5.2	5.7	6.3	0.71	0.83	0.99	0.83	0.83	1.2
Saint-Barthélemy	0.01	K14_rcp85_2050	0.33	0.73	1.1	0.59	0.91	1.3	0.61	0.84	1.1	0.74	0.97	1.2	4.9	5.1	5.4	5.1	5.3	5.5	0.50	0.83	0.83	0.74	0.83	0.83
Saint-Barthélemy	0.01	K14_rcp85_2100	0.81	2.1	4.3	1.00	2.3	4.6	0.90	1.5	2.0	1.00	1.6	2.1	5.2	5.8	6.4	5.3	5.9	6.6	0.83	0.83	1.4	0.83	0.83	1.4
Saint-Barthélemy	0.01	K17_rcp26_2050	0.11	0.66	1.2	0.36	0.84	1.5	0.50	0.79	1.2	0.63	0.91	1.3	4.8	5.1	5.4	4.9	5.2	5.5	0.29	0.81	0.83	0.53	0.83	0.83
Saint-Barthélemy	0.01	K17_rcp26_2100	0.27	1.4	3.7	0.53	1.7	4.2	0.59	1.2	1.9	0.71	1.4	2.0	4.9	5.5	6.3	5.0	5.6	6.4	0.44	0.83	1.2	0.69	0.83	1.3
Saint-Barthélemy	0.01	K17_rcp45_2050	0.13	0.69	1.2	0.37	0.87	1.6	0.51	0.81	1.2	0.64	0.94	1.3	4.8	5.1	5.5	5.0	5.2	5.6	0.30	0.83	0.83	0.54	0.83	0.83
Saint-Barthélemy	0.01	K17_rcp45_2100	0.87	2.6	6.4	1.00	3.0	6.8	0.94	1.8	2.3	1.1	1.9	2.4	5.2	6.0	7.0	5.4	6.1	7.2	0.83	0.84	1.4	0.83	0.99	1.5
Saint-Barthélemy	0.01	K17_rcp85_2050	0.21	0.79	1.4	0.46	0.96	1.7	0.56	0.87	1.2	0.69	1.00	1.4	4.9	5.2	5.5	5.0	5.3	5.6	0.37	0.83	0.83	0.61	0.83	0.83
Saint-Barthélemy	0.01	K17_rcp85_2100	2.1	5.2	9.8	2.3	5.8	10	1.5	2.2	3.6	1.7	2.2	3.7	5.8	6.7	8.2	5.9	6.9	8.3	0.83	1.4	2.7	0.84	1.4	2.8
Saint-Martin	0.03	Present day	--	0.02	--	--	0.03	--	--	2.0	--	--	2.3	--	--	1.9	--	--	2.1	--	--	1.8	--	--	1.8	--
Saint-Martin	0.03	K14_rcp26_2050	0.03	0.05	0.11	0.05	0.09	0.18	2.3	2.7	3.1	2.6	2.9	3.3	2.1	2.3	2.6	2.3	2.5	2.7	1.8	1.9	2.3	1.8	2.2	2.7
Saint-Martin	0.03	K14_rcp26_2100	0.04	0.18	0.94	0.06	0.35	1.8	2.4	3.3	4.4	2.7	3.6	4.8	2.2	2.7	3.4	2.3	2.9	3.7	1.8	2.7	4.8	1.9	3.4	4.9
Saint-Martin	0.03	K14_rcp45_2050	0.03	0.05	0.12	0.04	0.10	0.20	2.3	2.7	3.1	2.5	2.9	3.4	2.1	2.3	2.6	2.2	2.5	2.7	1.8	1.9	2.4	1.8	2.2	2.8
Saint-Martin	0.03	K14_rcp45_2100	0.05	0.32	1.8	0.07	0.49	3.0	2.6	3.5	4.7	2.8	3.8	5.1	2.3	2.8	3.7	2.4	3.0	4.1	1.8	3.3	4.9	2.0	4.0	5.0
Saint-Martin	0.03	K14_rcp85_2050	0.03	0.06	0.13	0.05	0.10	0.25	2.3	2.7	3.2	2.6	3.0	3.4	2.1	2.4	2.6	2.3	2.5	2.8	1.8	1.9	2.5	1.8	2.3	3.0
Saint-Martin	0.03	K14_rcp85_2100	0.08	0.62	4.6	0.12	0.79	5.7	2.9	4.0	5.6	3.1	4.2	5.9	2.4	3.1	4.7	2.6	3.2	5.1	2.1	4.4	5.4	2.4	4.6	6.0
Saint-Martin	0.03	K17_rcp26_2050	0.02	0.05	0.16	0.04	0.09	0.34	2.1	2.7	3.3	2.4	2.9	3.6	2.0	2.3	2.7	2.1	2.5	2.8	1.8	1.9	2.7	1.8	2.1	3.4
Saint-Martin	0.03	K17_rcp26_2100	0.03	0.29	3.1	0.04	0.46	4.3	2.3	3.5	5.1	2.6	3.7	5.5	2.1	2.8	4.1	2.3	3.0	4.5	1.8	3.2	5.0	1.8	3.9	5.2
Saint-Martin	0.03	K17_rcp45_2050	0.02	0.05	0.20	0.04	0.09	0.37	2.1	2.7	3.3	2.4	2.9	3.6	2.0	2.3	2.7	2.2	2.5	2.9	1.8	1.9	2.8	1.8	2.2	3.5
[truncated: 549 more rows]
