# Supplementary material for: New elevation data triple estimates of global vulnerability to sea-level rise and coastal flooding
Source: Nat Commun. 2019 Oct 29;10:4844. doi: 10.1038/s41467-019-12808-z (PMC6820795; doi:10.1038/s41467-019-12808-z)
Supplement: Supplementary file 8 — Supplementary Data 5 [file 41467_2019_12808_MOESM8_ESM.csv]

PLACE_NAME	TOTAL_POP	VAL_NO_NOISE	VAL_1PX_p5	VAL_1PX_p50	VAL_1PX_p95	VAL_1KM_p5	VAL_1KM_p50	VAL_1KM_p95	VAL_1_10DEG_p5	VAL_1_10DEG_p50	VAL_1_10DEG_p95	VAL_1_4DEG_p5	VAL_1_4DEG_p50	VAL_1_4DEG_p95	VAL_1_2DEG_p5	VAL_1_2DEG_p50	VAL_1_2DEG_p95	VAL_1DEG_p5	VAL_1DEG_p50	VAL_1DEG_p95
Albania	3000	160	150	150	150	130	150	170	88	180	220	77	170	240	80	160	240	55	180	290
Algeria	35000	350	400	420	440	320	420	480	250	470	720	170	470	680	140	400	780	160	490	870
American Samoa	66	7.0	6.0	6.4	6.7	5.1	6.6	7.8	2.8	6.6	9.8	1.2	6.6	12	0.67	8.1	12	0.66	7.0	12
Angola	13000	130	140	170	190	130	180	240	39	170	310	32	180	310	29	170	290	37	190	340
Anguilla	15	0.53	0.52	0.59	0.66	0.41	0.63	0.91	0.10	0.62	1.2	0.02	0.49	1.4	0.02	0.56	1.7	0.01	0.78	1.6
Antigua and Barbuda	87	3.6	4.7	5.3	6.0	3.6	5.8	8.2	1.7	7.0	12	0.45	2.8	15	0.13	3.3	17	0.03	2.6	17
Argentina	41000	240	440	570	790	410	580	910	340	690	1600	300	850	2300	280	730	2500	220	740	2500
Aruba	100	16	14	15	16	8.1	16	24	0.54	17	38	0.17	17	37	0.24	24	36	0.18	17	41
Australia	21000	750	800	820	830	810	870	920	820	980	1200	730	970	1300	680	990	1400	610	950	1300
Bahamas	310	170	140	140	140	130	150	170	31	170	220	24	180	220	26	190	230	16	190	250
Bahrain	730	340	260	270	270	230	270	320	70	280	490	5.8	330	550	0.81	400	560	0.73	390	570
Bangladesh	160000	43000	38000	39000	39000	39000	39000	40000	37000	41000	44000	34000	42000	48000	29000	42000	52000	23000	41000	63000
Barbados	290	4.6	7.3	8.8	11	6.5	11	19	0.51	12	25	0.02	0.98	39	0.01	6.8	39	0.00	2.1	43
Belgium	10000	260	320	340	350	330	380	450	300	540	810	220	450	930	87	570	1100	100	630	1600
Belize	310	79	65	67	69	52	68	85	37	65	97	28	71	110	26	74	120	17	65	120
Benin	9100	1100	950	970	980	880	970	1100	460	950	1300	370	1200	1400	300	1000	1500	180	780	1700
Bermuda	68	8.3	7.7	8.1	8.6	6.9	8.5	10	3.4	8.6	13	1.8	8.7	14	0.52	7.0	18	0.56	6.7	20
Bonaire, Saint Eustatius and Saba	19	3.4	2.8	3.0	3.2	1.2	3.2	4.8	0.17	3.4	7.4	0.08	2.8	7.4	0.09	3.8	7.9	0.05	3.8	7.6
Bosnia and Herzegovina	4600	0.43	0.78	0.97	1.6	0.71	1.9	3.3	0.03	1.8	6.2	0.00	0.36	10	0.00	0.39	10	0.01	0.86	12
Brazil	200000	3500	3900	4000	4000	3900	4200	4400	3800	4800	5900	4000	5100	6400	3700	5000	6700	3800	5100	7100
British Virgin Islands	25	2.2	1.7	2.1	2.3	1.3	2.2	3.1	0.69	2.0	4.2	0.14	2.2	5.1	0.34	2.6	5.0	0.03	2.2	4.7
Brunei	400	59	43	51	60	35	52	77	25	65	100	5.6	70	140	2.8	75	160	0.47	89	170
Bulgaria	7100	4.4	9.8	12	14	8.8	15	20	6.2	12	30	2.3	10	29	1.5	15	37	0.75	15	42
Cambodia	14000	1600	1400	1400	1400	1500	1500	1500	1400	1700	2200	1200	1700	2500	1000	1700	2700	640	1800	3000
Cameroon	19000	130	120	130	150	94	150	200	37	140	330	18	130	450	19	130	460	8.4	120	520
Canada	33000	600	560	570	580	560	590	610	500	610	680	430	630	710	390	620	740	350	620	780
Cape Verde	500	46	35	38	40	27	37	51	19	40	54	21	39	54	19	36	55	18	37	56
Cayman Islands	50	32	24	25	26	17	25	32	8.3	27	44	1.0	23	48	0.25	34	48	0.07	31	48
Chile	17000	120	130	140	140	120	150	180	100	150	240	95	160	240	94	170	240	93	150	240
China	1300000	110000	94000	94000	95000	92000	94000	95000	92000	96000	100000	85000	95000	100000	83000	98000	110000	78000	99000	120000
Christmas Island	1.4	0.13	0.11	0.12	0.14	0.08	0.12	0.17	0.08	0.12	0.18	0.08	0.14	0.18	0.04	0.12	0.18	0.03	0.13	0.18
Cocos Islands	0.59	0.27	0.26	0.29	0.32	0.17	0.29	0.42	0.04	0.25	0.55	0.01	0.27	0.58	0.02	0.34	0.57	0.00	0.29	0.58
Colombia	44000	1100	1100	1100	1100	980	1100	1200	800	1100	1400	730	1100	1500	600	1100	1600	500	1000	1700
Comoros	770	63	56	58	60	47	60	66	40	60	72	38	61	79	26	61	82	25	64	89
Cook Islands	11	2.3	2.3	2.4	2.6	1.9	2.6	3.5	0.66	2.9	5.2	0.71	2.5	5.0	0.32	2.4	5.7	0.42	2.0	5.7
Costa Rica	4500	98	87	90	93	73	92	110	55	95	130	46	93	140	51	87	150	27	93	150
Croatia	4500	66	75	78	81	71	82	91	56	79	110	55	79	120	53	83	130	40	82	130
Cuba	11000	210	270	290	310	280	340	390	240	360	560	230	390	670	190	440	690	160	380	680
Curaçao	170	17	13	14	15	8.4	15	19	0.45	21	29	0.03	15	33	0.02	18	33	0.01	18	33
Cyprus	1100	4.6	13	15	17	13	19	26	4.1	16	50	3.6	23	51	2.5	21	54	1.6	13	54
Côte d'Ivoire	21000	1100	1100	1200	1200	1100	1200	1300	860	1200	1500	870	1300	1600	790	1200	1700	770	1200	1700
Democratic Republic of the Congo	71000	0.47	0.68	1.0	1.4	0.64	1.1	4.0	0.57	1.8	4.6	0.14	1.4	8.7	0.01	1.5	5.9	0.00	1.3	10
Denmark	5500	240	330	340	360	370	410	450	340	450	660	280	450	790	250	490	850	180	420	990
Djibouti	740	200	190	200	200	170	210	240	12	210	280	14	230	300	4.1	200	300	6.5	220	310
Dominica	73	4.4	3.2	3.9	4.5	1.6	4.1	6.1	1.2	4.3	7.1	0.39	4.3	8.2	0.15	3.0	8.6	0.15	4.9	10
Dominican Republic	9800	130	180	200	210	170	220	280	140	230	340	110	230	380	84	230	430	88	200	550
East Timor	1200	81	64	66	68	38	68	83	12	84	97	16	84	99	10	84	110	15	83	100
Ecuador	15000	1500	1300	1300	1300	1200	1400	1500	900	1400	1900	530	1200	2300	340	1400	2400	450	1600	2500
Egypt	80000	5800	6400	6500	6700	6700	7100	7500	6900	8300	10000	6000	9100	12000	5300	9400	15000	4500	8700	16000
El Salvador	6000	41	47	49	51	44	53	59	38	58	80	28	52	90	20	62	110	9.9	59	110
Equatorial Guinea	640	8.7	9.7	11	13	7.3	12	18	2.2	11	28	2.3	8.9	24	0.67	7.6	30	0.57	8.4	30
Eritrea	5800	61	54	63	67	39	71	90	17	74	130	14	65	130	10	72	140	3.8	67	150
Estonia	1300	5.8	12	14	16	18	23	29	8.5	28	47	11	28	59	4.5	26	64	3.5	26	78
Falkland Islands	3.2	0.18	0.16	0.19	0.20	0.16	0.20	0.26	0.10	0.20	0.37	0.10	0.20	0.40	0.09	0.20	0.39	0.07	0.19	0.38
Fiji	860	140	110	120	120	110	120	130	78	120	150	82	120	160	70	130	170	51	120	190
Finland	2200	0.74	1.3	1.6	1.9	1.1	1.8	3.8	0.50	1.2	7.0	0.30	1.2	7.1	0.30	1.5	9.8	0.06	1.3	12
France	63000	1400	1400	1400	1400	1400	1400	1500	1300	1500	1700	1200	1600	1800	1200	1500	1900	970	1500	2000
French Guiana	170	36	33	35	37	23	37	49	13	38	71	12	43	78	6.6	39	79	5.3	35	84
French Polynesia	280	67	57	59	62	48	60	73	31	61	90	28	67	98	20	73	110	10	47	110
Gabon	1600	100	84	120	150	57	110	180	3.9	130	300	3.5	130	310	3.6	130	330	2.4	130	270
Gambia	1800	97	86	91	97	74	100	120	50	96	190	32	120	220	28	120	240	6.9	95	270
Georgia	4600	48	77	83	91	76	100	130	50	96	200	27	80	200	21	100	260	12	110	250
Germany	82000	1700	1600	1600	1600	1600	1700	1700	1500	1700	1900	1400	1700	1900	1300	1700	2200	1100	1800	2400
Ghana	24000	180	220	230	240	210	250	310	190	310	570	160	350	620	150	350	640	79	300	630
Gibraltar	29	5.0	5.4	6.2	7.0	3.3	6.6	11	0.58	9.3	14	0.00	1.3	13	0.91	5.2	14	0.79	4.8	13
Greece	11000	160	210	220	230	240	260	290	220	280	360	200	270	350	200	300	450	150	290	440
Grenada	110	5.1	4.3	5.0	5.6	3.0	5.3	7.2	1.0	5.7	11	0.58	5.4	11	0.20	4.4	11	0.07	5.0	12
Guadeloupe	420	5.9	14	16	19	14	23	38	6.8	18	77	3.5	30	81	1.0	21	100	0.73	11	110
Guam	180	8.8	7.6	8.7	9.3	6.2	9.1	11	4.6	9.5	13	1.2	9.0	16	0.32	8.9	18	0.06	9.0	20
Guatemala	14000	82	79	81	84	74	87	99	63	93	130	50	97	140	38	95	170	28	98	170
Guernsey	65	18	14	14	15	11	15	17	2.9	17	21	1.4	18	22	1.1	18	23	0.34	18	22
Guinea	10000	500	440	440	460	380	450	510	170	500	640	110	470	680	83	520	700	79	460	740
Guinea-Bissau	1500	60	63	66	69	49	58	68	51	72	97	47	81	140	23	77	170	9.8	69	210
Guyana	720	450	330	340	340	300	330	370	180	360	470	140	400	500	100	390	520	60	390	550
Haiti	9700	410	400	420	430	360	450	530	180	430	660	190	450	690	110	430	660	87	450	840
Honduras	8000	100	130	140	150	130	160	200	97	170	270	62	170	290	63	180	310	48	160	320
Hong Kong	7100	1400	1200	1300	1300	1100	1200	1400	970	1400	1800	450	1400	2000	370	1400	2000	330	1400	2000
India	1200000	42000	40000	40000	40000	40000	41000	42000	37000	43000	46000	35000	43000	52000	32000	44000	55000	27000	45000	57000
Indonesia	240000	33000	29000	29000	29000	29000	30000	30000	27000	30000	33000	26000	31000	35000	23000	30000	36000	24000	30000	38000
Iran	77000	1100	910	920	930	850	950	1000	700	990	1300	600	920	1300	500	960	1400	420	940	1500
Iraq	30000	3600	3100	3100	3200	3100	3100	3200	2500	3200	3500	2200	3200	3700	2200	3300	4000	1300	3100	4000
Ireland	4600	260	200	210	220	180	200	230	160	230	310	130	230	340	110	240	390	100	240	400
Isle of Man	84	6.2	5.1	5.5	5.9	2.8	5.8	7.4	2.5	5.9	9.5	1.2	6.2	10	1.3	6.0	10	0.05	7.0	13
Israel	7300	24	55	61	67	52	75	110	20	78	200	14	57	240	3.2	60	260	5.5	87	250
Italy	58000	960	1400	1500	1500	1600	1700	1700	1600	1800	2000	1500	1800	2200	1300	1800	2300	1100	1900	2700
Jamaica	2800	59	87	93	110	85	120	160	72	130	320	56	120	310	46	140	350	16	110	350
Japan	130000	16000	16000	17000	17000	16000	17000	17000	15000	18000	21000	14000	18000	22000	13000	18000	24000	12000	19000	27000
Jersey	93	14	12	12	13	8.8	13	18	3.3	15	23	0.21	14	26	0.37	13	25	0.14	14	26
Jordan	6400	2.5	1.7	2.4	3.0	0.53	2.4	4.8	0.23	2.5	6.5	0.16	2.5	6.3	0.20	2.6	6.5	0.20	2.4	7.9
Kenya	40000	130	110	120	120	88	120	140	75	140	190	67	140	180	68	120	210	41	120	220
Kiribati	97	58	51	53	54	44	54	60	36	55	67	35	54	71	41	55	71	32	54	74
Kuwait	2800	26	78	92	100	89	130	170	8.1	120	310	6.3	150	400	3.6	98	390	2.4	120	390
Latvia	2200	43	53	55	58	57	69	81	40	77	150	24	70	140	20	63	160	19	77	190
Lebanon	4100	56	76	86	92	66	92	120	36	96	170	29	89	180	17	96	190	4.3	100	230
Liberia	3700	330	340	360	400	310	390	480	160	430	770	90	360	820	62	330	890	50	420	910
Libya	6500	310	420	440	510	390	470	590	290	500	780	210	540	790	210	540	880	180	520	880
Lithuania	3500	23	22	23	24	21	24	33	16	25	58	12	23	42	13	25	130	6.2	22	63
Macao	560	150	130	140	150	120	140	170	91	150	210	52	160	230	44	160	240	78	160	240
Madagascar	21000	490	440	460	470	430	470	510	420	530	630	390	540	700	390	560	780	310	540	770
Malaysia	28000	4100	3800	3900	3900	3700	3900	4200	3500	4300	5000	3300	4200	5300	2800	4200	5700	2900	4400	5900
Maldives	250	220	180	180	190	150	180	200	140	190	210	160	190	210	120	190	220	120	190	230
Malta	410	4.5	4.9	5.9	7.4	4.3	6.6	10	1.2	6.5	18	0.14	6.2	19	0.10	6.0	19	0.03	7.1	23
Marshall Islands	54	45	38	39	40	35	39	42	27	40	45	24	42	46	17	43	47	18	43	46
Martinique	410	20	18	21	23	15	22	31	9.7	23	40	6.5	30	54	3.9	23	55	0.63	24	52
Mauritania	3200	530	480	500	510	420	510	590	58	490	770	43	550	780	35	580	800	33	540	810
Mauritius	1300	100	86	89	91	76	95	110	53	90	120	49	87	120	42	95	140	7.6	100	140
Mayotte	230	19	16	18	19	14	18	21	10	19	27	6.9	19	33	0.42	19	38	0.42	19	39
Mexico	110000	1100	1300	1300	1300	1300	1400	1500	1100	1600	1900	1100	1600	2200	1100	1700	2400	1000	1700	2300
Micronesia	100	27	24	25	25	20	25	28	15	27	32	12	25	33	11	26	35	10.0	25	34
Moldova	4300	3.9	4.8	5.2	5.6	3.8	5.8	8.4	0.45	4.8	23	0.75	4.5	29	0.34	3.2	43	0.34	4.3	41
Monaco	19	1.7	1.0	1.4	1.8	0.18	1.3	2.5	0.00	1.8	3.1	0.00	1.7	3.5	0.00	1.4	3.1	0.00	1.5	2.7
Montenegro	650	13	15	16	17	10	16	23	6.1	16	27	4.4	19	33	2.2	17	34	1.5	19	33
Morocco	32000	870	790	820	840	760	830	900	660	820	1000	660	880	1200	510	890	1200	480	910	1400
Mozambique	22000	1100	990	1000	1000	970	1000	1100	760	1100	1300	730	1100	1300	570	1000	1300	630	1100	1400
Myanmar	53000	5200	5100	5200	5300	5100	5300	5600	5100	5800	6900	4800	6200	7800	4100	6100	8300	3900	6200	9300
Namibia	2100	4.7	7.9	13	18	6.5	17	28	1.2	13	48	0.93	13	50	0.84	13	50	0.24	4.1	52
Nauru	9.3	2.3	1.9	2.2	2.5	1.2	2.1	2.9	0.07	2.5	4.0	0.07	2.3	3.8	0.00	2.2	4.1	0.08	2.2	4.2
Netherlands	17000	7000	6900	7000	7000	6900	7100	7200	6400	7100	8000	6200	7300	8300	5400	7000	8700	4700	7500	9800
New Caledonia	250	30	25	27	29	21	28	34	12	29	53	12	31	50	11	34	56	7.2	29	59
New Zealand	4300	240	240	250	250	230	260	290	200	280	410	190	290	420	190	300	400	160	310	460
Nicaragua	6000	42	41	43	46	37	45	55	30	46	69	29	49	70	27	49	70	14	44	82
Nigeria	150000	2300	2700	2800	2900	2700	3000	3300	1700	3400	4600	1700	3200	4700	1700	3100	5200	980	2900	5800
Niue	1.4	0.20	0.15	0.18	0.20	0.14	0.18	0.22	0.09	0.20	0.24	0.08	0.19	0.23	0.08	0.20	0.25	0.09	0.19	0.24
North Korea	23000	1500	1400	1400	1400	1300	1500	1600	1300	1700	2000	830	1500	2100	1200	1700	2400	950	1700	2800
Northern Mariana Islands	48	22	18	19	20	14	20	22	6.6	21	24	1.2	22	24	0.62	22	24	0.26	21	24
Norway	3300	23	39	40	41	41	48	56	39	57	83	34	56	82	30	56	90	16	47	130
Oman	3000	280	280	290	300	290	320	370	240	360	510	200	370	520	99	360	570	100	360	670
Pakistan	180000	1900	1700	1800	1800	1500	1800	2100	910	1800	3300	720	1900	3900	560	2100	4200	550	2000	3900
Palau	21	3.8	3.5	3.7	3.9	2.8	3.6	4.4	1.6	3.8	6.4	1.6	3.5	5.8	1.4	3.5	6.0	0.25	4.0	7.1
Palestina	4200	11	10	12	14	6.6	15	23	2.0	15	30	0.92	13	36	0.55	14	36	0.18	11	50
Panama	3400	130	130	130	140	110	140	180	65	150	260	45	150	270	42	170	270	21	170	310
Papua New Guinea	6100	200	200	200	210	200	220	240	190	230	260	180	240	290	190	240	290	170	240	310
Peru	30000	180	200	210	250	200	240	300	160	250	390	130	240	420	130	260	390	150	240	400
Philippines	100000	12000	12000	12000	12000	12000	12000	13000	12000	13000	14000	11000	13000	16000	10000	13000	17000	10000	13000	17000
Poland	38000	280	270	280	280	270	290	310	250	290	350	230	300	430	220	310	410	180	290	500
Portugal	11000	210	210	210	220	200	220	250	180	230	290	120	230	310	110	240	400	110	250	370
Puerto Rico	3700	20	79	88	97	89	130	170	62	150	270	36	130	360	12	150	460	8.9	160	440
Qatar	840	45	42	44	47	39	50	63	21	48	93	12	45	120	7.9	53	150	1.9	41	170
Republic of Congo	4100	14	15	18	22	7.6	23	36	0.05	19	160	0.02	12	180	0.00	19	180	0.00	15	180
Reunion	760	21	22	25	27	18	25	34	10	24	40	9.9	25	43	7.1	25	47	0.94	24	58
Romania	22000	25	35	37	39	34	42	52	27	44	62	21	47	76	18	51	88	12	42	110
Russia	130000	380	430	440	450	440	480	510	430	510	600	410	530	660	390	530	730	330	520	830
Saint Kitts and Nevis	50	2.0	2.0	2.3	2.5	1.4	2.2	3.4	0.52	2.3	4.1	0.07	2.6	5.3	0.00	1.5	6.5	0.00	2.3	6.6
Saint Lucia	160	24	17	18	20	9.5	17	25	3.0	20	31	3.9	22	33	1.8	20	34	1.6	19	33
Saint Pierre and Miquelon	5.9	1.1	0.87	1.1	1.3	0.45	1.1	1.9	0.17	0.90	2.3	0.07	1.3	2.2	0.02	1.0	2.2	0.03	1.5	2.5
Saint Vincent and the Grenadines	100	3.8	3.6	4.4	5.0	2.2	4.4	6.9	0.98	4.4	9.1	0.40	4.3	11	0.04	2.9	12	0.14	2.9	11
Saint-Barthélemy	7.0	0.50	0.47	0.55	0.65	0.36	0.58	0.89	0.02	0.53	1.3	0.00	0.61	1.7	0.00	0.54	1.5	0.00	0.56	1.6
Saint-Martin	28	3.5	3.5	4.2	4.9	2.6	4.7	7.1	0.08	2.8	11	0.00	2.0	11	0.00	3.3	12	0.00	6.2	11
Samoa	190	37	34	34	35	30	35	39	20	35	43	13	37	50	11	36	49	12	37	50
Sao Tome and Principe	180	35	30	33	36	17	33	53	2.6	37	64	2.4	39	66	0.90	35	70	1.5	31	66
Saudi Arabia	26000	1400	1300	1300	1400	1300	1500	1700	1000	1400	2100	730	1500	2600	570	1600	2700	570	1600	2400
Senegal	12000	1500	1400	1400	1400	1200	1500	1600	710	1500	2100	590	1500	2300	460	1500	2500	430	1600	2500
Seychelles	88	13	11	12	12	9.3	12	14	6.5	12	17	5.0	12	18	5.1	13	18	0.57	9.8	21
Sierra Leone	5300	120	110	120	120	100	120	140	73	130	190	82	140	210	66	140	240	29	130	250
Singapore	4700	16	30	41	48	42	71	190	8.2	86	560	0.69	22	840	0.23	17	930	0.13	19	1200
Sint Maarten	39	2.7	2.9	3.3	3.8	1.1	3.2	5.3	0.07	1.2	8.8	0.00	0.80	8.9	0.00	1.3	9.7	0.00	4.5	9.3
Slovenia	2000	7.8	11	13	14	7.8	14	22	2.9	9.8	28	1.1	6.4	30	1.2	12	31	0.31	8.4	33
Solomon Islands	510	100	90	95	98	86	96	110	71	97	120	67	99	130	58	99	130	53	93	140
Somalia	10000	220	210	220	220	190	230	260	140	220	300	140	220	300	140	240	330	130	230	340
South Africa	49000	220	230	240	260	220	280	510	160	370	770	110	380	750	150	350	770	160	350	660
South Korea	49000	2100	2100	2100	2200	1900	2100	2200	1800	2400	2900	1700	2400	3500	1400	2500	3800	1200	2600	4100
Spain	46000	750	870	910	940	910	1000	1100	980	1200	1500	670	1000	1500	840	1200	1600	750	1100	1500
Sri Lanka	22000	590	670	780	850	750	910	1100	770	1300	1900	700	1200	2400	560	1200	2500	370	1100	2700
Sudan	35000	360	340	350	360	270	360	410	110	380	510	77	440	550	37	350	550	32	320	570
Suriname	510	330	240	240	250	210	240	270	100	230	370	62	280	400	33	360	430	27	360	430
Sweden	8000	96	140	150	150	160	180	200	140	210	270	130	200	310	130	210	330	88	220	350
Syria	22000	20	42	47	52	42	62	90	16	64	150	13	48	160	0.67	52	180	0.73	39	180
Taiwan	23000	4000	3700	3800	3800	3500	3800	4000	2400	4000	5100	2300	3800	5100	2000	3800	5800	1700	3900	6200
Tanzania	42000	610	490	570	590	420	540	690	320	640	990	230	530	1100	230	610	1100	180	630	1300
Thailand	67000	14000	11000	11000	11000	11000	11000	11000	8900	11000	13000	7300	11000	13000	5300	12000	15000	3500	13000	16000
Togo	6600	590	610	620	630	560	620	670	460	650	810	450	620	780	420	620	860	400	690	930
Tokelau	1.4	1.1	0.78	0.88	0.97	0.57	0.91	1.2	0.49	0.84	1.2	0.44	0.93	1.3	0.34	0.87	1.3	0.20	0.98	1.3
Tonga	120	53	38	39	41	26	40	52	7.8	50	65	5.6	52	67	3.8	56	71	2.8	54	71
Trinidad and Tobago	1200	51	50	54	57	34	61	77	20	78	130	10	79	150	6.2	73	150	0.41	48	220
Tunisia	11000	200	430	440	460	450	530	590	350	590	840	290	600	980	240	580	1100	170	470	1100
Turkey	78000	1100	1200	1300	1300	1300	1400	1500	1200	1500	1900	1200	1500	1900	1100	1600	2100	980	1600	2200
Turks and Caicos Islands	24	9.7	8.0	8.6	9.1	6.3	9.7	12	3.6	10	13	2.4	9.8	14	3.0	9.9	16	0.42	10	17
Tuvalu	10	7.2	6.4	6.7	6.9	4.8	6.9	7.5	3.7	7.1	8.0	3.1	7.0	8.1	3.4	7.0	7.9	2.7	7.1	8.3
Ukraine	45000	120	180	180	190	190	210	240	180	270	370	180	270	380	170	280	400	140	290	460
United Arab Emirates	5000	1500	1500	1600	1600	1400	1600	1700	820	1500	2300	550	1500	2700	400	1500	2900	110	1400	3000
United Kingdom	62000	4200	3600	3600	3600	3400	3600	3700	3300	3800	4300	3300	4000	4700	3000	3900	4800	2800	3900	5000
United States	310000	5500	5800	5900	6000	6300	6600	6900	7200	8200	9300	6500	8300	10000	6600	8200	12000	5900	8200	11000
United States Minor Outlying Islands	0.32	0.27	0.19	0.21	0.23	0.05	0.20	0.31	0.00	0.27	0.32	0.00	0.28	0.32	0.01	0.26	0.32	0.01	0.27	0.32
Uruguay	3500	11	21	23	25	23	32	48	16	30	110	13	34	150	11	31	150	8.6	31	150
Vanuatu	190	20	19	20	21	17	21	23	16	21	26	16	21	26	12	21	31	12	21	32
Venezuela	27000	670	750	770	790	770	850	950	600	900	1200	610	960	1400	470	940	1500	400	1000	1600
Vietnam	90000	39000	34000	34000	34000	34000	34000	35000	31000	35000	37000	31000	35000	39000	29000	35000	40000	25000	35000	43000
Virgin Islands, U.S.	110	4.6	4.2	4.7	5.2	3.0	4.9	7.2	1.5	5.3	8.9	1.0	4.8	10	0.84	5.5	10	0.70	4.6	9.9
Wallis and Futuna	15	4.2	3.4	3.7	4.0	2.2	3.8	4.9	1.8	4.1	5.3	0.80	4.3	6.0	0.41	4.4	6.5	0.49	4.5	6.1
Western Sahara	490	48	47	54	58	38	60	81	3.0	56	110	1.6	63	120	3.1	63	120	1.1	54	120
Yemen	23000	520	440	450	470	290	460	550	200	460	700	150	460	710	180	460	790	200	460	780
World	6800000	400000	370000	370000	370000	370000	370000	380000	380000	390000	400000	380000	390000	420000	370000	400000	420000	360000	400000	440000
