# Supplementary material for: New elevation data triple estimates of global vulnerability to sea-level rise and coastal flooding
Source: Nat Commun. 2019 Oct 29;10:4844. doi: 10.1038/s41467-019-12808-z (PMC6820795; doi:10.1038/s41467-019-12808-z)
Supplement: Supplementary file 10 — Source Data [file 41467_2019_12808_MOESM10_ESM.zip]

Archive with 2 entries (2 files):
- 200472_4_related_ms_4107944_pynwgb.csv
- 200472_4_related_ms_4107943_pynwg5.csv
