# Supplementary material for: New elevation data triple estimates of global vulnerability to sea-level rise and coastal flooding
Source: Nat Commun. 2019 Oct 29;10:4844. doi: 10.1038/s41467-019-12808-z (PMC6820795; doi:10.1038/s41467-019-12808-z)
Supplement: Supplementary file 10 — Source Data [file 41467_2019_12808_MOESM10_ESM.zip › 200472_4_related_ms_4107944_pynwgb.csv]

PLACE	x0m_Lidar	x0m_SRTM	x0m_AW3D30	x0m_MERITDEM	x0m_CoastalDEM	x0m_SRTMError	x0m_AW3D30Error	x0m_MERITDEMError	x0m_CoastalDEMError	x1m_Lidar	x1m_SRTM	x1m_AW3D30	x1m_MERITDEM	x1m_CoastalDEM	x1m_SRTMError	x1m_AW3D30Error	x1m_MERITDEMError	x1m_CoastalDEMError	x2m_Lidar	x2m_SRTM	x2m_AW3D30	x2m_MERITDEM	x2m_CoastalDEM	x2m_SRTMError	x2m_AW3D30Error	x2m_MERITDEMError	x2m_CoastalDEMError	x3m_Lidar	x3m_SRTM	x3m_AW3D30	x3m_MERITDEM	x3m_CoastalDEM	x3m_SRTMError	x3m_AW3D30Error	x3m_MERITDEMError	x3m_CoastalDEMError	x10m_Lidar	x10m_SRTM	x10m_AW3D30	x10m_MERITDEM	x10m_CoastalDEM	x10m_SRTMError	x10m_AW3D30Error	x10m_MERITDEMError	x10m_CoastalDEMError
Alabama	6314	694	105	812	1250	-0.89	-0.98	-0.87	-0.8	18148	1485	370	1921	4858	-0.92	-0.98	-0.89	-0.73	32893	2283	1102	4612	15050	-0.93	-0.97	-0.86	-0.54	52783	4255	2807	8799	28289	-0.92	-0.95	-0.83	-0.46	211369	59892	93828	105861	206652	-0.72	-0.56	-0.5	-0.02
California	166944	199899	123224	121717	216586	0.2	-0.26	-0.27	0.3	432115	396606	264807	249478	412515	-0.08	-0.39	-0.42	-0.05	882157	627505	474404	402569	1227350	-0.29	-0.46	-0.54	0.39	1414972	900943	726658	620996	1736477	-0.36	-0.49	-0.56	0.23	4497266	3876352	3638210	3757989	4779336	-0.14	-0.19	-0.16	0.06
Connecticut	17821	2322	82167	2953	10816	-0.87	3.61	-0.83	-0.39	43827	11169	97730	9824	39135	-0.75	1.23	-0.78	-0.11	90099	19626	112318	21759	88622	-0.78	0.25	-0.76	-0.02	143699	37937	129830	43715	140435	-0.74	-0.1	-0.7	-0.02	507544	292503	348221	336284	511353	-0.42	-0.31	-0.34	0.01
Delaware	10136	1114	6621	1387	3089	-0.89	-0.35	-0.86	-0.7	27710	7772	13316	5563	12179	-0.72	-0.52	-0.8	-0.56	49242	15884	20175	12186	38106	-0.68	-0.59	-0.75	-0.23	70350	28121	28363	22490	69781	-0.6	-0.6	-0.68	-0.01	286828	202986	209782	210132	337659	-0.29	-0.27	-0.27	0.18
Florida	274684	24530	19756	36057	26364	-0.91	-0.93	-0.87	-0.9	908546	66890	53741	93621	136389	-0.93	-0.94	-0.9	-0.85	3731404	118441	107231	204679	595342	-0.97	-0.97	-0.95	-0.84	5887305	220965	240282	430691	2451094	-0.96	-0.96	-0.93	-0.58	11923198	7463901	8922008	10380978	11590009	-0.37	-0.25	-0.13	-0.03
Georgia	36825	5533	6950	7030	14177	-0.85	-0.81	-0.81	-0.62	69098	13647	16293	19066	33448	-0.8	-0.76	-0.72	-0.52	127863	22101	28281	30422	56611	-0.83	-0.78	-0.76	-0.56	202337	29104	38974	46641	109974	-0.86	-0.81	-0.77	-0.46	436553	204403	306675	388913	408554	-0.53	-0.3	-0.11	-0.06
Hawaii	32441	20041	11811	13768	11155	-0.38	-0.64	-0.58	-0.66	121354	35256	24238	27061	73128	-0.71	-0.8	-0.78	-0.4	237674	59724	50084	48473	241861	-0.75	-0.79	-0.8	0.02	301122	96379	88532	80709	318205	-0.68	-0.71	-0.73	0.06	492348	390834	372133	401353	497995	-0.21	-0.24	-0.18	0.01
Louisiana	570327	5477	12864	22862	48102	-0.99	-0.98	-0.96	-0.92	915736	62700	69331	112929	386306	-0.93	-0.92	-0.88	-0.58	1190705	213833	131339	467157	792965	-0.82	-0.89	-0.61	-0.33	1425558	440765	248050	848378	1128007	-0.69	-0.83	-0.4	-0.21	2450596	1656698	1893132	2011800	2386153	-0.32	-0.23	-0.18	-0.03
Maine	16507	5840	16336	5739	7348	-0.65	-0.01	-0.65	-0.55	24076	12705	21341	11772	19645	-0.47	-0.11	-0.51	-0.18	38413	17873	27096	19926	38644	-0.53	-0.29	-0.48	0.01	49851	25069	36217	28572	56450	-0.5	-0.27	-0.43	0.13	134362	87285	102307	102720	153012	-0.35	-0.24	-0.24	0.14
Maryland	28889	5763	16928	8317	12051	-0.8	-0.41	-0.71	-0.58	62948	27789	42152	27177	31325	-0.56	-0.33	-0.57	-0.5	117883	53717	68633	61190	96247	-0.54	-0.42	-0.48	-0.18	186945	80655	97093	105045	186923	-0.57	-0.48	-0.44	-0	611045	420008	403606	484491	701433	-0.31	-0.34	-0.21	0.15
Massachusetts	70976	30928	29020	26919	41185	-0.56	-0.59	-0.62	-0.42	124999	48589	49407	48941	81097	-0.61	-0.6	-0.61	-0.35	456843	66138	78101	82170	169780	-0.86	-0.83	-0.82	-0.63	683266	90079	110954	121867	318848	-0.87	-0.84	-0.82	-0.53	1377056	764506	757139	914029	1314723	-0.44	-0.45	-0.34	-0.05
Mississippi	3401	1195	487	1385	4059	-0.65	-0.86	-0.59	0.19	16428	4304	1852	4045	14729	-0.74	-0.89	-0.75	-0.1	34123	7809	4865	8986	34946	-0.77	-0.86	-0.74	0.02	61145	13137	11567	19629	65822	-0.79	-0.81	-0.68	0.08	280845	159447	205418	213878	287120	-0.43	-0.27	-0.24	0.02
New Hampshire	4969	159	1865	647	382	-0.97	-0.62	-0.87	-0.92	8506	1488	4523	2346	1741	-0.83	-0.47	-0.72	-0.8	12674	2594	6454	4343	6204	-0.8	-0.49	-0.66	-0.51	15999	4053	8923	6677	11318	-0.75	-0.44	-0.58	-0.29	45458	20311	34831	30032	44279	-0.55	-0.23	-0.34	-0.03
New Jersey	83679	16301	24420	12566	47401	-0.81	-0.71	-0.85	-0.43	227772	62693	70415	43284	205133	-0.72	-0.69	-0.81	-0.1	532518	149764	144061	110155	460272	-0.72	-0.73	-0.79	-0.14	808357	264754	249385	245762	736751	-0.67	-0.69	-0.7	-0.09	1990785	1402038	1348094	1535399	2095030	-0.3	-0.32	-0.23	0.05
New York	120381	76408	80445	46331	74158	-0.37	-0.33	-0.62	-0.38	223336	162731	201937	138713	279819	-0.27	-0.1	-0.38	0.25	618523	293359	343130	281867	585410	-0.53	-0.45	-0.54	-0.05	1169041	472707	530915	465861	982988	-0.6	-0.55	-0.6	-0.16	4444906	2637996	2568422	2820621	4375750	-0.41	-0.42	-0.37	-0.02
North Carolina	41197	28479	56270	8373	28677	-0.31	0.37	-0.8	-0.3	111315	51338	82655	38370	73847	-0.54	-0.26	-0.66	-0.34	198000	80378	129814	83809	189198	-0.59	-0.34	-0.58	-0.04	275595	129595	199376	143934	362813	-0.53	-0.28	-0.48	0.32	768407	683693	663184	695858	930719	-0.11	-0.14	-0.09	0.21
Oregon	18545	3241	6444	4196	7842	-0.83	-0.65	-0.77	-0.58	26309	7550	12196	11360	22517	-0.71	-0.54	-0.57	-0.14	39109	13125	20113	18102	53188	-0.66	-0.49	-0.54	0.36	51087	21992	29360	31632	80105	-0.57	-0.43	-0.38	0.57	182797	123944	113541	124003	184863	-0.32	-0.38	-0.32	0.01
Pennsylvania	6967	522	128	781	1360	-0.93	-0.98	-0.89	-0.8	10660	1225	275	1800	9733	-0.89	-0.97	-0.83	-0.09	20176	4243	958	4864	33452	-0.79	-0.95	-0.76	0.66	43730	10058	4828	13792	66305	-0.77	-0.89	-0.68	0.52	440258	233146	158977	258754	455506	-0.47	-0.64	-0.41	0.03
Rhode Island	14678	7589	39364	4008	8335	-0.48	1.68	-0.73	-0.43	21047	7686	48861	16371	13225	-0.63	1.32	-0.22	-0.37	37511	7808	70722	30617	23737	-0.79	0.89	-0.18	-0.37	54568	8308	84692	42235	39709	-0.85	0.55	-0.23	-0.27	166762	58721	238127	139250	142902	-0.65	0.43	-0.16	-0.14
South Carolina	59365	70026	158219	17444	71994	0.18	1.67	-0.71	0.21	131859	98557	202203	50920	127492	-0.25	0.53	-0.61	-0.03	244857	126186	257865	99830	213161	-0.48	0.05	-0.59	-0.13	363361	160494	317141	164424	360419	-0.56	-0.13	-0.55	-0.01	846126	601846	769865	864433	851690	-0.29	-0.09	0.02	0.01
Texas	33465	2471	2063	3298	3254	-0.93	-0.94	-0.9	-0.9	128275	6078	6136	7580	19797	-0.95	-0.95	-0.94	-0.85	270266	15119	21615	35753	102378	-0.94	-0.92	-0.87	-0.62	418199	43695	88039	92959	232471	-0.9	-0.79	-0.78	-0.44	2141786	907118	1165448	1271607	2064662	-0.58	-0.46	-0.41	-0.04
Virginia	51734	6364	13356	8566	11185	-0.88	-0.74	-0.83	-0.78	110427	27393	32271	25062	36538	-0.75	-0.71	-0.77	-0.67	286330	50993	59666	60862	144618	-0.82	-0.79	-0.79	-0.49	661958	103050	113212	137675	599408	-0.84	-0.83	-0.79	-0.09	1652815	1248743	1301767	1469407	1661716	-0.24	-0.21	-0.11	0.01
Washington	63038	44626	49221	35768	100417	-0.29	-0.22	-0.43	0.59	118544	70755	65165	63116	169697	-0.4	-0.45	-0.47	0.43	192383	114634	86661	104131	253257	-0.4	-0.55	-0.46	0.32	271659	146850	138510	162452	327597	-0.46	-0.49	-0.4	0.21	596000	493355	461419	511289	678085	-0.17	-0.23	-0.14	0.14
USA	1733283	559522	758064	390924	751187	-0.68	-0.56	-0.77	-0.57	3883035	1186406	1381215	1010320	2204293	-0.69	-0.64	-0.74	-0.43	9441646	2083137	2244688	2198462	5460399	-0.78	-0.76	-0.77	-0.42	14612887	3332965	3523708	3884935	10410189	-0.77	-0.76	-0.73	-0.29	36485110	23989726	26076134	29029081	36659201	-0.34	-0.29	-0.2	0
Australia	75452	28452	40775	36027	69504	-0.62	-0.46	-0.52	-0.08	296749	66786	81303	106706	228302	-0.77	-0.73	-0.64	-0.23	808469	169234	167502	251921	718176	-0.79	-0.79	-0.69	-0.11	1298379	333710	320429	480353	1384699	-0.74	-0.75	-0.63	0.07	3312082	2311906	2369064	2613058	3714635	-0.3	-0.28	-0.21	0.12
