# Supplementary material for: New elevation data triple estimates of global vulnerability to sea-level rise and coastal flooding
Source: Nat Commun. 2019 Oct 29;10:4844. doi: 10.1038/s41467-019-12808-z (PMC6820795; doi:10.1038/s41467-019-12808-z)
Supplement: Supplementary file 10 — Source Data [file 41467_2019_12808_MOESM10_ESM.zip › 200472_4_related_ms_4107943_pynwg5.csv]

Country	CoastalDEM_Value	CoastalDEM_SRTM_RATIO
Aruba	688	0.4321608040201
Afghanistan	0	NaN
Angola	8482	4.73854748603352
Anguilla	50	0.769230769230769
Albania	100018	15.5283341096103
Andorra	0	NaN
United Arab Emirates	417468	1.11529121350314
Argentina	40703	4.65656103420661
Armenia	0	NaN
American Samoa	4411	3.31156156156156
Antarctica	0	NaN
French Southern Territories	0	NaN
Antigua and Barbuda	807	0.550102249488753
Australia	152231	2.62250206725469
Austria	0	NaN
Azerbaijan	0	NaN
Burundi	0	NaN
Belgium	99942.0000000001	0.720796220835888
Benin	468922	4.39666585407017
Burkina Faso	0	NaN
Bangladesh	32240455	9.780213729843
Bulgaria	1139	0.535244360902256
Bahrain	2574	0.118382927838845
Bahamas	57353	11.4317321108232
Bosnia and Herzegovina	6	NaN
Saint-Barthélemy	103	1.15730337078652
Belarus	0	NaN
Belize	11083	3.34732709151314
Bermuda	3579	2.3407455853499
Bolivia	0	NaN
Brazil	1197731	3.70857033158597
Barbados	111	0.45679012345679
Brunei	2420	1.05584642233857
Bhutan	0	NaN
Botswana	0	NaN
Central African Republic	0	NaN
Canada	377972	2.99156285121808
Switzerland	0	NaN
Chile	42646	4.40284947346686
China	42765032	3.16379236364002
Côte d'Ivoire	869587	708.709861450693
Cameroon	60275	51.6938250428816
Democratic Republic of the Congo	17	1.7
Republic of Congo	2	NaN
Cook Islands	1159	3.37900874635569
Colombia	441314	7.34666222740137
Comoros	44118	3.8812351543943
Cape Verde	17319	1.43321747765641
Costa Rica	29004	2.4642310960068
Cuba	59825	6.27359479865772
Curaçao	4492	3.31757754800591
Cayman Islands	1618	1.18970588235294
Cyprus	1536	0.653061224489796
Czech Republic	0	NaN
Germany	1089420	0.983558603903285
Djibouti	161161	73.0557570262919
Dominica	787	1.05779569892473
Denmark	83190.9999999999	0.656235702453262
Dominican Republic	54255.0000000001	9.05910836533645
Algeria	44206	1.45266340245145
Ecuador	647085	19.7468644145381
Egypt	4459912	428.755239377043
Eritrea	5022	2.19109947643979
Spain	151002	1.34584087202203
Estonia	217	0.289719626168224
Ethiopia	0	NaN
Finland	111	0.69811320754717
Fiji	51014	2.37373784374855
Falkland Islands	40	2.22222222222222
France	500422	1.30435077256709
Faroe Islands	0	NaN
Micronesia	18329	2.55955872084904
Gabon	10432	3.62599930483142
United Kingdom	1498543	2.74258507534801
Georgia	12062	5.08301727770754
Guernsey	9829	1.98726243429034
Ghana	34603	0.771492910015161
Gibraltar	1268	1.02340597255851
Guinea	294425	7.70806607848784
Gambia	30451	15.5520939734423
Guinea-Bissau	4916	16.7210884353741
Equatorial Guinea	740	1.42034548944338
Greece	54143	2.13522893086722
Grenada	1138	2.18426103646833
Greenland	0	NaN
Guatemala	13480	29.051724137931
Guam	4047	4.51170568561873
Guyana	87256	1.40740023871738
Hong Kong	848508.000000001	5.32925504186111
Heard Island and McDonald Islands	0	NaN
Honduras	9675	4.45852534562212
Croatia	22682	4.63181539718195
Haiti	103700	4.78144596090004
Hungary	0	NaN
Indonesia	13947468	4.91851694075479
Isle of Man	2854	6.24507658643326
India	27095218	7.22063739900316
British Indian Ocean Territory	0	NaN
Ireland	26742	1.04669458687228
Iran	228978	7.06962240266757
Iraq	2639851	4.02737395820143
Iceland	0	NaN
Israel	1341	0.984581497797357
Italy	537917	1.37565884534237
Jamaica	6884	0.498551564310545
Jersey	7792	9.32057416267943
Jordan	723	12.05
Japan	5044169	1.062225502666
Kazakhstan	0	NaN
Kenya	44765	2.47731045932485
Kyrgyzstan	0	NaN
Cambodia	633707.000000001	23.9713648055682
Kiribati	27918	4.01813471502591
Saint Kitts and Nevis	169	0.426767676767677
South Korea	643494.999999999	4.27313053236913
Kuwait	2309	0.66714822305692
Laos	0	NaN
Lebanon	6624	5.66638152266895
Liberia	166139	76.2455254703993
Libya	70145	5.31361260510567
Saint Lucia	1930	1.10665137614679
Liechtenstein	0	NaN
Sri Lanka	70695	3.64538751095756
Lesotho	0	NaN
Lithuania	16154	1.57323724191663
Luxembourg	0	NaN
Latvia	16259	1.37881614654003
Macao	110596	2.49539711191336
Saint-Martin	89	0.0898082744702321
Morocco	436557	6.50926685255043
Monaco	349	0.446862996158771
Moldova	841	1.03827160493827
Madagascar	147639	2.82055249885374
Maldives	122317	4.89522551726898
Mexico	275927	2.30194298681038
Marshall Islands	40612	3.27384119306731
Macedonia	0	NaN
Mali	0	NaN
Malta	180	0.203850509626274
Myanmar	2245330	2.54845900478291
Montenegro	2357	1.1697270471464
Mongolia	0	NaN
Northern Mariana Islands	19367	16.3021885521886
Mozambique	662561	15.4760581145473
Mauritania	21758	4.91040397201535
Montserrat	5	NaN
Mauritius	53768	4.84178298063935
Malawi	0	NaN
Malaysia	1196576	10.1230594824158
Namibia	487	3.47857142857143
New Caledonia	7389	0.865627928772259
Niger	0	NaN
Norfolk Island	33	2.53846153846154
Nigeria	1178544	20.0770685337558
Nicaragua	9109	6.16723087339201
Niue	145	3.02083333333333
Netherlands	4261970	0.863385764163566
Norway	2148	1.11700468018721
Nepal	0	NaN
Nauru	1580	3.65740740740741
New Zealand	39398	2.7927979017509
Oman	43729	1.8169692940541
Pakistan	564846	10.3083493019436
Panama	16023	2.78177083333333
Pitcairn Islands	3	NaN
Peru	120440	12.759826252781
Philippines	6898247	6.49226001238549
Palau	2439	7.48159509202454
Papua New Guinea	50865	2.71627683434797
Poland	209319	1.4763543775259
Puerto Rico	2253	0.107239754390975
North Korea	626938	10.6658387206533
Portugal	61129	1.62318109399894
Paraguay	0	NaN
French Polynesia	14025	2.05013886858646
Qatar	1950	1.45848915482423
Romania	10371	18.8563636363636
Russia	237266	3.04179380015897
Rwanda	0	NaN
Saudi Arabia	252715	5.15439841726325
Sudan	222497	21.9316904879251
Senegal	455497	23.8056339500366
Singapore	1373	0.0514174437329139
South Georgia and the South Sandwich Islands	0	NaN
Saint Helena	15	3
Solomon Islands	46180	1.70248847926267
Sierra Leone	49402	5.98014768187871
El Salvador	5406	2.44063205417607
San Marino	0	NaN
Somalia	127576	3.11670290474678
Somalia	127576	3.11670290474678
Saint Pierre and Miquelon	164	0.725663716814159
Serbia	0	NaN
Sao Tome and Principe	17148	18.6594124047878
Suriname	34156	1.53131584846447
Slovakia	0	NaN
Slovenia	4487	11.6848958333333
Sweden	14218	0.785177821957146
Swaziland	0	NaN
Seychelles	6423	1.02800896286812
Syria	1575	0.607404550713459
Turks and Caicos Islands	5119	2.74919441460795
Chad	0	NaN
Togo	489888	28.3549227296406
Thailand	11449207	10.9489809092013
Tajikistan	0	NaN
Turkmenistan	0	NaN
East Timor	46755	3.37240334679746
Tonga	8171	2.40606595995289
Trinidad and Tobago	1207	0.209185441941075
Tunisia	78889.9999999999	1.44054488350011
Turkey	556982	15.9424678707388
Tuvalu	6429	4.02315394242803
Taiwan	1874262	9.1885497455608
Tanzania	338292	16.2063811440069
Uganda	0	NaN
Ukraine	54395	1.91309394013998
United States Minor Outlying Islands	104	1.57575757575758
Uruguay	4220	0.65793576551294
United States	1734388	1.7326345738113
Uzbekistan	0	NaN
Vatican City	0	NaN
Saint Vincent and the Grenadines	630	1.16022099447514
Venezuela	161680	2.30002133864428
British Virgin Islands	685	1.95714285714286
Virgin Islands, U.S.	1110	1.51639344262295
Vietnam	24054007	3.21192889266333
Vanuatu	11737	1.76257696350803
Wallis and Futuna	2868	3.11400651465798
Samoa	28087	10.0850987432675
Yemen	72294	1.87542803777109
South Africa	70480.9999999999	5.2873968492123
Zambia	0	NaN
Zimbabwe	0	NaN
